# Supplementary material for: Longitudinal changes in DNA methylation in IDH-mutant glioma fuel disease progression through altered cell state differentiation
Source: Nat Genet. 2026 Jun 22;58(7):1651–60. doi: 10.1038/s41588-026-02642-7 (PMC13364636; doi:10.1038/s41588-026-02642-7)
Supplement: Supplementary file 2 — Supplementary Table 1. Cohort and dataset. Supplementary Table 2. snXRBS statistics, G-CIMP score and cell state module score based on snRNA-seq for cell. Supplementary Table 3. 1 kb DMR malignant. Supplementary Table 4. Differential gene expression analysis between G-CIMP high and low tumors based on two methods. Supplementary Table 5. Primer sequences used in this study [file 41588_2026_2642_MOESM2_ESM.xlsx]

## Sheet: Table S1
Supplementary Table1. Cohort and dataset
Patient	Sample name	Occurrence	Tissue source	Histology	Grade	Sex	Age at first surgery	Surgical interval (months)	Pre-op radiation therapy	Pre-op TMZ	Pre-op CCNU/ACNU	snXRBS& Smart-seq2	10x	WES	Average G-CIMP score of malignant cells	Bulk G-CIMP group
MD03	MD03R	Recurrence	MD Anderson Cancer Center	Astrocytoma	Grade 2	F	38	0	Yes	Yes	No	Yes	Yes	Yes	0.583328	G-CIMP-high
MD03	MD03R2	2nd recurrence	MD Anderson Cancer Center	Astrocytoma	Grade 4			8	No	No	Yes	Yes	Yes	Yes	0.375064	G-CIMP-low
MD04	MD04P	Primary	MD Anderson Cancer Center	Astrocytoma	Grade 2	M	36	0	No	No	No	Yes	Yes	Yes	0.746784	G-CIMP-high
MD04	MD04R	Recurrence	MD Anderson Cancer Center	Astrocytoma	Grade 3			41	No	No	No	Yes	Yes	Yes	0.68454	G-CIMP-high
MD05	MD05P	Primary	MD Anderson Cancer Center	Astrocytoma	Grade 3	F	26	0	No	No	No	Yes	Yes	Yes	0.736125	G-CIMP-high
MD05	MD05R2	2nd recurrence	MD Anderson Cancer Center	Astrocytoma	Grade 4			122	Yes	Yes	No	Yes	Yes	Yes	0.23853	G-CIMP-low
MD06	MD06P	Primary	MD Anderson Cancer Center	Astrocytoma	Grade 4	M	26	0	No	No	No	Yes	Yes	Yes	0.724561	G-CIMP-high
MD06	MD06R	Recurrence	MD Anderson Cancer Center	Astrocytoma	Grade 4			63	Yes	Yes	No	Yes	Yes	Yes	0.702095	G-CIMP-high
MD07	MD07P	Primary	MD Anderson Cancer Center	Astrocytoma	Grade 3	F	27	0	No	No	No	Yes	Yes	Yes	0.582182	G-CIMP-high
MD07	MD07R	Recurrence	MD Anderson Cancer Center	Astrocytoma	Grade 3			15	Yes	Yes	No	Yes	Yes	Yes	0.762291	G-CIMP-high
MD08	MD08P	Primary	MD Anderson Cancer Center	Astrocytoma	Grade 3	F	28	0	No	No	No	Yes	Yes	Yes	0.773649	G-CIMP-high
MD08	MD08R	Recurrence	MD Anderson Cancer Center	Astrocytoma	Grade 4			25	Yes	No	No	Yes	Yes	Yes	0.496879	G-CIMP-low
SM10	SM10R	Recurrence	St.Michael's Hospital	Astrocytoma	Grade 3	M	27	0	No	No	No	Yes	Yes	Yes	0.471608	G-CIMP-low
SM10	SM10R2	2nd recurrence	St.Michael's Hospital	Astrocytoma	Grade 4			25.8	Yes	Yes	No	Yes	Yes	Yes	0.393397	G-CIMP-low
SM12	SM12P	Primary	St.Michael's Hospital	Astrocytoma	Grade 2	M	22	0	No	No	No	Yes	Yes	Yes	0.710853	G-CIMP-high
SM12	SM12R	Recurrence	St.Michael's Hospital	Astrocytoma	Grade 2			47.2	No	No	No	Yes	Yes	Yes	0.740466	G-CIMP-high
SM15	SM15P	Primary	St.Michael's Hospital	Astrocytoma	Grade 2	M	31	0	No	No	No	Yes	Yes	Yes	0.383808	G-CIMP-low
SM15	SM15R	Recurrence	St.Michael's Hospital	Astrocytoma	Grade 4			4.4	No	No	No	Yes	Yes	Yes	0.383044	G-CIMP-low
SM15	SM15R2	2nd recurrence	St.Michael's Hospital	Astrocytoma	Grade 4			22.2	Yes	Yes	No	Yes	Yes	Yes	0.293519	G-CIMP-low
TK15	TK15P	Primary	Tokyo University	Astrocytoma	Grade 2	M	56	0	No	No	No	Yes	No	No	0.621664	G-CIMP-high
TK15	TK15R	Recurrence	Tokyo University	Astrocytoma	Grade 3			11.7	No	No	No	Yes	No	No	0.666668	G-CIMP-high
TK16	TK16R	Recurrence	Tokyo University	Astrocytoma	Grade 3	M	31	0	Yes	No	No	Yes	Yes	Yes	0.582876	G-CIMP-high
TK16	TK16R2	2nd recurrence	Tokyo University	Astrocytoma	Grade 4			18	No	No	Yes	Yes	Yes	Yes	0.366997	G-CIMP-low
SM14	SM14P	Primary	St.Michael's Hospital	Oligodendroglioma	Grade 3	M	53	0	No	No	No	Yes	Yes	Yes	0.561992	G-CIMP-high
SM14	SM14R	Recurrence	St.Michael's Hospital	Oligodendroglioma	Grade 3			16.5	Yes	Yes	No	Yes	Yes	Yes	0.452921	G-CIMP-low
TK17	TK17R	Recurrence	Tokyo University	Oligodendroglioma	Grade 2	M	26	0	No	No	Yes	Yes	Yes	Yes	0.728214	G-CIMP-high
TK17	TK17R2	2nd recurrence	Tokyo University	Oligodendroglioma	Grade 3			16.7	No	Yes	No	Yes	Yes	Yes	0.656792	G-CIMP-high
TK19	TK19P	Primary	Tokyo University	Oligodendroglioma	Grade 3	F	54	0	No	No	No	Yes	Yes	Yes	0.693866	G-CIMP-high
TK19	TK19R	Recurrence	Tokyo University	Oligodendroglioma	Grade 3			30.6	Yes	Yes	No	Yes	Yes	Yes	0.479746	G-CIMP-low
TK19	TK19R2	2nd recurrence	Tokyo University	Oligodendroglioma	Grade 3			48.1	No	No	Yes	Yes	Yes	Yes	0.569656	G-CIMP-high
TK20	TK20P	Primary	Tokyo University	Oligodendroglioma	Grade 3	M	45	0	No	No	No	Yes	Yes	No	0.780554	G-CIMP-high
TK20	TK20R	Recurrence	Tokyo University	Oligodendroglioma	Grade 3			7.3	Yes	Yes	No	Yes	Yes	No	0.681104	G-CIMP-high
SM16	SM16P	Primary	St.Michael's Hospital	Astrocytoma	Grade 4	M	24	NA	No	No	No	Yes	Yes	Yes	0.502956	G-CIMP-high
TK18	TK18R	Recureence	Tokyo University	Oligodendroglioma	Grade 3	M	53	NA	No	No	No	Yes	Yes	Yes	0.722403	G-CIMP-high
TK3095	TKU3095	Primary	Tokyo University	Astrocytoma	Grade 2	F	52	NA	No	No	No	Yes	No	No	0.725568	G-CIMP-high
TK3197	TKU3197	Primary	Tokyo University	Astrocytoma	Grade 4	F	35	NA	No	No	No	Yes	No	No	0.40141	G-CIMP-low

## Sheet: Table S2
Supplementary Table2. snXRBS statistics, G-CIMP score, and cell state module score based on snRNA-seq for cells
Sample	DNA_id	Total_Reads	CpG_Sites	CG_conversion_rate	Cell_type	G-CIMP_score	Stem-like_score	AC-like_score	OC-like_score	G1_S_score	G2_M_score
MD03R	MDA1111150_p7_peak1_XRBS5_S1.ACAGAC.R1.fastq_bismark_bt2_pe.bismark.cov.gz	3243037	772895	99.5	Malignant	0.587192	0.158764	0.372443	-0.349262	-0.0305626	-0.0476575
MD03R	MDA1111150_p7_peak1_XRBS5_S1.ACTCAC.R1.fastq_bismark_bt2_pe.bismark.cov.gz	3111313	743049	99.7	Malignant	0.497201	0.223669	-0.0544343	-0.164441	-0.0607011	-0.0403371
MD03R	MDA1111150_p7_peak1_XRBS5_S1.AGGATG.R1.fastq_bismark_bt2_pe.bismark.cov.gz	3049444	727699	99.6	Malignant	0.595276	0.231899	0.317764	-0.264189	0.0151264	-0.0545022
MD03R	MDA1111150_p7_peak1_XRBS5_S1.ATCAAG.R1.fastq_bismark_bt2_pe.bismark.cov.gz	1924665	447262	99.6	Malignant	0.616859	0.178027	-0.0818549	-0.150289	-0.0127223	0.0573749
MD03R	MDA1111150_p7_peak1_XRBS5_S1.ATCGAC.R1.fastq_bismark_bt2_pe.bismark.cov.gz	3020930	748062	99.6	Malignant	0.609765	0.423295	0.32112	-0.392566	-0.00474066	-0.142145
MD03R	MDA1111150_p7_peak1_XRBS5_S1.CAAGAG.R1.fastq_bismark_bt2_pe.bismark.cov.gz	2955683	640105	99.5	Malignant	0.562841	0.2729	0.362731	-0.275188	-0.0797595	-0.0350309
MD03R	MDA1111150_p7_peak1_XRBS5_S1.CATGAC.R1.fastq_bismark_bt2_pe.bismark.cov.gz	2423350	605617	99.6	Malignant	0.614502	0.330981	0.0522236	-0.1803	0.0400738	-0.00310504
MD03R	MDA1111150_p7_peak1_XRBS5_S1.CCATAG.R1.fastq_bismark_bt2_pe.bismark.cov.gz	2897835	655192	99.6	Malignant	0.627428	0.251294	0.342112	-0.375567	-0.0673726	-0.0473004
MD03R	MDA1111150_p7_peak1_XRBS5_S1.CCTTCG.R1.fastq_bismark_bt2_pe.bismark.cov.gz	2297315	543516	99.5	Malignant	0.609845	0.178097	0.484833	-0.387355	-0.0471833	-0.0704218
MD03R	MDA1111150_p7_peak1_XRBS5_S1.CGGTAG.R1.fastq_bismark_bt2_pe.bismark.cov.gz	2403620	545219	99.6	Malignant	0.590708	0.281179	0.419534	-0.391444	-0.0638126	-0.0344782
MD03R	MDA1111150_p7_peak1_XRBS5_S1.CTATTG.R1.fastq_bismark_bt2_pe.bismark.cov.gz	3426628	822636	99.6	Malignant	0.567197	0.207124	0.463478	-0.383361	-0.00961202	-0.0448537
MD03R	MDA1111150_p7_peak1_XRBS5_S1.CTCAGC.R1.fastq_bismark_bt2_pe.bismark.cov.gz	2243192	493514	99.5	Malignant	0.564248	0.197138	0.262566	-0.282756	-0.0707065	-0.0645226
MD03R	MDA1111150_p7_peak1_XRBS5_S1.GAAGTC.R1.fastq_bismark_bt2_pe.bismark.cov.gz	2932845	673061	99.5	Malignant	0.568624	0.28091	0.527159	-0.322263	-0.0630294	-0.141125
MD03R	MDA1111150_p7_peak1_XRBS5_S1.GCATTC.R1.fastq_bismark_bt2_pe.bismark.cov.gz	3162113	767986	99.6	Malignant	0.631985	0.33807	0.480633	-0.379815	-0.0686258	-0.0845644
MD03R	MDA1111150_p7_peak1_XRBS5_S1.GGTAAC.R1.fastq_bismark_bt2_pe.bismark.cov.gz	3150087	709385	99.6	Malignant	0.531355	0.243351	0.500195	-0.266389	0.00241758	-0.137118
MD03R	MDA1111150_p7_peak1_XRBS5_S1.GTGAGG.R1.fastq_bismark_bt2_pe.bismark.cov.gz	3318522	733706	99.6	Malignant	0.623825	0.180532	0.33917	-0.281157	0.0281995	-0.099128
MD03R	MDA1111150_p7_peak1_XRBS5_S1.GTTGAG.R1.fastq_bismark_bt2_pe.bismark.cov.gz	2506435	607203	99.6	Malignant	0.630025	0.324429	0.128444	-0.330851	-0.0499074	-0.0693415
MD03R	MDA1111150_p7_peak1_XRBS5_S1.TATCTC.R1.fastq_bismark_bt2_pe.bismark.cov.gz	3298153	558350	99.4	Malignant	0.568088	0.40409	0.645629	-0.271631	-0.0606288	-0.039049
MD03R	MDA1111150_p7_peak1_XRBS5_S1.TGACAG.R1.fastq_bismark_bt2_pe.bismark.cov.gz	2733142	605853	99.5	Malignant	0.61329	0.199805	0.349819	-0.269891	-0.0555768	-0.0795289
MD03R	MDA1111150_p7_peak1_XRBS5_S1.TGCTGC.R1.fastq_bismark_bt2_pe.bismark.cov.gz	2967412	708647	99.6	Malignant	0.644044	0.250274	0.168069	-0.330997	-0.0492727	-0.0816927
MD03R	MDA1111150_p7_peak1_XRBS5_S1.TGTAGG.R1.fastq_bismark_bt2_pe.bismark.cov.gz	3068249	743796	99.6	Malignant	0.61037	0.333441	-0.312874	0.000611267	0.567629	0.0819784
MD03R	MDA1111150_p7_peak1_XRBS6_S2.ACAACC.R1.fastq_bismark_bt2_pe.bismark.cov.gz	2181043	622339	99.5	Malignant	0.574909	0.173425	0.455121	-0.337596	-0.0211453	-0.0959406
MD03R	MDA1111150_p7_peak1_XRBS6_S2.ACAGAC.R1.fastq_bismark_bt2_pe.bismark.cov.gz	2974393	815519	99.4	Malignant	0.572321	0.272348	0.110216	-0.170574	-0.0057992	-0.0187324
MD03R	MDA1111150_p7_peak1_XRBS6_S2.ACTCAC.R1.fastq_bismark_bt2_pe.bismark.cov.gz	2430265	705446	99.5	Malignant	0.584702	0.226263	0.316449	-0.419538	-0.0583644	-0.128158
MD03R	MDA1111150_p7_peak1_XRBS6_S2.AGAAGG.R1.fastq_bismark_bt2_pe.bismark.cov.gz	2551707	724050	99.4	Malignant	0.583181	0.174326	0.439244	-0.393687	-0.094872	-0.110965
MD03R	MDA1111150_p7_peak1_XRBS6_S2.AGGATG.R1.fastq_bismark_bt2_pe.bismark.cov.gz	3255800	831975	99.6	Malignant	0.583793	0.525053	-0.116952	0.0445598	-0.132765	-0.12023
MD03R	MDA1111150_p7_peak1_XRBS6_S2.ATCAAG.R1.fastq_bismark_bt2_pe.bismark.cov.gz	1709617	468439	99.5	Malignant	0.51132	0.40854	0.215362	-0.344809	-0.0349668	-0.135874
MD03R	MDA1111150_p7_peak1_XRBS6_S2.ATCGAC.R1.fastq_bismark_bt2_pe.bismark.cov.gz	2948545	766831	99.5	Malignant	0.616433	0.129315	0.547955	-0.324159	0.0465692	-0.0784494
MD03R	MDA1111150_p7_peak1_XRBS6_S2.CAAGAG.R1.fastq_bismark_bt2_pe.bismark.cov.gz	1803475	519821	99.6	Malignant	0.651392	0.438724	-0.23616	-0.0817103	-0.0187263	-0.0582271
MD03R	MDA1111150_p7_peak1_XRBS6_S2.CATGAC.R1.fastq_bismark_bt2_pe.bismark.cov.gz	2223325	638210	99.5	Malignant	0.564256	0.318058	0.28233	-0.20897	-0.0399458	-0.0807634
MD03R	MDA1111150_p7_peak1_XRBS6_S2.CCATAG.R1.fastq_bismark_bt2_pe.bismark.cov.gz	1952342	563843	99.6	Malignant	0.563971	0.247646	0.345265	-0.384515	-0.0760439	-0.14764
MD03R	MDA1111150_p7_peak1_XRBS6_S2.CCTTCG.R1.fastq_bismark_bt2_pe.bismark.cov.gz	1660835	451229	99.6	Malignant	0.60094	0.390174	0.238857	-0.280294	-0.095463	-0.091942
MD03R	MDA1111150_p7_peak1_XRBS6_S2.CGGTAG.R1.fastq_bismark_bt2_pe.bismark.cov.gz	1980942	533246	99.7	Malignant	0.569708	0.32659	0.103765	-0.376042	-0.02838	-0.0806265
MD03R	MDA1111150_p7_peak1_XRBS6_S2.CTATTG.R1.fastq_bismark_bt2_pe.bismark.cov.gz	2231738	666595	99.6	Malignant	0.567339	0.317627	0.367309	-0.296602	0.0607702	-0.112092
MD03R	MDA1111150_p7_peak1_XRBS6_S2.GAAGTC.R1.fastq_bismark_bt2_pe.bismark.cov.gz	2841018	725688	99.6	Malignant	0.634004	0.387404	-0.141785	0.268055	-0.0519639	-0.111913
MD03R	MDA1111150_p7_peak1_XRBS6_S2.GCATTC.R1.fastq_bismark_bt2_pe.bismark.cov.gz	2153573	630674	99.6	Malignant	0.621083	0.375	0.209931	-0.381304	-0.0906728	0.00071478
MD03R	MDA1111150_p7_peak1_XRBS6_S2.GGTAAC.R1.fastq_bismark_bt2_pe.bismark.cov.gz	2782934	818473	99.5	Malignant	0.536361	0.310474	-0.035791	0.0699841	-0.0140406	-0.0774408
MD03R	MDA1111150_p7_peak1_XRBS6_S2.GTGAGG.R1.fastq_bismark_bt2_pe.bismark.cov.gz	2677566	724398	99.6	Malignant	0.582034	0.209584	0.2324	-0.351192	-0.068287	-0.0621467
MD03R	MDA1111150_p7_peak1_XRBS6_S2.GTTGAG.R1.fastq_bismark_bt2_pe.bismark.cov.gz	2107847	600258	99.6	Malignant	0.551821	0.31145	0.209552	-0.25981	-0.0608933	-0.0629372
MD03R	MDA1111150_p7_peak1_XRBS6_S2.TATCTC.R1.fastq_bismark_bt2_pe.bismark.cov.gz	2511953	665352	99.6	Malignant	0.594472	0.263776	0.423019	-0.34062	-0.0391995	-0.122342
MD03R	MDA1111150_p7_peak1_XRBS6_S2.TCTCTG.R1.fastq_bismark_bt2_pe.bismark.cov.gz	2452188	663018	99.6	Malignant	0.53536	0.282631	0.253942	-0.254424	0.0904292	-0.0744018
MD03R	MDA1111150_p7_peak1_XRBS6_S2.TGACAG.R1.fastq_bismark_bt2_pe.bismark.cov.gz	2085000	615664	99.5	Malignant	0.64242	0.248554	0.32051	-0.319539	-0.0111223	-0.0775749
MD03R	MDA1111150_p7_peak1_XRBS6_S2.TGCTGC.R1.fastq_bismark_bt2_pe.bismark.cov.gz	2633774	710939	99.6	Malignant	0.606005	0.339831	0.483168	-0.398515	-0.108537	-0.0641739
MD03R	MDA1111150_p7_peak1_XRBS6_S2.TGTAGG.R1.fastq_bismark_bt2_pe.bismark.cov.gz	2755321	797896	99.6	Malignant	0.619863	0.251963	0.376741	-0.290099	-0.0256601	-0.028872
MD03R	MDA1111150_p7_peak1_XRBS7_S3.ACAACC.R1.fastq_bismark_bt2_pe.bismark.cov.gz	2146165	550609	99.4	Malignant	0.568895	0.170294	0.163601	-0.222353	0.0268874	-0.0313741
MD03R	MDA1111150_p7_peak1_XRBS7_S3.ACAGAC.R1.fastq_bismark_bt2_pe.bismark.cov.gz	2250133	493434	99.7	Malignant	0.554542	0.287646	0.473127	-0.296887	0.00392385	-0.0646207
MD03R	MDA1111150_p7_peak1_XRBS7_S3.ACTCAC.R1.fastq_bismark_bt2_pe.bismark.cov.gz	2688885	688390	99.5	Malignant	0.541281	0.227109	0.0759822	-0.162396	0.0231675	-0.04726
MD03R	MDA1111150_p7_peak1_XRBS7_S3.AGAAGG.R1.fastq_bismark_bt2_pe.bismark.cov.gz	3069294	772492	99.6	Malignant	0.623004	0.357337	0.327994	-0.251445	-0.00115874	-0.0383241
MD03R	MDA1111150_p7_peak1_XRBS7_S3.AGGATG.R1.fastq_bismark_bt2_pe.bismark.cov.gz	3547280	832917	99.6	Malignant	0.588298	0.347515	-0.110932	0.261343	-0.0653358	-0.0451613
MD03R	MDA1111150_p7_peak1_XRBS7_S3.ATCAAG.R1.fastq_bismark_bt2_pe.bismark.cov.gz	1585431	433075	99.6	Malignant	0.559398	0.195489	0.26589	-0.404985	-0.0394587	-0.0995219
MD03R	MDA1111150_p7_peak1_XRBS7_S3.CAAGAG.R1.fastq_bismark_bt2_pe.bismark.cov.gz	2314360	599008	99.6	Malignant	0.549941	0.261196	0.210852	-0.389309	-0.0628216	-0.045849
MD03R	MDA1111150_p7_peak1_XRBS7_S3.CATGAC.R1.fastq_bismark_bt2_pe.bismark.cov.gz	2551821	669809	99.6	Malignant	0.538969	0.386887	0.335295	-0.292701	0.00897097	-0.0804185
MD03R	MDA1111150_p7_peak1_XRBS7_S3.CCTTCG.R1.fastq_bismark_bt2_pe.bismark.cov.gz	2296332	597169	99.5	Malignant	0.613919	0.5148	0.547372	-0.301571	-0.0980899	-0.161515
MD03R	MDA1111150_p7_peak1_XRBS7_S3.CGGTAG.R1.fastq_bismark_bt2_pe.bismark.cov.gz	2051011	499750	99.4	Malignant	0.609339	0.256343	0.362979	-0.192931	-0.00259026	-0.0858928
MD03R	MDA1111150_p7_peak1_XRBS7_S3.CTATTG.R1.fastq_bismark_bt2_pe.bismark.cov.gz	2814785	681908	99.6	Malignant	0.575581	0.358013	0.237511	-0.246884	-0.0237189	-0.114828
MD03R	MDA1111150_p7_peak1_XRBS7_S3.CTCAGC.R1.fastq_bismark_bt2_pe.bismark.cov.gz	2788982	724082	99.6	Malignant	0.613758	0.501042	-0.222473	-0.187709	-0.0621595	-0.114925
MD03R	MDA1111150_p7_peak1_XRBS7_S3.GAAGTC.R1.fastq_bismark_bt2_pe.bismark.cov.gz	2894140	712946	99.6	Malignant	0.586735	0.31319	0.235165	-0.295209	-0.0370134	-0.125523
MD03R	MDA1111150_p7_peak1_XRBS7_S3.GCATTC.R1.fastq_bismark_bt2_pe.bismark.cov.gz	2720828	663094	99.6	Malignant	0.658098	0.400585	0.129335	0.13122	-0.0160963	-0.136112
MD03R	MDA1111150_p7_peak1_XRBS7_S3.GGTAAC.R1.fastq_bismark_bt2_pe.bismark.cov.gz	2829993	720872	99.7	Malignant	0.620985	0.259606	0.372012	-0.286615	-0.0296498	-0.0453938
MD03R	MDA1111150_p7_peak1_XRBS7_S3.GTGAGG.R1.fastq_bismark_bt2_pe.bismark.cov.gz	2885838	676062	99.5	Malignant	0.549231	0.235435	0.464787	-0.286818	0.00370719	-0.147261
MD03R	MDA1111150_p7_peak1_XRBS7_S3.GTTGAG.R1.fastq_bismark_bt2_pe.bismark.cov.gz	2029049	507959	99.6	Malignant	0.536862	0.270204	0.496465	-0.336917	-0.0180812	-0.144176
MD03R	MDA1111150_p7_peak1_XRBS7_S3.TATCTC.R1.fastq_bismark_bt2_pe.bismark.cov.gz	2455204	593185	99.4	Normal	0.443157	0.141455	-0.247371	0.217347	-0.0520223	0.00171009
MD03R	MDA1111150_p7_peak1_XRBS7_S3.TCTCTG.R1.fastq_bismark_bt2_pe.bismark.cov.gz	2588753	625245	99.6	Malignant	0.522222	0.346399	0.199841	-0.31159	0.0312284	-0.0791256
MD03R	MDA1111150_p7_peak1_XRBS7_S3.TGTAGG.R1.fastq_bismark_bt2_pe.bismark.cov.gz	2984407	742209	99.6	Malignant	0.557084	0.234802	0.224898	-0.0773268	0.0204903	-0.0689861
MD03R	MDA1111150_p7_peak1_XRBS8_S4.ACAACC.R1.fastq_bismark_bt2_pe.bismark.cov.gz	2779312	652106	99.6	Malignant	0.556709	0.200195	0.496903	-0.439356	-0.0484459	-0.091212
MD03R	MDA1111150_p7_peak1_XRBS8_S4.ACTCAC.R1.fastq_bismark_bt2_pe.bismark.cov.gz	3297915	831775	99.6	Malignant	0.588422	0.240925	0.269813	-0.405993	-0.0409476	-0.136352
MD03R	MDA1111150_p7_peak1_XRBS8_S4.AGAAGG.R1.fastq_bismark_bt2_pe.bismark.cov.gz	2857446	740422	99.6	Malignant	0.636951	0.209016	0.542767	-0.359062	-0.13107	-0.0517855
MD03R	MDA1111150_p7_peak1_XRBS8_S4.AGGATG.R1.fastq_bismark_bt2_pe.bismark.cov.gz	3119909	737517	99.6	Malignant	0.617483	0.371117	-0.0792142	-0.0674912	0.0195497	-0.0103562
MD03R	MDA1111150_p7_peak1_XRBS8_S4.ATCAAG.R1.fastq_bismark_bt2_pe.bismark.cov.gz	1698339	441583	99.5	Malignant	0.4211	0.251685	0.364689	-0.144529	-0.0384391	-0.0555743
MD03R	MDA1111150_p7_peak1_XRBS8_S4.ATCGAC.R1.fastq_bismark_bt2_pe.bismark.cov.gz	3085462	685353	99.7	Malignant	0.527297	0.332826	0.482659	-0.334684	-0.0156896	-0.0158672
MD03R	MDA1111150_p7_peak1_XRBS8_S4.CAAGAG.R1.fastq_bismark_bt2_pe.bismark.cov.gz	2416514	625948	99.5	Malignant	0.574543	0.24625	0.135317	-0.128553	0.0393798	-0.0818229
MD03R	MDA1111150_p7_peak1_XRBS8_S4.CATGAC.R1.fastq_bismark_bt2_pe.bismark.cov.gz	2562815	638478	99.6	Malignant	0.560183	0.345991	0.260871	-0.178642	-0.044462	-0.114088
MD03R	MDA1111150_p7_peak1_XRBS8_S4.CCATAG.R1.fastq_bismark_bt2_pe.bismark.cov.gz	2337338	560399	99.6	Malignant	0.637448	0.220529	0.065138	-0.181661	-0.0522593	0.0699258
MD03R	MDA1111150_p7_peak1_XRBS8_S4.CCTTCG.R1.fastq_bismark_bt2_pe.bismark.cov.gz	2249880	553479	99.6	Malignant	0.584079	0.212889	0.265913	-0.263637	0.0632377	-0.0889615
MD03R	MDA1111150_p7_peak1_XRBS8_S4.CTATTG.R1.fastq_bismark_bt2_pe.bismark.cov.gz	2205528	579097	99.7	Malignant	0.623317	0.367832	0.363216	-0.342009	-0.0895646	-0.0156399
MD03R	MDA1111150_p7_peak1_XRBS8_S4.CTCAGC.R1.fastq_bismark_bt2_pe.bismark.cov.gz	2253985	584787	99.6	Malignant	0.58827	0.258254	0.411659	-0.276444	0.0267248	-0.0672006
MD03R	MDA1111150_p7_peak1_XRBS8_S4.GAAGTC.R1.fastq_bismark_bt2_pe.bismark.cov.gz	2425757	596400	99.6	Malignant	0.595556	0.392603	-0.164167	0.241759	-0.0231142	-0.046483
MD03R	MDA1111150_p7_peak1_XRBS8_S4.GCATTC.R1.fastq_bismark_bt2_pe.bismark.cov.gz	2278068	575782	99.6	Malignant	0.570906	0.327119	0.0153225	-0.0542564	-0.0197407	-0.0487314
MD03R	MDA1111150_p7_peak1_XRBS8_S4.GTGAGG.R1.fastq_bismark_bt2_pe.bismark.cov.gz	2566418	549394	99.6	Malignant	0.539919	0.412453	0.359823	-0.142102	-0.0294113	-0.0642038
MD03R	MDA1111150_p7_peak1_XRBS8_S4.GTTGAG.R1.fastq_bismark_bt2_pe.bismark.cov.gz	2301681	585285	99.6	Malignant	0.598106	0.302825	0.283476	-0.381508	-0.0319405	-0.118571
MD03R	MDA1111150_p7_peak1_XRBS8_S4.TATCTC.R1.fastq_bismark_bt2_pe.bismark.cov.gz	3579645	626514	99.6	Malignant	0.56218	0.189546	0.103976	-0.11734	-0.0462685	-0.0361352
MD03R	MDA1111150_p7_peak1_XRBS8_S4.TCTCTG.R1.fastq_bismark_bt2_pe.bismark.cov.gz	2239426	530884	99.6	Malignant	0.579311	0.226033	0.500507	-0.366026	-0.0105972	-0.070549
MD03R	MDA1111150_p7_peak1_XRBS8_S4.TGACAG.R1.fastq_bismark_bt2_pe.bismark.cov.gz	2282320	562865	99.6	Malignant	0.587755	0.418304	0.220014	-0.23854	-0.104034	-0.113071
MD03R	MDA1111150_p7_peak1_XRBS8_S4.TGCTGC.R1.fastq_bismark_bt2_pe.bismark.cov.gz	3115194	758300	99.6	Malignant	0.583795	0.361449	0.395106	-0.380385	-0.102604	-0.0672661
MD03R	MDA1111150_p7_peak1_XRBS8_S4.TGTAGG.R1.fastq_bismark_bt2_pe.bismark.cov.gz	2545482	604761	99.6	Malignant	0.565729	0.351889	0.410715	-0.202757	-0.0521625	-0.0836126
MD06P	MDA114341_p10_peak1_XRBS10_S6.ACAACC.R1.fastq_bismark_bt2_pe.bismark.cov.gz	2242441	317669	99.6	Malignant	0.695936	0.123434	0.492358	-0.064139	-0.00236565	-0.00467901
MD06P	MDA114341_p10_peak1_XRBS10_S6.ACAGAC.R1.fastq_bismark_bt2_pe.bismark.cov.gz	3334039	390653	99.7	Malignant	0.659773	0.372391	0.0733416	-0.0471378	-0.0297376	-0.0315215
MD06P	MDA114341_p10_peak1_XRBS10_S6.ACTCAC.R1.fastq_bismark_bt2_pe.bismark.cov.gz	3390062	371324	99.6	Malignant	0.80254	0.457918	0.406845	-0.0655122	-0.0547846	-0.0191228
MD06P	MDA114341_p10_peak1_XRBS10_S6.AGAAGG.R1.fastq_bismark_bt2_pe.bismark.cov.gz	3083644	379923	99.7	Malignant	0.752876	0.787964	0.119708	0.0506098	-0.0355709	0.0165314
MD06P	MDA114341_p10_peak1_XRBS10_S6.ATCAAG.R1.fastq_bismark_bt2_pe.bismark.cov.gz	2017004	260889	99.6	Malignant	0.850188	0.333121	0.739776	-0.236707	-0.0924886	-0.0557353
MD06P	MDA114341_p10_peak1_XRBS10_S6.ATCGAC.R1.fastq_bismark_bt2_pe.bismark.cov.gz	2898713	385756	99.5	Malignant	0.774245	0.211639	0.650127	-0.201029	-0.0123974	-0.0895901
MD06P	MDA114341_p10_peak1_XRBS10_S6.CAAGAG.R1.fastq_bismark_bt2_pe.bismark.cov.gz	2010153	292299	99.5	Malignant	0.706581	0.339574	0.574184	-0.119365	-0.016649	-0.0680011
MD06P	MDA114341_p10_peak1_XRBS10_S6.CATGAC.R1.fastq_bismark_bt2_pe.bismark.cov.gz	2970647	431855	99.5	Malignant	0.765548	0.299791	0.971126	-0.0705115	0.0624414	-0.0792909
MD06P	MDA114341_p10_peak1_XRBS10_S6.CCATAG.R1.fastq_bismark_bt2_pe.bismark.cov.gz	2546520	344347	99.7	Malignant	0.754122	0.524426	0.47867	-0.133989	0.00823985	-0.0362301
MD06P	MDA114341_p10_peak1_XRBS10_S6.CCTTCG.R1.fastq_bismark_bt2_pe.bismark.cov.gz	2094003	262068	99.6	Malignant	0.652466	0.487036	-0.0556115	0.110218	0.0358625	-0.0149184
MD06P	MDA114341_p10_peak1_XRBS10_S6.CTCAGC.R1.fastq_bismark_bt2_pe.bismark.cov.gz	3302365	406212	99.6	Normal	0.559745	0.201682	0.0415912	-0.153863	-0.0514657	-0.0618368
MD06P	MDA114341_p10_peak1_XRBS10_S6.GAAGTC.R1.fastq_bismark_bt2_pe.bismark.cov.gz	1647769	236600	99.7	Malignant	0.592543	0.383672	-0.205541	0.318609	0.0129579	-0.0859756
MD06P	MDA114341_p10_peak1_XRBS10_S6.GGTAAC.R1.fastq_bismark_bt2_pe.bismark.cov.gz	2978914	429841	99.7	Malignant	0.696631	0.495888	-0.131738	0.127565	0.0504541	-0.0549212
MD06P	MDA114341_p10_peak1_XRBS10_S6.GTGAGG.R1.fastq_bismark_bt2_pe.bismark.cov.gz	3568652	464296	99.7	Malignant	0.746185	0.45488	-0.0986607	-0.0882233	0.0648598	-0.0428629
MD06P	MDA114341_p10_peak1_XRBS10_S6.GTTGAG.R1.fastq_bismark_bt2_pe.bismark.cov.gz	1940640	284925	99.6	Malignant	0.777997	0.367329	-0.161909	0.071276	-0.040667	-0.0630095
MD06P	MDA114341_p10_peak1_XRBS10_S6.TATCTC.R1.fastq_bismark_bt2_pe.bismark.cov.gz	2673041	338216	99.6	Malignant	0.690269	0.414772	0.410294	-0.0921636	-0.0617356	-0.069731
MD06P	MDA114341_p10_peak1_XRBS10_S6.TCTCTG.R1.fastq_bismark_bt2_pe.bismark.cov.gz	2595126	317935	99.6	Malignant	0.669446	0.244149	1.1865	-0.109944	-0.0394075	-0.104909
MD06P	MDA114341_p10_peak1_XRBS10_S6.TGACAG.R1.fastq_bismark_bt2_pe.bismark.cov.gz	2174396	278381	99.6	Malignant	0.670594	0.385754	-0.186186	0.294694	-0.0176717	-0.0577062
MD06P	MDA114341_p10_peak1_XRBS10_S6.TGCTGC.R1.fastq_bismark_bt2_pe.bismark.cov.gz	2957461	399616	99.6	Malignant	0.715079	0.516965	-0.229812	0.63886	-0.0362647	-0.108538
MD06P	MDA114341_p10_peak1_XRBS10_S6.TGTAGG.R1.fastq_bismark_bt2_pe.bismark.cov.gz	3447054	472837	99.6	Malignant	0.689847	0.572648	-0.00149826	0.27716	0.0304878	-0.047632
MD06P	MDA114341_p10_peak1_XRBS11_S7.ACAACC.R1.fastq_bismark_bt2_pe.bismark.cov.gz	2616246	320145	99.7	Malignant	0.748978	0.555015	-0.134543	-0.0902389	-0.0868845	0.0169236
MD06P	MDA114341_p10_peak1_XRBS11_S7.ACAGAC.R1.fastq_bismark_bt2_pe.bismark.cov.gz	3406723	437163	99.7	Malignant	0.770703	0.308125	-0.0760255	0.501886	0.000840276	0.0579845
MD06P	MDA114341_p10_peak1_XRBS11_S7.ACTCAC.R1.fastq_bismark_bt2_pe.bismark.cov.gz	3217814	429103	99.7	Malignant	0.724661	0.589546	0.0245998	0.0130026	-0.0127748	-0.0601044
MD06P	MDA114341_p10_peak1_XRBS11_S7.AGAAGG.R1.fastq_bismark_bt2_pe.bismark.cov.gz	3250262	393484	99.7	Malignant	0.77947	0.519662	-0.0251052	0.248136	-0.0534186	-0.0700676
MD06P	MDA114341_p10_peak1_XRBS11_S7.ATCAAG.R1.fastq_bismark_bt2_pe.bismark.cov.gz	2599837	296624	99.7	Malignant	0.64859	0.509839	-0.136687	0.389654	0.0821836	-0.0122413
MD06P	MDA114341_p10_peak1_XRBS11_S7.ATCGAC.R1.fastq_bismark_bt2_pe.bismark.cov.gz	3065877	455939	99.7	Malignant	0.775311	0.511516	0.00662202	0.117744	-0.00612776	-0.0563383
MD06P	MDA114341_p10_peak1_XRBS11_S7.CAAGAG.R1.fastq_bismark_bt2_pe.bismark.cov.gz	2671569	340415	99.7	Malignant	0.757787	0.692941	-0.0655673	0.0687442	0.00842233	-0.0721885
MD06P	MDA114341_p10_peak1_XRBS11_S7.CATGAC.R1.fastq_bismark_bt2_pe.bismark.cov.gz	2798646	408363	99.7	Malignant	0.750837	0.322895	0.703984	-0.198445	-0.0653201	-0.0848716
MD06P	MDA114341_p10_peak1_XRBS11_S7.CCATAG.R1.fastq_bismark_bt2_pe.bismark.cov.gz	2182031	291499	99.3	Malignant	0.668149	0.225918	0.856817	-0.224474	0.0434221	-0.010233
MD06P	MDA114341_p10_peak1_XRBS11_S7.CGGTAG.R1.fastq_bismark_bt2_pe.bismark.cov.gz	2516285	343420	99.7	Malignant	0.713381	0.222468	-0.0235878	-0.0537941	-0.0521984	-0.0200714
MD06P	MDA114341_p10_peak1_XRBS11_S7.CTCAGC.R1.fastq_bismark_bt2_pe.bismark.cov.gz	1607073	186039	99.7	Malignant	0.739048	0.459971	0.183951	0.12336	-0.0643944	-0.0152082
MD06P	MDA114341_p10_peak1_XRBS11_S7.GAAGTC.R1.fastq_bismark_bt2_pe.bismark.cov.gz	1678497	222324	99.7	Malignant	0.708065	0.529066	-0.174894	0.19302	0.183489	0.0190849
MD06P	MDA114341_p10_peak1_XRBS11_S7.GGTAAC.R1.fastq_bismark_bt2_pe.bismark.cov.gz	2804768	367908	99.7	Malignant	0.726553	0.310815	0.693547	-0.143227	-0.0578887	-0.0598129
MD06P	MDA114341_p10_peak1_XRBS11_S7.TGCTGC.R1.fastq_bismark_bt2_pe.bismark.cov.gz	2067893	260566	99.7	Malignant	0.747309	0.348978	-0.155778	0.611492	-0.0904433	-0.0762072
MD06P	MDA114341_p10_peak1_XRBS12_S8.ACAACC.R1.fastq_bismark_bt2_pe.bismark.cov.gz	2974995	353455	99.6	Normal	0.54452	0.169176	0.0227603	-0.154249	-0.0962763	-0.0482826
MD06P	MDA114341_p10_peak1_XRBS12_S8.ACAGAC.R1.fastq_bismark_bt2_pe.bismark.cov.gz	3157834	427820	99.7	Malignant	0.77069	0.431745	0.930039	-0.302123	-0.0568917	-0.0444731
MD06P	MDA114341_p10_peak1_XRBS12_S8.ACTCAC.R1.fastq_bismark_bt2_pe.bismark.cov.gz	3184597	389792	98.9	Malignant	0.773864	0.25797	0.951149	-0.139881	-0.045794	-0.0250732
MD06P	MDA114341_p10_peak1_XRBS12_S8.AGAAGG.R1.fastq_bismark_bt2_pe.bismark.cov.gz	3045636	310733	99.7	Malignant	0.690337	0.498257	0.138078	-0.0991651	-0.00465008	-0.068187
MD06P	MDA114341_p10_peak1_XRBS12_S8.AGGATG.R1.fastq_bismark_bt2_pe.bismark.cov.gz	3221689	356225	99.7	Malignant	0.774188	0.552752	-0.297137	0.360111	-0.0665455	-0.044276
MD06P	MDA114341_p10_peak1_XRBS12_S8.ATCGAC.R1.fastq_bismark_bt2_pe.bismark.cov.gz	3137372	418986	99.7	Malignant	0.745892	0.593791	0.194603	0.0623538	-0.0525725	0.0308188
MD06P	MDA114341_p10_peak1_XRBS12_S8.CAAGAG.R1.fastq_bismark_bt2_pe.bismark.cov.gz	2209870	268793	99.7	Malignant	0.745642	0.584206	-0.144636	0.273768	-0.0128582	-0.0689396
MD06P	MDA114341_p10_peak1_XRBS12_S8.CATGAC.R1.fastq_bismark_bt2_pe.bismark.cov.gz	2703739	380322	99.6	Malignant	0.766816	0.247982	-0.0252102	-0.0296148	-0.046278	-0.0318072
MD06P	MDA114341_p10_peak1_XRBS12_S8.CCATAG.R1.fastq_bismark_bt2_pe.bismark.cov.gz	2103218	265100	99.7	Malignant	0.663004	0.340332	-0.0951272	0.0556072	-0.00631733	-0.0316157
MD06P	MDA114341_p10_peak1_XRBS12_S8.CCTTCG.R1.fastq_bismark_bt2_pe.bismark.cov.gz	2439134	310248	99.6	Normal	0.573529	0.222417	0.145502	-0.100252	-0.037894	-0.0712753
MD06P	MDA114341_p10_peak1_XRBS12_S8.CGGTAG.R1.fastq_bismark_bt2_pe.bismark.cov.gz	1559543	184517	99.7	Malignant	0.752624	0.469203	0.102311	0.210727	0.0301364	-0.0713729
MD06P	MDA114341_p10_peak1_XRBS12_S8.CTATTG.R1.fastq_bismark_bt2_pe.bismark.cov.gz	3112820	400457	99.7	Malignant	0.74142	0.422567	0.317547	-0.144456	0.0538812	-0.0290173
MD06P	MDA114341_p10_peak1_XRBS12_S8.CTCAGC.R1.fastq_bismark_bt2_pe.bismark.cov.gz	2602217	304500	98.4	Malignant	0.646561	0.181326	1.07697	-0.17129	0.00863511	-0.0260226
MD06P	MDA114341_p10_peak1_XRBS12_S8.GAAGTC.R1.fastq_bismark_bt2_pe.bismark.cov.gz	2665194	351358	99.6	Malignant	0.741736	0.460239	-0.0505692	0.351848	0.00249836	-0.0647856
MD06P	MDA114341_p10_peak1_XRBS12_S8.GCATTC.R1.fastq_bismark_bt2_pe.bismark.cov.gz	2704580	310201	99.6	Malignant	0.671515	0.167563	0.79595	-0.12344	0.0749058	-0.0397236
MD06P	MDA114341_p10_peak1_XRBS12_S8.GGTAAC.R1.fastq_bismark_bt2_pe.bismark.cov.gz	3802100	442298	99.6	Malignant	0.7944	0.34752	0.866423	0.120446	0.0954978	0.032633
MD06P	MDA114341_p10_peak1_XRBS12_S8.GTGAGG.R1.fastq_bismark_bt2_pe.bismark.cov.gz	3192815	362979	99.6	Malignant	0.737798	0.443362	0.0508543	0.160395	-0.0194166	-0.0416192
MD06P	MDA114341_p10_peak1_XRBS12_S8.GTTGAG.R1.fastq_bismark_bt2_pe.bismark.cov.gz	1279032	114626	99.7	Malignant	0.660101	0.435335	-0.133948	0.429772	-0.0479617	-0.0422674
MD06P	MDA114341_p10_peak1_XRBS12_S8.TATCTC.R1.fastq_bismark_bt2_pe.bismark.cov.gz	2271394	277306	99.6	Malignant	0.702362	0.233808	0.642312	-0.205681	-0.0101345	-0.00591208
MD06P	MDA114341_p10_peak1_XRBS12_S8.TCTCTG.R1.fastq_bismark_bt2_pe.bismark.cov.gz	2875912	351503	99.7	Malignant	0.761523	0.449144	-0.110417	0.128618	0.180634	-0.0429977
MD06P	MDA114341_p10_peak1_XRBS12_S8.TGACAG.R1.fastq_bismark_bt2_pe.bismark.cov.gz	2282519	322933	99.6	Malignant	0.73328	0.334006	-0.0790286	-0.00590416	0.00991628	-0.00818832
MD06P	MDA114341_p10_peak1_XRBS9_S5.ACAGAC.R1.fastq_bismark_bt2_pe.bismark.cov.gz	2928376	436083	99.6	Normal	0.5107	0.332438	-0.10025	-0.173847	-0.0361573	-0.0350882
MD06P	MDA114341_p10_peak1_XRBS9_S5.AGAAGG.R1.fastq_bismark_bt2_pe.bismark.cov.gz	2554121	373516	99.7	Malignant	0.706631	0.215302	0.428439	-0.030283	-0.0238212	-0.0640838
MD06P	MDA114341_p10_peak1_XRBS9_S5.AGGATG.R1.fastq_bismark_bt2_pe.bismark.cov.gz	2578956	378632	99.6	Malignant	0.701632	0.434948	0.801056	-0.131046	-0.0679664	0.0559365
MD06P	MDA114341_p10_peak1_XRBS9_S5.ATCAAG.R1.fastq_bismark_bt2_pe.bismark.cov.gz	1579284	243322	99.6	Malignant	0.638917	0.369372	-0.176192	0.310752	-0.0126156	-0.0321007
MD06P	MDA114341_p10_peak1_XRBS9_S5.ATCGAC.R1.fastq_bismark_bt2_pe.bismark.cov.gz	3514383	479213	99.6	Malignant	0.740307	0.360904	0.61422	-0.0492774	0.00287524	-0.0188761
MD06P	MDA114341_p10_peak1_XRBS9_S5.CAAGAG.R1.fastq_bismark_bt2_pe.bismark.cov.gz	2188162	353740	99.7	Malignant	0.701526	0.413736	-0.0489789	0.303985	-0.0551114	-0.0599498
MD06P	MDA114341_p10_peak1_XRBS9_S5.CCATAG.R1.fastq_bismark_bt2_pe.bismark.cov.gz	1932859	320459	99.7	Malignant	0.771238	0.320949	-0.0618574	0.127271	0.086685	0.078112
MD06P	MDA114341_p10_peak1_XRBS9_S5.CGGTAG.R1.fastq_bismark_bt2_pe.bismark.cov.gz	2023265	299955	99.7	Malignant	0.75466	0.330839	0.14718	-0.0232947	-0.0341797	-0.0449902
MD06P	MDA114341_p10_peak1_XRBS9_S5.CTATTG.R1.fastq_bismark_bt2_pe.bismark.cov.gz	3286145	469182	99.7	Normal	0.538234	0.317512	0.0312154	-0.111723	0.00312143	-0.049419
MD06P	MDA114341_p10_peak1_XRBS9_S5.CTCAGC.R1.fastq_bismark_bt2_pe.bismark.cov.gz	2978131	459714	99.7	Malignant	0.733509	0.646126	0.0932859	0.111925	-0.0432214	-0.0592443
MD06P	MDA114341_p10_peak1_XRBS9_S5.GAAGTC.R1.fastq_bismark_bt2_pe.bismark.cov.gz	2633795	352125	99.6	Malignant	0.689007	0.317397	-0.0592599	0.0852021	-0.0516739	-0.0473051
MD06P	MDA114341_p10_peak1_XRBS9_S5.GCATTC.R1.fastq_bismark_bt2_pe.bismark.cov.gz	2542609	374905	99.6	Malignant	0.809365	0.321114	0.530065	-0.194331	-0.0243644	-0.0115429
MD06P	MDA114341_p10_peak1_XRBS9_S5.GTGAGG.R1.fastq_bismark_bt2_pe.bismark.cov.gz	2435016	370684	99.7	Malignant	0.717694	0.518631	-0.118733	0.206012	-0.00801337	-0.0448839
MD06P	MDA114341_p10_peak1_XRBS9_S5.TCTCTG.R1.fastq_bismark_bt2_pe.bismark.cov.gz	2466093	352995	99.7	Malignant	0.694423	0.534178	-0.0193632	0.225999	-0.0909791	-0.0690514
MD06P	MDA114341_p10_peak1_XRBS9_S5.TGACAG.R1.fastq_bismark_bt2_pe.bismark.cov.gz	1668004	243522	99.7	Malignant	0.704625	0.662204	-0.0227656	0.280442	-0.0477956	-0.0462834
MD06P	MDA114341_p10_peak1_XRBS9_S5.TGCTGC.R1.fastq_bismark_bt2_pe.bismark.cov.gz	2871460	387448	99.6	Malignant	0.66205	0.323759	0.584727	-0.0492138	0.00671985	-0.0285999
MD06P	MDA114341_p10_peak1_XRBS9_S5.TGTAGG.R1.fastq_bismark_bt2_pe.bismark.cov.gz	2384373	376291	99.6	Normal	0.464039	0.23103	0.144314	-0.064061	-0.0619607	-0.0456738
MD03R2	MDA1180425_p8_peak1_XRBS21_S9.ACAACC.R1.fastq_bismark_bt2_pe.bismark.cov.gz	2645581	332621	99.7	Malignant	0.292179	0.328929	-0.0368582	-0.0178146	-0.0535189	-0.0510558
MD03R2	MDA1180425_p8_peak1_XRBS21_S9.ACTCAC.R1.fastq_bismark_bt2_pe.bismark.cov.gz	3095243	383088	99.6	Normal	0.5511	0.309303	0.121752	-0.231886	0.163298	-0.0413858
MD03R2	MDA1180425_p8_peak1_XRBS21_S9.AGAAGG.R1.fastq_bismark_bt2_pe.bismark.cov.gz	3050332	425110	99.7	Malignant	0.362236	0.503819	-0.139448	0.2326	0.106435	-0.0402716
MD03R2	MDA1180425_p8_peak1_XRBS21_S9.AGGATG.R1.fastq_bismark_bt2_pe.bismark.cov.gz	2941450	350649	99.7	Normal	0.512132	0.268486	0.1285	-0.150423	-0.0873665	-0.12219
MD03R2	MDA1180425_p8_peak1_XRBS21_S9.ATCGAC.R1.fastq_bismark_bt2_pe.bismark.cov.gz	3235793	411732	99.3	Normal	0.446802	0.208991	-0.186688	0.346455	-0.0829531	0.0642717
MD03R2	MDA1180425_p8_peak1_XRBS21_S9.CAAGAG.R1.fastq_bismark_bt2_pe.bismark.cov.gz	2321454	323055	99.7	Malignant	0.376859	0.588317	-0.246358	0.0811273	0.481448	0.0255095
MD03R2	MDA1180425_p8_peak1_XRBS21_S9.CCATAG.R1.fastq_bismark_bt2_pe.bismark.cov.gz	2356456	315740	99.7	Malignant	0.387634	0.300184	0.186237	-0.245174	0.135584	-0.00384134
MD03R2	MDA1180425_p8_peak1_XRBS21_S9.CCTTCG.R1.fastq_bismark_bt2_pe.bismark.cov.gz	2550098	288858	99.7	Malignant	0.362442	0.269697	0.327717	-0.207993	-0.0105919	-0.0647195
MD03R2	MDA1180425_p8_peak1_XRBS21_S9.CGGTAG.R1.fastq_bismark_bt2_pe.bismark.cov.gz	2165391	253998	99.3	Normal	0.530563	0.240538	-0.0597472	0.108047	-0.0227812	-0.00881797
MD03R2	MDA1180425_p8_peak1_XRBS21_S9.CTCAGC.R1.fastq_bismark_bt2_pe.bismark.cov.gz	3410373	388584	99.7	Malignant	0.330242	0.636737	-0.199904	-0.0901685	-0.0809334	-0.061018
MD03R2	MDA1180425_p8_peak1_XRBS21_S9.GAAGTC.R1.fastq_bismark_bt2_pe.bismark.cov.gz	2652422	334798	99.3	Normal	0.556913	0.245526	-0.0502943	-0.106957	0.0116743	0.0767216
MD03R2	MDA1180425_p8_peak1_XRBS21_S9.GCATTC.R1.fastq_bismark_bt2_pe.bismark.cov.gz	2400741	294576	99.3	Normal	0.31823	0.16665	-0.198501	0.169475	-0.0539824	-0.0111978
MD03R2	MDA1180425_p8_peak1_XRBS21_S9.GTTGAG.R1.fastq_bismark_bt2_pe.bismark.cov.gz	2265290	257931	99.7	Malignant	0.392074	0.330036	0.172316	-0.200058	-0.0766196	-0.0252252
MD03R2	MDA1180425_p8_peak1_XRBS21_S9.TGCTGC.R1.fastq_bismark_bt2_pe.bismark.cov.gz	2277345	329087	99.7	Malignant	0.438624	0.442729	0.240752	-0.19985	-0.0441494	0.0909776
MD03R2	MDA1180425_p8_peak1_XRBS22_S10.ACAACC.R1.fastq_bismark_bt2_pe.bismark.cov.gz	1539660	312992	99.6	Malignant	0.37757	0.250124	0.481733	-0.294727	-0.0506734	-0.0523211
MD03R2	MDA1180425_p8_peak1_XRBS22_S10.ACTCAC.R1.fastq_bismark_bt2_pe.bismark.cov.gz	1871195	343882	99.7	Malignant	0.383369	0.42146	-0.109353	-0.0689006	0.110239	0.0156659
MD03R2	MDA1180425_p8_peak1_XRBS22_S10.AGAAGG.R1.fastq_bismark_bt2_pe.bismark.cov.gz	1346762	261398	99.7	Malignant	0.54908	0.401776	-0.178068	0.109062	0.0153966	-0.0242067
MD03R2	MDA1180425_p8_peak1_XRBS22_S10.AGGATG.R1.fastq_bismark_bt2_pe.bismark.cov.gz	2290634	344850	99.3	Normal	0.449995	0.222859	-0.0291498	0.249087	-0.014699	0.0257001
MD03R2	MDA1180425_p8_peak1_XRBS22_S10.ATCAAG.R1.fastq_bismark_bt2_pe.bismark.cov.gz	1018780	195859	99.3	Normal	0.455556	0.271926	-0.0863316	0.27352	0.0365018	-0.00413517
MD03R2	MDA1180425_p8_peak1_XRBS22_S10.CAAGAG.R1.fastq_bismark_bt2_pe.bismark.cov.gz	1107780	222422	99.7	Malignant	0.363247	0.362254	0.286824	-0.0699093	-0.0461166	0.0022806
MD03R2	MDA1180425_p8_peak1_XRBS22_S10.CCTTCG.R1.fastq_bismark_bt2_pe.bismark.cov.gz	1272526	221320	99.2	Normal	0.332292	0.266845	-0.237143	0.151193	-0.0182539	0.0658589
MD03R2	MDA1180425_p8_peak1_XRBS22_S10.CGGTAG.R1.fastq_bismark_bt2_pe.bismark.cov.gz	1257482	238821	99.7	Malignant	0.387744	0.195302	0.237313	-0.0733792	-0.000964365	-0.0801825
MD03R2	MDA1180425_p8_peak1_XRBS22_S10.CTATTG.R1.fastq_bismark_bt2_pe.bismark.cov.gz	1482800	259635	99.3	Normal	0.378253	0.111812	-0.129472	0.161543	-0.00339692	-0.0129479
MD03R2	MDA1180425_p8_peak1_XRBS22_S10.GCATTC.R1.fastq_bismark_bt2_pe.bismark.cov.gz	1279730	239312	99.2	Normal	0.498597	0.287999	-0.155311	0.338705	-0.0762868	0.00354124
MD03R2	MDA1180425_p8_peak1_XRBS22_S10.GGTAAC.R1.fastq_bismark_bt2_pe.bismark.cov.gz	1846083	304999	99	Normal	0.394845	0.264013	-0.189536	0.260448	-0.0488812	0.0620182
MD03R2	MDA1180425_p8_peak1_XRBS22_S10.TATCTC.R1.fastq_bismark_bt2_pe.bismark.cov.gz	1289366	222694	99.7	Normal	0.512039	0.311758	0.159936	-0.149318	-0.104265	-0.0495855
MD03R2	MDA1180425_p8_peak1_XRBS22_S10.TCTCTG.R1.fastq_bismark_bt2_pe.bismark.cov.gz	1713257	310289	99.7	Normal	0.623077	0.225211	0.045005	-0.106816	-0.0199341	0.0087356
MD03R2	MDA1180425_p8_peak1_XRBS22_S10.TGACAG.R1.fastq_bismark_bt2_pe.bismark.cov.gz	1255948	228985	99.7	Malignant	0.358629	0.381861	0.612237	-0.247903	-0.0297775	-0.0891451
MD03R2	MDA1180425_p8_peak1_XRBS22_S10.TGCTGC.R1.fastq_bismark_bt2_pe.bismark.cov.gz	1340881	231549	99.2	Normal	0.396442	0.187849	-0.14344	0.363343	-0.0773669	0.050032
MD03R2	MDA1180425_p8_peak1_XRBS22_S10.TGTAGG.R1.fastq_bismark_bt2_pe.bismark.cov.gz	1866352	354351	99.7	Normal	0.555023	0.369024	0.183943	-0.0813441	-0.0947979	-0.0839887
MD03R2	MDA1180425_p8_peak1_XRBS23_S11.ACAACC.R1.fastq_bismark_bt2_pe.bismark.cov.gz	2187519	296004	99.3	Normal	0.406796	0.352574	-0.116559	0.23104	-0.00883359	-0.0199637
MD03R2	MDA1180425_p8_peak1_XRBS23_S11.AGAAGG.R1.fastq_bismark_bt2_pe.bismark.cov.gz	3040972	376332	99.7	Normal	0.535874	0.273248	-0.189594	-0.190186	-0.0405845	-0.0147591
MD03R2	MDA1180425_p8_peak1_XRBS23_S11.ATCAAG.R1.fastq_bismark_bt2_pe.bismark.cov.gz	1687865	225714	99.7	Malignant	0.299468	0.443408	-0.18306	-0.194625	-0.0305187	-0.0415072
MD03R2	MDA1180425_p8_peak1_XRBS23_S11.ATCGAC.R1.fastq_bismark_bt2_pe.bismark.cov.gz	3126934	347914	99.2	Normal	0.416642	0.237221	-0.152694	0.0748302	-0.0283841	-0.0744965
MD03R2	MDA1180425_p8_peak1_XRBS23_S11.CAAGAG.R1.fastq_bismark_bt2_pe.bismark.cov.gz	1990602	243879	99.1	Normal	0.38834	0.135968	-0.153419	-0.00890207	-0.0613239	-0.0269183
MD03R2	MDA1180425_p8_peak1_XRBS23_S11.CATGAC.R1.fastq_bismark_bt2_pe.bismark.cov.gz	2410617	327440	99.2	Normal	0.50045	0.136838	-0.126242	0.0999099	0.0820281	-0.0414031
MD03R2	MDA1180425_p8_peak1_XRBS23_S11.CCATAG.R1.fastq_bismark_bt2_pe.bismark.cov.gz	2361388	294051	99.4	Normal	0.453496	0.225215	-0.116518	0.354096	-8.11e-05	-0.084666
MD03R2	MDA1180425_p8_peak1_XRBS23_S11.CGGTAG.R1.fastq_bismark_bt2_pe.bismark.cov.gz	2101439	251690	99.4	Normal	0.379446	0.261443	-0.0691665	0.321333	0.0185531	-0.0644712
MD03R2	MDA1180425_p8_peak1_XRBS23_S11.CTCAGC.R1.fastq_bismark_bt2_pe.bismark.cov.gz	2819231	374478	99.6	Malignant	0.349607	0.294238	0.483853	-0.20654	0.0136827	0.0441543
MD03R2	MDA1180425_p8_peak1_XRBS23_S11.GAAGTC.R1.fastq_bismark_bt2_pe.bismark.cov.gz	2451277	250746	99.4	Normal	0.332036	0.37387	-0.16618	0.229464	0.0133029	0.0439085
MD03R2	MDA1180425_p8_peak1_XRBS23_S11.GCATTC.R1.fastq_bismark_bt2_pe.bismark.cov.gz	1863870	254989	99.2	Normal	0.264607	0.253564	-0.0866606	0.040159	-0.0414613	-0.00768108
MD03R2	MDA1180425_p8_peak1_XRBS23_S11.GGTAAC.R1.fastq_bismark_bt2_pe.bismark.cov.gz	3779029	372921	99.7	Malignant	0.318904	0.425044	-0.0807928	0.225816	-0.0330478	-0.0707845
MD03R2	MDA1180425_p8_peak1_XRBS23_S11.GTGAGG.R1.fastq_bismark_bt2_pe.bismark.cov.gz	3254094	378082	99.7	Normal	0.534474	0.234459	0.039465	-0.0722881	-0.0991649	-0.0915247
MD03R2	MDA1180425_p8_peak1_XRBS23_S11.GTTGAG.R1.fastq_bismark_bt2_pe.bismark.cov.gz	2502041	296220	99.3	Normal	0.3878	0.199282	-0.163258	0.233596	-0.0185418	0.0353193
MD03R2	MDA1180425_p8_peak1_XRBS23_S11.TATCTC.R1.fastq_bismark_bt2_pe.bismark.cov.gz	2708825	290585	99.3	Normal	0.407042	0.191338	-0.0763877	0.251008	-0.0705175	-0.0935155
MD03R2	MDA1180425_p8_peak1_XRBS23_S11.TCTCTG.R1.fastq_bismark_bt2_pe.bismark.cov.gz	3191045	373661	99.3	Normal	0.379688	0.302387	-0.0610156	0.107353	-0.0331411	-0.0446578
MD03R2	MDA1180425_p8_peak1_XRBS23_S11.TGACAG.R1.fastq_bismark_bt2_pe.bismark.cov.gz	2283125	267761	99.5	Normal	0.467485	0.340811	-0.140119	0.121494	-0.00608029	-0.0360905
MD03R2	MDA1180425_p8_peak1_XRBS23_S11.TGTAGG.R1.fastq_bismark_bt2_pe.bismark.cov.gz	2961907	330514	99.5	Normal	0.385285	0.205692	-0.133484	0.358699	0.0276341	-0.085256
MD03R2	MDA1180425_p8_peak1_XRBS24_S12.ACAGAC.R1.fastq_bismark_bt2_pe.bismark.cov.gz	1769492	328939	99.7	Normal	0.557035	0.329956	0.161625	-0.250967	0.0296269	-0.0336646
MD03R2	MDA1180425_p8_peak1_XRBS24_S12.AGAAGG.R1.fastq_bismark_bt2_pe.bismark.cov.gz	1960038	386309	99.7	Malignant	0.396606	0.223731	0.287637	-0.230754	0.0101072	0.0138434
MD03R2	MDA1180425_p8_peak1_XRBS24_S12.AGGATG.R1.fastq_bismark_bt2_pe.bismark.cov.gz	2354473	419826	99.7	Malignant	0.360102	0.614015	-0.184958	0.0804186	0.0228359	-0.0619644
MD03R2	MDA1180425_p8_peak1_XRBS24_S12.ATCGAC.R1.fastq_bismark_bt2_pe.bismark.cov.gz	2045331	391317	99.1	Normal	0.463132	0.220194	-0.0983616	-0.0572091	0.159349	0.0230926
MD03R2	MDA1180425_p8_peak1_XRBS24_S12.CAAGAG.R1.fastq_bismark_bt2_pe.bismark.cov.gz	1216666	228195	99.7	Malignant	0.394974	0.460089	-0.124305	0.04069	0.203036	0.0299646
MD03R2	MDA1180425_p8_peak1_XRBS24_S12.CATGAC.R1.fastq_bismark_bt2_pe.bismark.cov.gz	1585733	300629	99.4	Normal	0.384116	0.221633	-0.27193	0.0506618	-0.019596	-0.0236632
MD03R2	MDA1180425_p8_peak1_XRBS24_S12.CCATAG.R1.fastq_bismark_bt2_pe.bismark.cov.gz	1791350	284715	99.6	Malignant	0.463988	0.294199	0.403314	-0.235263	0.0424831	-0.0531384
MD03R2	MDA1180425_p8_peak1_XRBS24_S12.CCTTCG.R1.fastq_bismark_bt2_pe.bismark.cov.gz	1631948	270837	99.7	Malignant	0.423333	0.465471	0.0440696	-0.165783	-0.0657965	-0.0633779
MD03R2	MDA1180425_p8_peak1_XRBS24_S12.CTCAGC.R1.fastq_bismark_bt2_pe.bismark.cov.gz	1531806	280054	98.8	Normal	0.436835	0.259006	-0.283839	0.0858066	-0.00807905	-0.00825066
MD03R2	MDA1180425_p8_peak1_XRBS24_S12.GAAGTC.R1.fastq_bismark_bt2_pe.bismark.cov.gz	1464068	281220	99.6	Malignant	0.350195	0.275416	0.389231	-0.23913	-0.065023	-0.0456502
MD03R2	MDA1180425_p8_peak1_XRBS24_S12.GGTAAC.R1.fastq_bismark_bt2_pe.bismark.cov.gz	2055246	368830	99.3	Normal	0.373119	0.0310736	-0.0616715	0.153793	0.0354032	0.0453123
MD03R2	MDA1180425_p8_peak1_XRBS24_S12.GTGAGG.R1.fastq_bismark_bt2_pe.bismark.cov.gz	1653206	303174	99.4	Normal	0.401359	0.29942	0.0121503	0.246294	-0.0705224	-0.0747839
MD03R2	MDA1180425_p8_peak1_XRBS24_S12.GTTGAG.R1.fastq_bismark_bt2_pe.bismark.cov.gz	1639420	319670	99.7	Malignant	0.361795	0.332489	0.0246064	0.0551581	-0.0338001	0.00871464
MD03R2	MDA1180425_p8_peak1_XRBS24_S12.TATCTC.R1.fastq_bismark_bt2_pe.bismark.cov.gz	1683182	309476	99.7	Malignant	0.390569	0.241093	0.127742	-0.170897	-0.0205249	0.00562903
MD03R2	MDA1180425_p8_peak1_XRBS24_S12.TGTAGG.R1.fastq_bismark_bt2_pe.bismark.cov.gz	1549840	282876	99.7	Malignant	0.2802	0.383034	-0.0129565	-0.0580376	-0.0428573	-0.0280839
MD05R2	MDA1228524_p9_peak2_XRBS10_S6.ACAGAC.R1.fastq_bismark_bt2_pe.bismark.cov.gz	2243736	243029	99.6	Malignant	0.321299	0.330414	-0.0763137	-0.102854	-0.0626732	-0.104904
MD05R2	MDA1228524_p9_peak2_XRBS10_S6.ACTCAC.R1.fastq_bismark_bt2_pe.bismark.cov.gz	2519562	284087	99.7	Malignant	0.234379	0.495717	-0.212093	0.0171305	0.136566	0.159783
MD05R2	MDA1228524_p9_peak2_XRBS10_S6.AGAAGG.R1.fastq_bismark_bt2_pe.bismark.cov.gz	3175845	333121	99.7	Malignant	0.182971	0.418303	-0.180941	-0.0360214	0.0284443	-0.010219
MD05R2	MDA1228524_p9_peak2_XRBS10_S6.AGGATG.R1.fastq_bismark_bt2_pe.bismark.cov.gz	2955608	303929	99.7	Malignant	0.178519	0.536412	-0.21689	-0.0315446	-0.0678314	-0.0531215
MD05R2	MDA1228524_p9_peak2_XRBS10_S6.ATCAAG.R1.fastq_bismark_bt2_pe.bismark.cov.gz	1217850	139271	99.6	Malignant	0.247143	0.512259	-0.168833	-0.135998	0.249545	0.648728
MD05R2	MDA1228524_p9_peak2_XRBS10_S6.ATCGAC.R1.fastq_bismark_bt2_pe.bismark.cov.gz	1911306	215650	99.6	Malignant	0.428105	0.499745	-0.215366	-0.203502	-0.0607243	-0.114169
MD05R2	MDA1228524_p9_peak2_XRBS10_S6.CAAGAG.R1.fastq_bismark_bt2_pe.bismark.cov.gz	1973863	213342	99.7	Malignant	0.295198	0.560147	-0.169201	-0.153925	-0.0447334	-0.0139091
MD05R2	MDA1228524_p9_peak2_XRBS10_S6.CATGAC.R1.fastq_bismark_bt2_pe.bismark.cov.gz	2072010	239396	99.6	Malignant	0.209343	0.658467	-0.22937	-0.154657	0.379154	0.739156
MD05R2	MDA1228524_p9_peak2_XRBS10_S6.CCATAG.R1.fastq_bismark_bt2_pe.bismark.cov.gz	1612949	175935	99.7	Malignant	0.160741	0.395009	0.047847	-0.217475	-0.0451872	-0.0227814
MD05R2	MDA1228524_p9_peak2_XRBS10_S6.CGGTAG.R1.fastq_bismark_bt2_pe.bismark.cov.gz	1955354	203842	99.7	Malignant	0.238465	0.686991	-0.279506	0.0324439	-0.117028	-0.0442661
MD05R2	MDA1228524_p9_peak2_XRBS10_S6.CTCAGC.R1.fastq_bismark_bt2_pe.bismark.cov.gz	2577320	277878	99.6	Malignant	0.218284	0.559356	-0.146934	0.0460961	0.0952444	0.00192503
MD05R2	MDA1228524_p9_peak2_XRBS10_S6.GAAGTC.R1.fastq_bismark_bt2_pe.bismark.cov.gz	2859941	297626	99.7	Malignant	0.175649	0.619835	-0.236583	-0.140666	0.332387	1.05436
MD05R2	MDA1228524_p9_peak2_XRBS10_S6.GCATTC.R1.fastq_bismark_bt2_pe.bismark.cov.gz	2382592	254373	99.6	Malignant	0.250127	0.418267	-0.0238074	-0.244084	-0.000681372	-0.0334042
MD05R2	MDA1228524_p9_peak2_XRBS10_S6.GTGAGG.R1.fastq_bismark_bt2_pe.bismark.cov.gz	3169706	324638	99.6	Malignant	0.278276	0.572473	-0.232454	-0.0721577	-0.0302141	-0.0336354
MD05R2	MDA1228524_p9_peak2_XRBS10_S6.GTTGAG.R1.fastq_bismark_bt2_pe.bismark.cov.gz	2108650	244908	99.6	Malignant	0.271345	0.626812	-0.255746	0.0625178	0.0354413	-0.00567696
MD05R2	MDA1228524_p9_peak2_XRBS10_S6.TCTCTG.R1.fastq_bismark_bt2_pe.bismark.cov.gz	2716711	275932	99.7	Malignant	0.177733	0.443514	-0.186831	0.0454033	0.0667317	-0.0758982
MD05R2	MDA1228524_p9_peak2_XRBS10_S6.TGACAG.R1.fastq_bismark_bt2_pe.bismark.cov.gz	1551335	161621	99.6	Malignant	0.232603	0.594639	-0.223999	-0.0736429	0.378065	0.388251
MD05R2	MDA1228524_p9_peak2_XRBS10_S6.TGCTGC.R1.fastq_bismark_bt2_pe.bismark.cov.gz	2299485	246939	99.6	Malignant	0.191055	0.557964	-0.0258313	-0.0918781	0.0315816	-0.00314523
MD05R2	MDA1228524_p9_peak2_XRBS10_S6.TGTAGG.R1.fastq_bismark_bt2_pe.bismark.cov.gz	3074350	319522	99.7	Malignant	0.214244	0.316485	0.265651	-0.333279	-0.0168605	-0.00897297
MD05R2	MDA1228524_p9_peak2_XRBS11_S7.ACAACC.R1.fastq_bismark_bt2_pe.bismark.cov.gz	3008005	393761	99.7	Malignant	0.32423	0.597218	-0.201708	-0.262159	0.512003	0.220376
MD05R2	MDA1228524_p9_peak2_XRBS11_S7.ACAGAC.R1.fastq_bismark_bt2_pe.bismark.cov.gz	2696857	372821	99.7	Malignant	0.240341	0.536137	-0.235363	0.00945954	-0.0653509	-0.0329062
MD05R2	MDA1228524_p9_peak2_XRBS11_S7.ACTCAC.R1.fastq_bismark_bt2_pe.bismark.cov.gz	3590716	467592	99.7	Malignant	0.255091	0.214274	0.0677756	0.0820682	-0.00286013	-0.0960051
MD05R2	MDA1228524_p9_peak2_XRBS11_S7.AGAAGG.R1.fastq_bismark_bt2_pe.bismark.cov.gz	3113895	388810	99.7	Malignant	0.343168	0.599357	-0.23806	0.167826	-0.059577	0.0643859
MD05R2	MDA1228524_p9_peak2_XRBS11_S7.ATCAAG.R1.fastq_bismark_bt2_pe.bismark.cov.gz	1968657	262987	99.7	Malignant	0.244928	0.410658	-0.213526	-0.03649	-0.0213341	-0.0717214
MD05R2	MDA1228524_p9_peak2_XRBS11_S7.ATCGAC.R1.fastq_bismark_bt2_pe.bismark.cov.gz	2193955	290115	99.7	Malignant	0.145752	0.683137	-0.199452	-0.0746838	-0.056111	0.0637997
MD05R2	MDA1228524_p9_peak2_XRBS11_S7.CCATAG.R1.fastq_bismark_bt2_pe.bismark.cov.gz	2267586	287728	99.7	Malignant	0.294292	0.497827	-0.2545	-0.0985678	0.102255	0.335349
MD05R2	MDA1228524_p9_peak2_XRBS11_S7.CCTTCG.R1.fastq_bismark_bt2_pe.bismark.cov.gz	2054309	277052	99.7	Malignant	0.179405	0.405363	0.157729	-0.311568	0.0457999	-0.0554746
MD05R2	MDA1228524_p9_peak2_XRBS11_S7.CTATTG.R1.fastq_bismark_bt2_pe.bismark.cov.gz	3203057	391923	99.7	Malignant	0.25885	0.38376	0.0960065	0.00607555	-0.0233461	-0.0791542
MD05R2	MDA1228524_p9_peak2_XRBS11_S7.GAAGTC.R1.fastq_bismark_bt2_pe.bismark.cov.gz	3250631	407699	99.7	Malignant	0.231804	0.482632	-0.16685	-0.053697	-0.0340199	-0.0220958
MD05R2	MDA1228524_p9_peak2_XRBS11_S7.GCATTC.R1.fastq_bismark_bt2_pe.bismark.cov.gz	2450599	291382	99.7	Malignant	0.253844	0.297853	-0.18415	0.164017	-0.0274721	0.0632166
MD05R2	MDA1228524_p9_peak2_XRBS11_S7.GGTAAC.R1.fastq_bismark_bt2_pe.bismark.cov.gz	3469376	406010	99.7	Malignant	0.29166	0.56895	-0.0654179	0.297424	0.49016	0.417335
MD05R2	MDA1228524_p9_peak2_XRBS11_S7.GTGAGG.R1.fastq_bismark_bt2_pe.bismark.cov.gz	3785577	432961	99.7	Malignant	0.250142	0.216435	0.239546	-0.17829	-0.0501412	-0.0551526
MD05R2	MDA1228524_p9_peak2_XRBS11_S7.GTTGAG.R1.fastq_bismark_bt2_pe.bismark.cov.gz	2368729	320689	99.7	Malignant	0.288841	0.620554	-0.130687	-0.0433992	0.167536	0.664403
MD05R2	MDA1228524_p9_peak2_XRBS11_S7.TCTCTG.R1.fastq_bismark_bt2_pe.bismark.cov.gz	3249575	385511	99.7	Malignant	0.270152	0.572001	-0.231132	-0.248374	0.238404	0.974307
MD05R2	MDA1228524_p9_peak2_XRBS11_S7.TGACAG.R1.fastq_bismark_bt2_pe.bismark.cov.gz	2034980	252584	99.7	Malignant	0.178241	0.460883	-0.156267	-0.224668	0.381643	-0.0238504
MD05R2	MDA1228524_p9_peak2_XRBS11_S7.TGCTGC.R1.fastq_bismark_bt2_pe.bismark.cov.gz	3217965	428929	99.7	Malignant	0.210992	0.557338	-0.207765	-0.0468088	0.0674467	-0.0385113
MD05R2	MDA1228524_p9_peak2_XRBS11_S7.TGTAGG.R1.fastq_bismark_bt2_pe.bismark.cov.gz	3365191	411402	99.7	Malignant	0.235469	0.627613	-0.185493	0.0290166	-0.0408536	0.0258262
MD05R2	MDA1228524_p9_peak2_XRBS12_S8.ACAACC.R1.fastq_bismark_bt2_pe.bismark.cov.gz	2644324	532544	99.7	Malignant	0.242781	0.607555	-0.244998	-0.195866	0.324493	0.848422
MD05R2	MDA1228524_p9_peak2_XRBS12_S8.ACAGAC.R1.fastq_bismark_bt2_pe.bismark.cov.gz	2729829	556632	99.7	Malignant	0.23161	0.472727	-0.062851	0.178942	0.224054	0.94203
MD05R2	MDA1228524_p9_peak2_XRBS12_S8.ACTCAC.R1.fastq_bismark_bt2_pe.bismark.cov.gz	2872530	545744	99.7	Malignant	0.257436	0.594854	-0.0897709	-0.112406	-0.0640238	-0.111615
MD05R2	MDA1228524_p9_peak2_XRBS12_S8.AGGATG.R1.fastq_bismark_bt2_pe.bismark.cov.gz	2927773	528180	99.7	Malignant	0.234673	0.459471	0.255375	-0.206982	-0.121635	0.0867643
MD05R2	MDA1228524_p9_peak2_XRBS12_S8.ATCAAG.R1.fastq_bismark_bt2_pe.bismark.cov.gz	1677634	278362	99.7	Malignant	0.20839	0.48997	-0.223438	0.219215	-0.0170678	0.0381731
MD05R2	MDA1228524_p9_peak2_XRBS12_S8.ATCGAC.R1.fastq_bismark_bt2_pe.bismark.cov.gz	2385297	466729	99.7	Malignant	0.207607	0.64397	-0.175377	-0.153132	0.00937922	-0.10857
MD05R2	MDA1228524_p9_peak2_XRBS12_S8.CATGAC.R1.fastq_bismark_bt2_pe.bismark.cov.gz	2617603	583294	99.7	Malignant	0.20761	0.55083	-0.111016	-0.153504	0.195245	1.05131
MD05R2	MDA1228524_p9_peak2_XRBS12_S8.CCATAG.R1.fastq_bismark_bt2_pe.bismark.cov.gz	1801809	289081	99.7	Malignant	0.252197	0.363215	-0.21693	0.0826155	-0.04682	-0.0905742
MD05R2	MDA1228524_p9_peak2_XRBS12_S8.CCTTCG.R1.fastq_bismark_bt2_pe.bismark.cov.gz	1987391	405347	99.7	Malignant	0.19035	0.474394	-0.224407	0.0792158	0.863145	0.488587
MD05R2	MDA1228524_p9_peak2_XRBS12_S8.CGGTAG.R1.fastq_bismark_bt2_pe.bismark.cov.gz	1892797	358858	99.7	Malignant	0.180756	0.820485	-0.192796	-0.0487551	0.283376	0.834314
MD05R2	MDA1228524_p9_peak2_XRBS12_S8.CTATTG.R1.fastq_bismark_bt2_pe.bismark.cov.gz	2390238	459599	99.7	Malignant	0.249293	0.343276	-0.0937601	-0.0511638	0.0752237	0.384871
MD05R2	MDA1228524_p9_peak2_XRBS12_S8.CTCAGC.R1.fastq_bismark_bt2_pe.bismark.cov.gz	2247876	450390	99.7	Malignant	0.177655	0.447847	-0.174811	-0.260705	0.0740479	1.03769
MD05R2	MDA1228524_p9_peak2_XRBS12_S8.GAAGTC.R1.fastq_bismark_bt2_pe.bismark.cov.gz	2231248	398411	99.7	Malignant	0.290744	0.246576	-0.212574	-0.0543619	-0.111027	-0.124996
MD05R2	MDA1228524_p9_peak2_XRBS12_S8.GTGAGG.R1.fastq_bismark_bt2_pe.bismark.cov.gz	2452898	412112	99.7	Malignant	0.221429	0.448967	-0.237854	-0.203117	0.315557	0.369445
MD05R2	MDA1228524_p9_peak2_XRBS12_S8.GTTGAG.R1.fastq_bismark_bt2_pe.bismark.cov.gz	1927127	372523	99.7	Malignant	0.255691	0.4217	-0.181553	-0.0746958	0.26427	0.557276
MD05R2	MDA1228524_p9_peak2_XRBS12_S8.TCTCTG.R1.fastq_bismark_bt2_pe.bismark.cov.gz	2774577	496845	99.7	Malignant	0.230469	0.375021	-0.0718033	-0.0668927	0.104852	-0.0313733
MD05R2	MDA1228524_p9_peak2_XRBS12_S8.TGACAG.R1.fastq_bismark_bt2_pe.bismark.cov.gz	1751329	307714	99.7	Malignant	0.216484	0.609981	-0.158277	-0.00100648	0.125029	0.469541
MD05R2	MDA1228524_p9_peak2_XRBS12_S8.TGCTGC.R1.fastq_bismark_bt2_pe.bismark.cov.gz	2551335	525701	99.7	Malignant	0.278119	0.438112	-0.240795	-0.187481	0.323575	1.18759
MD05R2	MDA1228524_p9_peak2_XRBS12_S8.TGTAGG.R1.fastq_bismark_bt2_pe.bismark.cov.gz	2970950	505064	99.7	Malignant	0.277242	0.348951	-0.113617	-0.159446	0.397893	0.0964722
MD05R2	MDA1228524_p9_peak2_XRBS9_S5.ACAACC.R1.fastq_bismark_bt2_pe.bismark.cov.gz	3154518	405376	99.7	Malignant	0.26692	0.403782	-0.000336877	-0.0300677	0.1752	0.828175
MD05R2	MDA1228524_p9_peak2_XRBS9_S5.ACTCAC.R1.fastq_bismark_bt2_pe.bismark.cov.gz	3820021	472568	99.7	Malignant	0.230453	0.470667	-0.0476	-0.156354	0.138295	0.484822
MD05R2	MDA1228524_p9_peak2_XRBS9_S5.AGGATG.R1.fastq_bismark_bt2_pe.bismark.cov.gz	3712454	456832	99.7	Malignant	0.220069	0.330514	0.277726	-0.133588	-0.0736773	-0.0765785
MD05R2	MDA1228524_p9_peak2_XRBS9_S5.ATCAAG.R1.fastq_bismark_bt2_pe.bismark.cov.gz	2120285	281384	99.7	Malignant	0.245277	0.431226	-0.3166	-0.300363	-0.000990273	-0.0229817
MD05R2	MDA1228524_p9_peak2_XRBS9_S5.ATCGAC.R1.fastq_bismark_bt2_pe.bismark.cov.gz	3352551	431548	99.7	Malignant	0.264913	0.408457	-0.262326	-0.224154	0.011104	-0.0264292
MD05R2	MDA1228524_p9_peak2_XRBS9_S5.CATGAC.R1.fastq_bismark_bt2_pe.bismark.cov.gz	2595941	381044	99.7	Malignant	0.216121	0.523682	-0.195538	0.00743566	-0.113274	-0.0883938
MD05R2	MDA1228524_p9_peak2_XRBS9_S5.CCATAG.R1.fastq_bismark_bt2_pe.bismark.cov.gz	2624338	343529	99.7	Malignant	0.230466	0.362937	-0.199772	0.0340325	0.118682	-0.0634686
MD05R2	MDA1228524_p9_peak2_XRBS9_S5.CCTTCG.R1.fastq_bismark_bt2_pe.bismark.cov.gz	1908042	242174	99.7	Malignant	0.180598	0.598378	-0.19036	-0.0558954	-0.0279144	-0.0661518
MD05R2	MDA1228524_p9_peak2_XRBS9_S5.CGGTAG.R1.fastq_bismark_bt2_pe.bismark.cov.gz	2407567	272380	99.7	Malignant	0.191651	0.24543	0.207955	0.107888	-0.0578291	-0.0201977
MD05R2	MDA1228524_p9_peak2_XRBS9_S5.CTATTG.R1.fastq_bismark_bt2_pe.bismark.cov.gz	2921840	416479	99.7	Malignant	0.260507	0.338398	-0.0300823	-0.0875112	-0.0269559	-0.0823871
MD05R2	MDA1228524_p9_peak2_XRBS9_S5.CTCAGC.R1.fastq_bismark_bt2_pe.bismark.cov.gz	2962025	386351	99.7	Malignant	0.262006	0.397085	-0.237513	-0.153734	0.333137	0.535207
MD05R2	MDA1228524_p9_peak2_XRBS9_S5.GAAGTC.R1.fastq_bismark_bt2_pe.bismark.cov.gz	3753555	467393	99.7	Malignant	0.2365	0.257709	-0.147626	-0.0751223	0.15869	0.0485043
MD05R2	MDA1228524_p9_peak2_XRBS9_S5.GCATTC.R1.fastq_bismark_bt2_pe.bismark.cov.gz	2645566	337929	99.7	Malignant	0.210122	0.256311	-0.151709	-0.223497	-0.0265952	-0.0118346
MD05R2	MDA1228524_p9_peak2_XRBS9_S5.GTTGAG.R1.fastq_bismark_bt2_pe.bismark.cov.gz	2341979	321318	99.7	Malignant	0.246314	0.557189	-0.226671	0.10441	0.127917	0.484259
MD05R2	MDA1228524_p9_peak2_XRBS9_S5.TGACAG.R1.fastq_bismark_bt2_pe.bismark.cov.gz	2783093	339154	99.7	Malignant	0.255804	0.404904	-0.188367	-0.215732	0.0956168	-0.0641519
MD05R2	MDA1228524_p9_peak2_XRBS9_S5.TGCTGC.R1.fastq_bismark_bt2_pe.bismark.cov.gz	2812754	390231	99.7	Malignant	0.260837	0.459764	-0.215526	0.0505214	-0.00108162	-0.0519041
MD05R2	MDA1228524_p9_peak2_XRBS9_S5.TGTAGG.R1.fastq_bismark_bt2_pe.bismark.cov.gz	3872635	478702	99.7	Malignant	0.220884	0.619146	-0.24599	0.226064	-0.0257469	0.0874972
MD08P	MDA142726_p10_peak2_XRBS13_S9.ACAACC.R1.fastq_bismark_bt2_pe.bismark.cov.gz	2106210	333343	99.7	Malignant	0.78476	0.465462	0.00528311	0.442403	0.0387132	-0.118374
MD08P	MDA142726_p10_peak2_XRBS13_S9.ACTCAC.R1.fastq_bismark_bt2_pe.bismark.cov.gz	2702315	380986	99.7	Malignant	0.812728	0.550722	-0.197631	0.632519	-0.0517636	0.0184705
MD08P	MDA142726_p10_peak2_XRBS13_S9.AGGATG.R1.fastq_bismark_bt2_pe.bismark.cov.gz	2914286	412937	99.7	Malignant	0.805846	0.618662	-0.1723	0.193912	0.0822788	-0.0792044
MD08P	MDA142726_p10_peak2_XRBS13_S9.ATCGAC.R1.fastq_bismark_bt2_pe.bismark.cov.gz	2742755	415358	99.7	Malignant	0.831384	0.416384	-0.144358	0.331517	0.065313	-0.0587468
MD08P	MDA142726_p10_peak2_XRBS13_S9.CAAGAG.R1.fastq_bismark_bt2_pe.bismark.cov.gz	1852639	244314	99.8	Malignant	0.782839	0.482152	-0.224893	0.196622	-0.0571553	-0.055905
MD08P	MDA142726_p10_peak2_XRBS13_S9.CATGAC.R1.fastq_bismark_bt2_pe.bismark.cov.gz	2563084	402446	99.7	Malignant	0.726136	0.658553	-0.138797	0.251873	0.000567852	-0.103085
MD08P	MDA142726_p10_peak2_XRBS13_S9.CCTTCG.R1.fastq_bismark_bt2_pe.bismark.cov.gz	1933803	255644	99.7	Malignant	0.7005	0.47363	-0.108639	0.358067	-0.0495153	0.080744
MD08P	MDA142726_p10_peak2_XRBS13_S9.CGGTAG.R1.fastq_bismark_bt2_pe.bismark.cov.gz	2143883	301875	99.7	Malignant	0.701052	0.589447	-0.155084	0.703435	0.0202543	-0.0735812
MD08P	MDA142726_p10_peak2_XRBS13_S9.CTATTG.R1.fastq_bismark_bt2_pe.bismark.cov.gz	2986428	427100	99.7	Malignant	0.822446	0.392899	0.513285	-0.293718	-0.0282402	-0.0562655
MD08P	MDA142726_p10_peak2_XRBS13_S9.CTCAGC.R1.fastq_bismark_bt2_pe.bismark.cov.gz	1557967	252221	99.7	Malignant	0.788286	0.455148	0.0626552	0.214334	0.0555619	0.0274898
MD08P	MDA142726_p10_peak2_XRBS13_S9.GAAGTC.R1.fastq_bismark_bt2_pe.bismark.cov.gz	3292650	429389	99.7	Malignant	0.857121	0.378039	0.715073	-0.244497	-0.12256	-0.0905114
MD08P	MDA142726_p10_peak2_XRBS13_S9.GCATTC.R1.fastq_bismark_bt2_pe.bismark.cov.gz	2035045	273916	99.7	Malignant	0.82683	0.682961	-0.124401	0.212671	-0.0691149	-0.0739844
MD08P	MDA142726_p10_peak2_XRBS13_S9.GGTAAC.R1.fastq_bismark_bt2_pe.bismark.cov.gz	2435250	388832	99.7	Malignant	0.761877	0.449895	-0.187946	0.365314	0.0473411	-0.0193236
MD08P	MDA142726_p10_peak2_XRBS13_S9.GTGAGG.R1.fastq_bismark_bt2_pe.bismark.cov.gz	2818343	395166	99.8	Malignant	0.798024	0.630456	-0.283186	0.345369	-0.0521365	-0.0843627
MD08P	MDA142726_p10_peak2_XRBS13_S9.GTTGAG.R1.fastq_bismark_bt2_pe.bismark.cov.gz	1795673	264749	99.7	Malignant	0.774449	0.480038	-0.157784	0.242496	-0.0939707	-0.0500327
MD08P	MDA142726_p10_peak2_XRBS13_S9.TATCTC.R1.fastq_bismark_bt2_pe.bismark.cov.gz	1952563	305758	99.7	Malignant	0.809381	0.432405	-0.158523	0.490909	-0.0476928	-0.0422217
MD08P	MDA142726_p10_peak2_XRBS13_S9.TGCTGC.R1.fastq_bismark_bt2_pe.bismark.cov.gz	2742645	348686	99.7	Malignant	0.807178	0.233921	0.444878	-0.244398	0.0727956	0.00672986
MD08P	MDA142726_p10_peak2_XRBS13_S9.TGTAGG.R1.fastq_bismark_bt2_pe.bismark.cov.gz	2781700	399453	99.7	Malignant	0.766762	0.751592	-0.107741	0.127323	-0.00285606	-0.0887152
MD08P	MDA142726_p10_peak2_XRBS14_S10.ACTCAC.R1.fastq_bismark_bt2_pe.bismark.cov.gz	3812662	153332	99.7	Malignant	0.734554	0.335001	0.689996	-0.308144	-0.113852	-0.0930821
MD08P	MDA142726_p10_peak2_XRBS14_S10.AGAAGG.R1.fastq_bismark_bt2_pe.bismark.cov.gz	3114092	125798	99.7	Malignant	0.854167	0.488962	-0.181139	0.307814	0.0371738	-0.0139413
MD08P	MDA142726_p10_peak2_XRBS14_S10.ATCGAC.R1.fastq_bismark_bt2_pe.bismark.cov.gz	2716989	113582	99.7	Malignant	0.657937	0.709933	-0.0121686	0.106771	-0.0216943	-0.018177
MD08P	MDA142726_p10_peak2_XRBS14_S10.CAAGAG.R1.fastq_bismark_bt2_pe.bismark.cov.gz	2361059	102733	99.7	Malignant	0.787879	0.406688	0.521249	-0.235394	0.0109359	-0.0238299
MD08P	MDA142726_p10_peak2_XRBS14_S10.CATGAC.R1.fastq_bismark_bt2_pe.bismark.cov.gz	3572143	158049	99.7	Malignant	0.816667	0.213984	0.646741	-0.354058	0.0131342	-0.0297394
MD08P	MDA142726_p10_peak2_XRBS14_S10.CCTTCG.R1.fastq_bismark_bt2_pe.bismark.cov.gz	2580892	109687	99.7	Malignant	0.712897	0.352648	0.189287	-0.20584	-0.00626936	-0.00687472
MD08P	MDA142726_p10_peak2_XRBS14_S10.CTATTG.R1.fastq_bismark_bt2_pe.bismark.cov.gz	3811467	149735	99.7	Malignant	0.777094	0.329744	0.273896	-0.305643	0.0743833	-0.0672717
MD08P	MDA142726_p10_peak2_XRBS14_S10.GAAGTC.R1.fastq_bismark_bt2_pe.bismark.cov.gz	3249602	117943	99.7	Malignant	0.895238	0.460417	-0.266347	0.203216	-0.0984134	-0.0287678
MD08P	MDA142726_p10_peak2_XRBS14_S10.GGTAAC.R1.fastq_bismark_bt2_pe.bismark.cov.gz	3128277	115282	99.7	Malignant	0.767857	0.21023	0.584022	-0.210014	-0.0228065	-0.0251179
MD08P	MDA142726_p10_peak2_XRBS14_S10.TCTCTG.R1.fastq_bismark_bt2_pe.bismark.cov.gz	3494227	134701	99.8	Malignant	0.643056	0.758292	-0.1654	0.0505349	0.114288	0.552532
MD08P	MDA142726_p10_peak2_XRBS14_S10.TGACAG.R1.fastq_bismark_bt2_pe.bismark.cov.gz	3130472	131919	99.8	Malignant	0.742754	0.56385	-0.203245	0.366561	-0.0101467	-0.0938623
MD08P	MDA142726_p10_peak2_XRBS14_S10.TGCTGC.R1.fastq_bismark_bt2_pe.bismark.cov.gz	3051691	123599	99.7	Malignant	0.860185	0.248144	0.150652	0.44839	-0.0557268	-0.0791671
MD08P	MDA142726_p10_peak2_XRBS14_S10.TGTAGG.R1.fastq_bismark_bt2_pe.bismark.cov.gz	2922657	113907	99.8	Malignant	0.862121	0.313974	0.54043	-0.168181	0.0261225	-0.02894
MD08P	MDA142726_p10_peak2_XRBS15_S11.ACAACC.R1.fastq_bismark_bt2_pe.bismark.cov.gz	2185176	270320	99.7	Malignant	0.727976	0.21835	0.432466	-0.238675	-0.033431	-0.0401631
MD08P	MDA142726_p10_peak2_XRBS15_S11.ACAGAC.R1.fastq_bismark_bt2_pe.bismark.cov.gz	3400792	387206	99.7	Malignant	0.776161	0.541812	-0.00523768	0.382509	-0.0614444	-0.0684213
MD08P	MDA142726_p10_peak2_XRBS15_S11.ACTCAC.R1.fastq_bismark_bt2_pe.bismark.cov.gz	3873643	488247	99.7	Malignant	0.823682	0.389518	-0.18634	0.249	0.038518	-0.10778
MD08P	MDA142726_p10_peak2_XRBS15_S11.ATCAAG.R1.fastq_bismark_bt2_pe.bismark.cov.gz	1070593	122794	99.7	Malignant	0.817593	0.286392	0.43645	-0.27031	-0.029328	-0.0677139
MD08P	MDA142726_p10_peak2_XRBS15_S11.ATCGAC.R1.fastq_bismark_bt2_pe.bismark.cov.gz	2237006	283425	99.7	Malignant	0.831446	0.301421	0.63882	-0.280031	-0.021121	-0.0465167
MD08P	MDA142726_p10_peak2_XRBS15_S11.CATGAC.R1.fastq_bismark_bt2_pe.bismark.cov.gz	2996707	390217	99.7	Malignant	0.79123	0.420294	-0.12985	0.220882	-0.104585	-0.036064
MD08P	MDA142726_p10_peak2_XRBS15_S11.CCATAG.R1.fastq_bismark_bt2_pe.bismark.cov.gz	2911929	343048	99.7	Malignant	0.778448	0.561104	-0.23905	0.489709	-0.0240433	-0.0675468
MD08P	MDA142726_p10_peak2_XRBS15_S11.CCTTCG.R1.fastq_bismark_bt2_pe.bismark.cov.gz	2536783	308705	99.7	Malignant	0.672443	0.239996	0.594736	-0.306277	0.0894287	0.0677468
MD08P	MDA142726_p10_peak2_XRBS15_S11.CGGTAG.R1.fastq_bismark_bt2_pe.bismark.cov.gz	2617056	326566	99.7	Malignant	0.828609	0.547064	-0.00712947	0.526389	0.006313	0.0244753
MD08P	MDA142726_p10_peak2_XRBS15_S11.CTATTG.R1.fastq_bismark_bt2_pe.bismark.cov.gz	4045210	476941	99.7	Malignant	0.694377	0.33517	-0.103035	0.499835	0.0161523	-0.133968
MD08P	MDA142726_p10_peak2_XRBS15_S11.CTCAGC.R1.fastq_bismark_bt2_pe.bismark.cov.gz	2657295	356558	99.7	Malignant	0.79399	0.529315	-0.101887	0.147491	-0.0848858	-0.0874329
MD08P	MDA142726_p10_peak2_XRBS15_S11.GAAGTC.R1.fastq_bismark_bt2_pe.bismark.cov.gz	3415828	365649	99.5	Malignant	0.705852	0.495395	-0.0839142	0.416675	-0.00945511	-0.0242675
MD08P	MDA142726_p10_peak2_XRBS15_S11.GCATTC.R1.fastq_bismark_bt2_pe.bismark.cov.gz	3006864	348705	99.7	Malignant	0.733192	0.560143	-0.0585699	0.503891	-0.0214556	-0.0308734
MD08P	MDA142726_p10_peak2_XRBS15_S11.GGTAAC.R1.fastq_bismark_bt2_pe.bismark.cov.gz	3982780	444630	99.7	Malignant	0.791398	0.215614	0.453248	-0.328445	-0.011092	-0.0268955
MD08P	MDA142726_p10_peak2_XRBS15_S11.GTGAGG.R1.fastq_bismark_bt2_pe.bismark.cov.gz	3774808	466503	99.7	Malignant	0.724467	0.373321	0.222889	-0.316137	-0.047993	0.0399989
MD08P	MDA142726_p10_peak2_XRBS15_S11.GTTGAG.R1.fastq_bismark_bt2_pe.bismark.cov.gz	2372894	301515	99.7	Malignant	0.761238	0.521982	0.0776255	0.323583	-0.0695772	-0.0336582
MD08P	MDA142726_p10_peak2_XRBS15_S11.TATCTC.R1.fastq_bismark_bt2_pe.bismark.cov.gz	1950498	227990	99.7	Malignant	0.756085	0.458857	-0.229095	0.265582	0.0336605	-0.0195171
MD08P	MDA142726_p10_peak2_XRBS15_S11.TCTCTG.R1.fastq_bismark_bt2_pe.bismark.cov.gz	3148634	366071	99.7	Malignant	0.72716	0.336201	0.292434	-0.136274	0.0232493	-0.00555652
MD08P	MDA142726_p10_peak2_XRBS15_S11.TGACAG.R1.fastq_bismark_bt2_pe.bismark.cov.gz	1186523	143879	99.7	Malignant	0.694444	0.411519	0.611345	-0.216939	-0.0765831	-0.0640798
MD08P	MDA142726_p10_peak2_XRBS15_S11.TGCTGC.R1.fastq_bismark_bt2_pe.bismark.cov.gz	1673286	207687	99.7	Malignant	0.735699	0.596492	0.0299489	0.153539	-0.0626755	-0.073216
MD08P	MDA142726_p10_peak2_XRBS16_S12.ACAACC.R1.fastq_bismark_bt2_pe.bismark.cov.gz	3461732	363498	99.7	Malignant	0.762897	0.282657	0.899396	-0.163191	-0.10087	-0.0670971
MD08P	MDA142726_p10_peak2_XRBS16_S12.ACAGAC.R1.fastq_bismark_bt2_pe.bismark.cov.gz	3507135	400193	99.7	Malignant	0.803635	0.186611	0.618609	-0.283951	0.00459589	-0.0461403
MD08P	MDA142726_p10_peak2_XRBS16_S12.ACTCAC.R1.fastq_bismark_bt2_pe.bismark.cov.gz	3297955	397651	99.7	Malignant	0.827497	0.436389	-0.122786	-0.00103433	0.0173074	-0.0492187
MD08P	MDA142726_p10_peak2_XRBS16_S12.AGAAGG.R1.fastq_bismark_bt2_pe.bismark.cov.gz	3982134	420320	99.7	Malignant	0.780198	0.466258	-0.101072	0.447704	-0.0184323	-0.00118776
MD08P	MDA142726_p10_peak2_XRBS16_S12.AGGATG.R1.fastq_bismark_bt2_pe.bismark.cov.gz	2749555	271210	99.7	Malignant	0.863605	0.423797	-0.115978	0.301431	0.0233713	-0.03908
MD08P	MDA142726_p10_peak2_XRBS16_S12.ATCGAC.R1.fastq_bismark_bt2_pe.bismark.cov.gz	2946333	337856	99.7	Malignant	0.793284	0.454893	-0.250792	0.409388	-0.05803	-0.10995
MD08P	MDA142726_p10_peak2_XRBS16_S12.CAAGAG.R1.fastq_bismark_bt2_pe.bismark.cov.gz	2257890	263352	99.7	Malignant	0.809982	0.455191	-0.207569	0.308991	-0.0138991	-0.0843479
MD08P	MDA142726_p10_peak2_XRBS16_S12.CATGAC.R1.fastq_bismark_bt2_pe.bismark.cov.gz	2971032	359110	99.7	Malignant	0.749822	0.422747	0.438598	-0.262676	0.0886673	-0.0534759
MD08P	MDA142726_p10_peak2_XRBS16_S12.CCATAG.R1.fastq_bismark_bt2_pe.bismark.cov.gz	2895210	298902	99.7	Malignant	0.715489	0.294775	0.755561	-0.136277	0.000665551	-0.0244067
MD08P	MDA142726_p10_peak2_XRBS16_S12.CCTTCG.R1.fastq_bismark_bt2_pe.bismark.cov.gz	2716226	297624	99.7	Malignant	0.754122	0.638616	-0.211786	0.334184	-0.0844327	-0.0428287
MD08P	MDA142726_p10_peak2_XRBS16_S12.CGGTAG.R1.fastq_bismark_bt2_pe.bismark.cov.gz	2643042	247353	99.7	Malignant	0.772821	0.283817	0.356517	-0.397991	-0.0574942	-0.0845303
MD08P	MDA142726_p10_peak2_XRBS16_S12.CTATTG.R1.fastq_bismark_bt2_pe.bismark.cov.gz	3084144	315448	99.8	Malignant	0.790872	0.266116	0.71975	-0.321344	-0.00175706	-0.0425632
MD08P	MDA142726_p10_peak2_XRBS16_S12.CTCAGC.R1.fastq_bismark_bt2_pe.bismark.cov.gz	2591313	287508	99.7	Malignant	0.79964	0.464384	-0.142592	0.253533	0.0352757	-0.0985202
MD08P	MDA142726_p10_peak2_XRBS16_S12.GAAGTC.R1.fastq_bismark_bt2_pe.bismark.cov.gz	3122568	319629	99.7	Malignant	0.746411	0.510297	-0.295676	0.88476	-0.0495098	-0.0645113
MD08P	MDA142726_p10_peak2_XRBS16_S12.GCATTC.R1.fastq_bismark_bt2_pe.bismark.cov.gz	2656361	289336	99.8	Malignant	0.761515	0.373691	0.503284	-0.186471	0.00570155	-0.0431704
MD08P	MDA142726_p10_peak2_XRBS16_S12.GGTAAC.R1.fastq_bismark_bt2_pe.bismark.cov.gz	2471760	262359	99.7	Malignant	0.733157	0.413321	-0.0768183	0.0582346	-0.0318309	-0.0838631
MD08P	MDA142726_p10_peak2_XRBS16_S12.GTGAGG.R1.fastq_bismark_bt2_pe.bismark.cov.gz	3872109	403957	99.7	Malignant	0.700239	0.570907	-0.189108	0.370631	-0.0976791	-0.074582
MD08P	MDA142726_p10_peak2_XRBS16_S12.GTTGAG.R1.fastq_bismark_bt2_pe.bismark.cov.gz	2856682	328165	99.8	Malignant	0.779218	0.386542	-0.159061	0.0603949	-0.0473058	-0.0183552
MD08P	MDA142726_p10_peak2_XRBS16_S12.TATCTC.R1.fastq_bismark_bt2_pe.bismark.cov.gz	2609981	275453	99.7	Malignant	0.77781	0.538269	-0.0464529	0.322102	0.0298562	-0.00393145
MD08P	MDA142726_p10_peak2_XRBS16_S12.TCTCTG.R1.fastq_bismark_bt2_pe.bismark.cov.gz	2343579	258366	99.7	Malignant	0.775824	0.505007	-0.0993624	0.163693	-0.0199556	-0.0122297
MD08P	MDA142726_p10_peak2_XRBS16_S12.TGACAG.R1.fastq_bismark_bt2_pe.bismark.cov.gz	1459735	143736	99.7	Malignant	0.751347	0.191247	0.350516	-0.150305	0.00674661	-0.030582
MD08P	MDA142726_p10_peak2_XRBS16_S12.TGCTGC.R1.fastq_bismark_bt2_pe.bismark.cov.gz	3792237	400365	99.7	Malignant	0.791467	0.20694	0.282198	-0.198693	0.0192697	-0.0507204
MD07P	MDA271111_p7_peak1_XRBS17_S5.ACAACC.R1.fastq_bismark_bt2_pe.bismark.cov.gz	2082615	235838	99.6	Malignant	0.625621	0.293531	0.509931	-0.238083	0.0522518	-0.0543954
MD07P	MDA271111_p7_peak1_XRBS17_S5.AGAAGG.R1.fastq_bismark_bt2_pe.bismark.cov.gz	2612517	396460	99.1	Malignant	0.61573	0.114538	0.861208	-0.210736	-0.00772706	-0.0929921
MD07P	MDA271111_p7_peak1_XRBS17_S5.AGGATG.R1.fastq_bismark_bt2_pe.bismark.cov.gz	2822718	431586	99.6	Normal	0.502833	0.24699	0.0443728	-0.138517	0.00776744	-0.0576622
MD07P	MDA271111_p7_peak1_XRBS17_S5.ATCAAG.R1.fastq_bismark_bt2_pe.bismark.cov.gz	1777392	285372	99.5	Malignant	0.509506	0.282735	0.426378	-0.188691	0.0338154	-0.063051
MD07P	MDA271111_p7_peak1_XRBS17_S5.ATCGAC.R1.fastq_bismark_bt2_pe.bismark.cov.gz	2663221	448800	99.6	Malignant	0.668401	0.335592	0.594192	-0.314919	0.00720512	-0.113426
MD07P	MDA271111_p7_peak1_XRBS17_S5.CAAGAG.R1.fastq_bismark_bt2_pe.bismark.cov.gz	2498232	380612	99.6	Malignant	0.622093	0.22913	0.54075	-0.276689	-0.0607116	-0.0854478
MD07P	MDA271111_p7_peak1_XRBS17_S5.CATGAC.R1.fastq_bismark_bt2_pe.bismark.cov.gz	2295510	418737	99.6	Normal	0.541521	0.241247	0.0492009	-0.0208341	-0.0344332	-0.0376291
MD07P	MDA271111_p7_peak1_XRBS17_S5.CCATAG.R1.fastq_bismark_bt2_pe.bismark.cov.gz	1868526	317680	99.7	Malignant	0.596933	0.207001	0.65063	-0.195127	0.00478538	-0.0321611
MD07P	MDA271111_p7_peak1_XRBS17_S5.CCTTCG.R1.fastq_bismark_bt2_pe.bismark.cov.gz	2101769	325041	99.6	Malignant	0.498884	0.242316	0.404426	-0.327765	-0.0168884	-0.0234494
MD07P	MDA271111_p7_peak1_XRBS17_S5.CGGTAG.R1.fastq_bismark_bt2_pe.bismark.cov.gz	1666257	275796	99.6	Malignant	0.599621	0.165942	0.577842	-0.344857	-0.0170264	-0.031226
MD07P	MDA271111_p7_peak1_XRBS17_S5.CTATTG.R1.fastq_bismark_bt2_pe.bismark.cov.gz	2882815	431439	99.6	Malignant	0.613876	0.344567	-0.3065	0.189424	0.0277628	-0.0781526
MD07P	MDA271111_p7_peak1_XRBS17_S5.CTCAGC.R1.fastq_bismark_bt2_pe.bismark.cov.gz	2378555	365697	99.5	Malignant	0.638739	0.304427	0.717242	-0.217128	0.0329323	-0.07711
MD07P	MDA271111_p7_peak1_XRBS17_S5.GAAGTC.R1.fastq_bismark_bt2_pe.bismark.cov.gz	2440308	386697	99.6	Malignant	0.593151	0.599898	-0.14145	0.0566288	-0.0423069	-0.0700523
MD07P	MDA271111_p7_peak1_XRBS17_S5.GCATTC.R1.fastq_bismark_bt2_pe.bismark.cov.gz	1723732	239002	99.7	Malignant	0.447914	0.620619	-0.219809	0.127627	0.0994054	-0.0210993
MD07P	MDA271111_p7_peak1_XRBS17_S5.GGTAAC.R1.fastq_bismark_bt2_pe.bismark.cov.gz	3538966	511675	99.6	Malignant	0.62704	0.298532	0.581722	-0.27186	-0.0693801	-0.0926078
MD07P	MDA271111_p7_peak1_XRBS17_S5.GTGAGG.R1.fastq_bismark_bt2_pe.bismark.cov.gz	2310379	353050	99.6	Malignant	0.549773	0.313767	0.584766	-0.249927	-0.0970064	-0.0694334
MD07P	MDA271111_p7_peak1_XRBS17_S5.GTTGAG.R1.fastq_bismark_bt2_pe.bismark.cov.gz	2047561	315560	99.7	Malignant	0.540027	0.410371	-0.235289	0.620375	-0.0962186	-0.0279545
MD07P	MDA271111_p7_peak1_XRBS17_S5.TATCTC.R1.fastq_bismark_bt2_pe.bismark.cov.gz	2571030	332935	99.5	Malignant	0.57753	0.219331	0.551999	-0.335744	-0.14391	-0.0221208
MD07P	MDA271111_p7_peak1_XRBS17_S5.TGACAG.R1.fastq_bismark_bt2_pe.bismark.cov.gz	2135795	306983	99.7	Malignant	0.52339	0.51337	-0.328874	0.0810894	-0.0305491	-0.0902118
MD07P	MDA271111_p7_peak1_XRBS17_S5.TGCTGC.R1.fastq_bismark_bt2_pe.bismark.cov.gz	2442189	315404	98.7	Malignant	0.573985	0.168942	0.649327	-0.278177	0.0447856	-0.0696562
MD07P	MDA271111_p7_peak1_XRBS17_S5.TGTAGG.R1.fastq_bismark_bt2_pe.bismark.cov.gz	2812407	363208	99.7	Malignant	0.514772	0.322334	-0.167888	0.196439	-0.0440283	-0.111624
MD07P	MDA271111_p7_peak1_XRBS18_S6.ACAACC.R1.fastq_bismark_bt2_pe.bismark.cov.gz	2113477	334557	99.6	Malignant	0.535206	0.392254	0.64397	-0.25483	-0.0576115	-0.0500237
MD07P	MDA271111_p7_peak1_XRBS18_S6.ACAGAC.R1.fastq_bismark_bt2_pe.bismark.cov.gz	2514817	472072	99.6	Normal	0.449974	0.203758	0.271815	-0.129055	-0.0808278	-0.0776927
MD07P	MDA271111_p7_peak1_XRBS18_S6.ACTCAC.R1.fastq_bismark_bt2_pe.bismark.cov.gz	2728583	379444	99.5	Malignant	0.554995	0.188706	0.698115	-0.318653	0.00293933	-0.0587367
MD07P	MDA271111_p7_peak1_XRBS18_S6.AGAAGG.R1.fastq_bismark_bt2_pe.bismark.cov.gz	2573050	467313	99.7	Malignant	0.536882	0.34648	-0.217896	0.0811394	-0.0618842	-0.085941
MD07P	MDA271111_p7_peak1_XRBS18_S6.AGGATG.R1.fastq_bismark_bt2_pe.bismark.cov.gz	2681751	393473	99.6	Malignant	0.560044	0.195671	0.570618	-0.254746	0.0172778	-0.00183979
MD07P	MDA271111_p7_peak1_XRBS18_S6.ATCAAG.R1.fastq_bismark_bt2_pe.bismark.cov.gz	1503703	265294	98.8	Malignant	0.582283	0.206094	0.716333	-0.176695	-0.0306847	-0.0898972
MD07P	MDA271111_p7_peak1_XRBS18_S6.ATCGAC.R1.fastq_bismark_bt2_pe.bismark.cov.gz	2461847	382234	99.6	Malignant	0.625065	0.350657	0.549038	-0.322324	-0.0917679	-0.0699656
MD07P	MDA271111_p7_peak1_XRBS18_S6.CAAGAG.R1.fastq_bismark_bt2_pe.bismark.cov.gz	1995798	323713	99.7	Malignant	0.593409	0.196376	0.486308	-0.270828	-0.0817794	-0.0308308
MD07P	MDA271111_p7_peak1_XRBS18_S6.CATGAC.R1.fastq_bismark_bt2_pe.bismark.cov.gz	1781086	295798	99.6	Malignant	0.519587	0.261744	0.626487	-0.321952	-0.0385579	-0.0477796
MD07P	MDA271111_p7_peak1_XRBS18_S6.CGGTAG.R1.fastq_bismark_bt2_pe.bismark.cov.gz	1832311	294061	99.6	Malignant	0.506109	0.238045	0.423005	-0.279615	-0.0379948	-0.0610471
MD07P	MDA271111_p7_peak1_XRBS18_S6.CTATTG.R1.fastq_bismark_bt2_pe.bismark.cov.gz	2485446	380141	99.6	Malignant	0.530184	0.555671	-0.112762	0.0571294	-0.110359	-0.0744056
MD07P	MDA271111_p7_peak1_XRBS18_S6.CTCAGC.R1.fastq_bismark_bt2_pe.bismark.cov.gz	2494481	402408	99.7	Malignant	0.599028	0.311529	0.461836	-0.193909	0.031085	-0.134423
MD07P	MDA271111_p7_peak1_XRBS18_S6.GCATTC.R1.fastq_bismark_bt2_pe.bismark.cov.gz	2440837	393935	99.7	Malignant	0.488121	0.380192	0.369569	-0.114314	-0.072859	-0.0677862
MD07P	MDA271111_p7_peak1_XRBS18_S6.GTGAGG.R1.fastq_bismark_bt2_pe.bismark.cov.gz	2712584	420990	99.6	Malignant	0.518996	0.242507	0.352933	-0.298221	-0.1072	-0.0750807
MD07P	MDA271111_p7_peak1_XRBS18_S6.GTTGAG.R1.fastq_bismark_bt2_pe.bismark.cov.gz	2075456	361857	99.7	Malignant	0.596483	0.188088	0.633923	-0.300967	-0.0429062	-0.0764301
MD07P	MDA271111_p7_peak1_XRBS18_S6.TCTCTG.R1.fastq_bismark_bt2_pe.bismark.cov.gz	2689249	369207	99.6	Malignant	0.647297	0.221518	0.698403	-0.286824	0.00315617	0.0153747
MD07P	MDA271111_p7_peak1_XRBS18_S6.TGACAG.R1.fastq_bismark_bt2_pe.bismark.cov.gz	2177613	369942	99.6	Normal	0.471194	0.269273	-0.0928406	-0.269683	0.0316458	-0.106818
MD07P	MDA271111_p7_peak1_XRBS18_S6.TGCTGC.R1.fastq_bismark_bt2_pe.bismark.cov.gz	2190630	335580	99.3	Malignant	0.657498	0.190158	-0.262266	-0.318156	-0.0397309	-0.0937046
MD07P	MDA271111_p7_peak1_XRBS19_S7.ACAACC.R1.fastq_bismark_bt2_pe.bismark.cov.gz	2023049	365176	99.7	Malignant	0.593592	0.375268	-0.0174799	0.109354	-0.0675359	-0.109955
MD07P	MDA271111_p7_peak1_XRBS19_S7.ACAGAC.R1.fastq_bismark_bt2_pe.bismark.cov.gz	2339463	432087	99.7	Normal	0.568199	0.284502	0.0917023	-0.0702525	-0.0312443	-0.10075
MD07P	MDA271111_p7_peak1_XRBS19_S7.AGGATG.R1.fastq_bismark_bt2_pe.bismark.cov.gz	2329429	413644	99.2	Normal	0.422528	0.12108	-0.175083	-0.0184338	0.00809737	-0.0252574
MD07P	MDA271111_p7_peak1_XRBS19_S7.ATCGAC.R1.fastq_bismark_bt2_pe.bismark.cov.gz	2200628	390394	99.6	Malignant	0.56687	0.259621	0.542555	-0.302051	-0.000767804	-0.0682522
MD07P	MDA271111_p7_peak1_XRBS19_S7.CAAGAG.R1.fastq_bismark_bt2_pe.bismark.cov.gz	1541394	294093	98.4	Malignant	0.654563	0.252399	0.653954	-0.253001	0.0120126	-0.0905487
MD07P	MDA271111_p7_peak1_XRBS19_S7.CATGAC.R1.fastq_bismark_bt2_pe.bismark.cov.gz	2353619	434945	99.7	Malignant	0.551312	0.442354	-0.258675	0.462369	0.198967	0.0613217
MD07P	MDA271111_p7_peak1_XRBS19_S7.CCTTCG.R1.fastq_bismark_bt2_pe.bismark.cov.gz	1973809	327441	99.6	Normal	0.382823	0.216007	0.196843	-0.192536	-0.113666	-0.0509421
MD07P	MDA271111_p7_peak1_XRBS19_S7.CTCAGC.R1.fastq_bismark_bt2_pe.bismark.cov.gz	2284542	379083	99.6	Malignant	0.571075	0.232055	0.569026	-0.282582	-0.00920815	-0.0351125
MD07P	MDA271111_p7_peak1_XRBS19_S7.GAAGTC.R1.fastq_bismark_bt2_pe.bismark.cov.gz	1987218	332257	99.6	Malignant	0.549228	0.258642	0.43645	-0.335812	-0.0166806	-0.0932374
MD07P	MDA271111_p7_peak1_XRBS19_S7.GGTAAC.R1.fastq_bismark_bt2_pe.bismark.cov.gz	2352669	430733	99.6	Malignant	0.583502	0.264643	-0.266754	0.446322	-0.037174	-0.131052
MD07P	MDA271111_p7_peak1_XRBS19_S7.GTGAGG.R1.fastq_bismark_bt2_pe.bismark.cov.gz	2266494	353559	99.7	Malignant	0.559545	0.783892	-0.184139	0.103106	0.379674	0.0260457
MD07P	MDA271111_p7_peak1_XRBS19_S7.GTTGAG.R1.fastq_bismark_bt2_pe.bismark.cov.gz	1731844	322688	99.5	Malignant	0.489677	0.392546	0.665961	-0.274917	-0.118415	-0.080243
MD07P	MDA271111_p7_peak1_XRBS19_S7.TATCTC.R1.fastq_bismark_bt2_pe.bismark.cov.gz	2473899	387165	99.6	Malignant	0.589529	0.115358	0.618289	-0.390541	-0.155577	-0.0482044
MD07P	MDA271111_p7_peak1_XRBS19_S7.TGACAG.R1.fastq_bismark_bt2_pe.bismark.cov.gz	1846215	312369	99.6	Malignant	0.64045	0.281835	0.836522	-0.36014	-0.00400508	-0.0909811
MD07P	MDA271111_p7_peak1_XRBS19_S7.TGCTGC.R1.fastq_bismark_bt2_pe.bismark.cov.gz	2119402	376379	99.5	Malignant	0.577075	0.236277	0.651258	-0.340985	-0.0502261	-0.0568124
MD07P	MDA271111_p7_peak1_XRBS20_S8.ACAACC.R1.fastq_bismark_bt2_pe.bismark.cov.gz	1728589	354369	99.7	Malignant	0.507317	0.470306	-0.184797	0.0501064	-0.030782	-0.0643133
MD07P	MDA271111_p7_peak1_XRBS20_S8.ACTCAC.R1.fastq_bismark_bt2_pe.bismark.cov.gz	2114033	391854	99.2	Malignant	0.749887	0.286561	0.693544	-0.318159	-0.109872	-0.0864722
MD07P	MDA271111_p7_peak1_XRBS20_S8.AGAAGG.R1.fastq_bismark_bt2_pe.bismark.cov.gz	2002975	375983	99	Normal	0.538495	0.122479	-0.137446	0.0105907	0.0359858	0.00376123
MD07P	MDA271111_p7_peak1_XRBS20_S8.AGGATG.R1.fastq_bismark_bt2_pe.bismark.cov.gz	2406310	401082	99.6	Malignant	0.643075	0.485423	-0.242576	0.111802	-0.0139117	-0.0950004
MD07P	MDA271111_p7_peak1_XRBS20_S8.ATCAAG.R1.fastq_bismark_bt2_pe.bismark.cov.gz	1414123	246365	99.6	Malignant	0.604116	0.280775	0.242959	-0.266882	-0.103525	-0.0643996
MD07P	MDA271111_p7_peak1_XRBS20_S8.ATCGAC.R1.fastq_bismark_bt2_pe.bismark.cov.gz	2325653	405275	99.7	Malignant	0.572058	0.412838	-0.116916	0.285651	-0.020061	-0.111512
MD07P	MDA271111_p7_peak1_XRBS20_S8.CAAGAG.R1.fastq_bismark_bt2_pe.bismark.cov.gz	1771494	333359	99.7	Malignant	0.62416	0.410191	0.275774	-0.299279	-0.0461866	-0.117525
MD07P	MDA271111_p7_peak1_XRBS20_S8.CATGAC.R1.fastq_bismark_bt2_pe.bismark.cov.gz	2231444	380175	99.7	Malignant	0.631883	0.33856	0.630908	-0.304551	-0.0776025	-0.123414
MD07P	MDA271111_p7_peak1_XRBS20_S8.CCATAG.R1.fastq_bismark_bt2_pe.bismark.cov.gz	2120913	436070	99.7	Malignant	0.53001	0.365367	-0.148253	0.159767	0.472009	0.397563
MD07P	MDA271111_p7_peak1_XRBS20_S8.CCTTCG.R1.fastq_bismark_bt2_pe.bismark.cov.gz	1788178	297157	99.7	Malignant	0.662146	0.145433	0.699434	-0.165712	-0.0930896	0.00170835
MD07P	MDA271111_p7_peak1_XRBS20_S8.CGGTAG.R1.fastq_bismark_bt2_pe.bismark.cov.gz	1583743	289295	99.7	Malignant	0.644162	0.360242	-0.169648	0.0463095	-0.053384	-0.0509042
MD07P	MDA271111_p7_peak1_XRBS20_S8.CTATTG.R1.fastq_bismark_bt2_pe.bismark.cov.gz	2170977	420463	99.7	Normal	0.479002	0.120377	0.108932	-0.140447	-0.0116621	-0.0121628
MD07P	MDA271111_p7_peak1_XRBS20_S8.CTCAGC.R1.fastq_bismark_bt2_pe.bismark.cov.gz	1648685	341611	99.7	Malignant	0.520579	0.312037	0.620608	-0.35228	-0.0398823	-0.040203
MD07P	MDA271111_p7_peak1_XRBS20_S8.GAAGTC.R1.fastq_bismark_bt2_pe.bismark.cov.gz	2050004	394269	99	Normal	0.550881	0.148122	-0.160134	-0.0292065	-0.0598492	-0.0219188
MD07P	MDA271111_p7_peak1_XRBS20_S8.GCATTC.R1.fastq_bismark_bt2_pe.bismark.cov.gz	1507009	293871	99.6	Malignant	0.555133	0.260869	0.478897	-0.255615	0.00466692	0.0261317
MD07P	MDA271111_p7_peak1_XRBS20_S8.GGTAAC.R1.fastq_bismark_bt2_pe.bismark.cov.gz	2314828	470481	99.7	Normal	0.530594	0.354221	0.14204	-0.147408	0.020366	-0.0634694
MD07P	MDA271111_p7_peak1_XRBS20_S8.GTGAGG.R1.fastq_bismark_bt2_pe.bismark.cov.gz	2012222	354582	99.7	Malignant	0.625602	0.384213	-0.184313	0.238724	-0.0804883	-0.0571656
MD07P	MDA271111_p7_peak1_XRBS20_S8.GTTGAG.R1.fastq_bismark_bt2_pe.bismark.cov.gz	1291207	209363	99.6	Malignant	0.539295	0.376028	0.523569	-0.200134	-0.076192	-0.0713632
MD07P	MDA271111_p7_peak1_XRBS20_S8.TATCTC.R1.fastq_bismark_bt2_pe.bismark.cov.gz	1807662	320808	99.7	Malignant	0.540506	0.271849	0.284954	-0.338517	-0.0432081	-0.0628098
MD07P	MDA271111_p7_peak1_XRBS20_S8.TCTCTG.R1.fastq_bismark_bt2_pe.bismark.cov.gz	1910599	330480	99.6	Malignant	0.733724	0.322935	0.603978	-0.285777	-0.0563019	-0.0839478
MD07P	MDA271111_p7_peak1_XRBS20_S8.TGACAG.R1.fastq_bismark_bt2_pe.bismark.cov.gz	1787951	315802	99.6	Malignant	0.611844	0.235173	0.540639	-0.335886	0.0211661	0.00620949
MD07P	MDA271111_p7_peak1_XRBS20_S8.TGCTGC.R1.fastq_bismark_bt2_pe.bismark.cov.gz	1953111	350776	99.6	Malignant	0.60667	0.195331	0.486925	-0.316911	-0.0314845	-0.109844
MD07P	MDA271111_p7_peak1_XRBS20_S8.TGTAGG.R1.fastq_bismark_bt2_pe.bismark.cov.gz	2317661	393722	99.7	Malignant	0.607257	0.308232	-0.121246	0.0339085	-0.0320603	-0.0534591
MD08R	MDA368441_p10_peak2_XRBS13_S5.ACTCAC.R1.fastq_bismark_bt2_pe.bismark.cov.gz	2361994	560066	99.6	Malignant	0.549011	0.198254	0.353893	-0.191793	-0.0332113	-0.109861
MD08R	MDA368441_p10_peak2_XRBS13_S5.AGAAGG.R1.fastq_bismark_bt2_pe.bismark.cov.gz	2258932	525138	99.6	Malignant	0.535641	0.344969	0.630842	-0.402394	-0.0586791	-0.04616
MD08R	MDA368441_p10_peak2_XRBS13_S5.AGGATG.R1.fastq_bismark_bt2_pe.bismark.cov.gz	2356124	495562	99.6	Malignant	0.451103	0.444695	-0.187406	-0.172339	0.012806	0.938382
MD08R	MDA368441_p10_peak2_XRBS13_S5.ATCAAG.R1.fastq_bismark_bt2_pe.bismark.cov.gz	1107236	289607	99.6	Malignant	0.442071	0.479286	-0.163079	0.0282218	0.0192721	-0.0508291
MD08R	MDA368441_p10_peak2_XRBS13_S5.ATCGAC.R1.fastq_bismark_bt2_pe.bismark.cov.gz	2570385	533798	99.6	Malignant	0.575842	0.195874	0.462612	-0.276158	-0.0913373	-0.131122
MD08R	MDA368441_p10_peak2_XRBS13_S5.CAAGAG.R1.fastq_bismark_bt2_pe.bismark.cov.gz	1731763	418241	99.6	Malignant	0.560372	0.343561	0.0589758	-0.144821	-0.0521814	-0.10405
MD08R	MDA368441_p10_peak2_XRBS13_S5.CATGAC.R1.fastq_bismark_bt2_pe.bismark.cov.gz	2205278	545178	99.6	Malignant	0.416039	0.430146	-0.00958005	0.356813	-0.0723385	-0.0729959
MD08R	MDA368441_p10_peak2_XRBS13_S5.CCATAG.R1.fastq_bismark_bt2_pe.bismark.cov.gz	1541168	368172	99.6	Malignant	0.422931	0.423785	-0.0786988	-0.171929	0.384852	0.691649
MD08R	MDA368441_p10_peak2_XRBS13_S5.CCTTCG.R1.fastq_bismark_bt2_pe.bismark.cov.gz	1340138	328056	99.6	Malignant	0.521992	0.496838	-0.164454	0.140806	-0.078136	-0.0633823
MD08R	MDA368441_p10_peak2_XRBS13_S5.CGGTAG.R1.fastq_bismark_bt2_pe.bismark.cov.gz	1501489	358062	99.6	Malignant	0.480298	0.585048	-0.0768833	-0.0306244	0.0538938	-0.105159
MD08R	MDA368441_p10_peak2_XRBS13_S5.CTATTG.R1.fastq_bismark_bt2_pe.bismark.cov.gz	2618810	589961	99.7	Malignant	0.48894	0.481047	-0.0679259	-0.0219826	0.288107	0.705553
MD08R	MDA368441_p10_peak2_XRBS13_S5.CTCAGC.R1.fastq_bismark_bt2_pe.bismark.cov.gz	1716397	480953	99.6	Malignant	0.534428	0.244292	0.246959	-0.105075	0.0654568	-0.0205508
MD08R	MDA368441_p10_peak2_XRBS13_S5.GAAGTC.R1.fastq_bismark_bt2_pe.bismark.cov.gz	2186337	492299	99.6	Malignant	0.432179	0.297138	0.37048	-0.141292	-0.0805549	-0.0578446
MD08R	MDA368441_p10_peak2_XRBS13_S5.GGTAAC.R1.fastq_bismark_bt2_pe.bismark.cov.gz	2723918	606958	99.6	Malignant	0.603082	0.21393	0.441409	-0.291168	-0.117953	-0.139453
MD08R	MDA368441_p10_peak2_XRBS13_S5.GTGAGG.R1.fastq_bismark_bt2_pe.bismark.cov.gz	2050018	477887	99.6	Malignant	0.532915	0.417404	-0.00518803	0.151131	-0.0443779	-0.049571
MD08R	MDA368441_p10_peak2_XRBS13_S5.GTTGAG.R1.fastq_bismark_bt2_pe.bismark.cov.gz	1520497	376250	99.6	Malignant	0.475279	0.389018	-0.148182	0.0791482	-0.0982052	-0.0539306
MD08R	MDA368441_p10_peak2_XRBS13_S5.TATCTC.R1.fastq_bismark_bt2_pe.bismark.cov.gz	1904309	376434	99.6	Malignant	0.507512	0.40627	-0.00717975	0.256052	0.0740282	-0.0402285
MD08R	MDA368441_p10_peak2_XRBS13_S5.TGACAG.R1.fastq_bismark_bt2_pe.bismark.cov.gz	2050951	456804	99.6	Malignant	0.54891	0.417908	-0.126689	0.295096	0.0174466	-0.115065
MD08R	MDA368441_p10_peak2_XRBS13_S5.TGCTGC.R1.fastq_bismark_bt2_pe.bismark.cov.gz	1896368	449478	99.6	Malignant	0.570782	0.398385	-0.0188125	-0.290089	0.0438252	0.10621
MD08R	MDA368441_p10_peak2_XRBS13_S5.TGTAGG.R1.fastq_bismark_bt2_pe.bismark.cov.gz	1978827	466961	99.6	Malignant	0.535292	0.408969	-0.179549	-0.0891784	0.114936	0.190849
MD08R	MDA368441_p10_peak2_XRBS14_S6.ACAACC.R1.fastq_bismark_bt2_pe.bismark.cov.gz	2226859	457573	99.7	Malignant	0.493193	0.472223	-0.162475	-0.182842	0.566016	0.476366
MD08R	MDA368441_p10_peak2_XRBS14_S6.ACAGAC.R1.fastq_bismark_bt2_pe.bismark.cov.gz	2386816	414764	99.6	Malignant	0.502399	0.434397	-0.189197	0.382515	-0.0853849	-0.0783616
MD08R	MDA368441_p10_peak2_XRBS14_S6.ACTCAC.R1.fastq_bismark_bt2_pe.bismark.cov.gz	2218738	396236	99.7	Malignant	0.477785	0.536346	-0.0970159	-0.154577	0.113984	-0.0313471
MD08R	MDA368441_p10_peak2_XRBS14_S6.AGAAGG.R1.fastq_bismark_bt2_pe.bismark.cov.gz	2730297	479179	99.7	Malignant	0.518513	0.358297	0.204776	-0.212209	-0.0659036	-0.0809469
MD08R	MDA368441_p10_peak2_XRBS14_S6.AGGATG.R1.fastq_bismark_bt2_pe.bismark.cov.gz	2415908	410190	99.7	Malignant	0.523768	0.428525	-0.107457	0.199488	-0.0346578	0.0123697
MD08R	MDA368441_p10_peak2_XRBS14_S6.ATCGAC.R1.fastq_bismark_bt2_pe.bismark.cov.gz	2383246	378115	99.6	Malignant	0.414245	0.4634	-0.193996	0.442259	-0.0630291	-0.0774739
MD08R	MDA368441_p10_peak2_XRBS14_S6.CAAGAG.R1.fastq_bismark_bt2_pe.bismark.cov.gz	1555465	335450	99.6	Malignant	0.570103	0.404089	0.545476	-0.341856	-0.0216316	-0.000936487
MD08R	MDA368441_p10_peak2_XRBS14_S6.CCATAG.R1.fastq_bismark_bt2_pe.bismark.cov.gz	1996228	380481	99.7	Malignant	0.484496	0.493951	-0.111319	0.049152	0.0774374	-0.0748748
MD08R	MDA368441_p10_peak2_XRBS14_S6.CCTTCG.R1.fastq_bismark_bt2_pe.bismark.cov.gz	1718704	319396	99.6	Malignant	0.519765	0.438185	-0.207811	0.371839	-0.0466806	-0.110211
MD08R	MDA368441_p10_peak2_XRBS14_S6.CGGTAG.R1.fastq_bismark_bt2_pe.bismark.cov.gz	1331534	233907	99.6	Malignant	0.454023	0.559085	-0.0427317	0.120695	-0.0171522	-0.087828
MD08R	MDA368441_p10_peak2_XRBS14_S6.CTATTG.R1.fastq_bismark_bt2_pe.bismark.cov.gz	2466267	471460	99.7	Malignant	0.456806	0.361425	-0.111758	-0.162845	0.379875	0.390372
MD08R	MDA368441_p10_peak2_XRBS14_S6.CTCAGC.R1.fastq_bismark_bt2_pe.bismark.cov.gz	2256008	451921	99.7	Malignant	0.502883	0.310089	0.0169858	0.0888135	-0.0535122	-0.0603347
MD08R	MDA368441_p10_peak2_XRBS14_S6.GAAGTC.R1.fastq_bismark_bt2_pe.bismark.cov.gz	2022790	364057	99.7	Malignant	0.567029	0.465911	-0.110451	0.0667154	0.0389889	-0.069321
MD08R	MDA368441_p10_peak2_XRBS14_S6.GCATTC.R1.fastq_bismark_bt2_pe.bismark.cov.gz	2406473	395282	99.7	Malignant	0.491133	0.340694	0.244946	-0.216721	-0.0359364	-0.0433132
MD08R	MDA368441_p10_peak2_XRBS14_S6.GGTAAC.R1.fastq_bismark_bt2_pe.bismark.cov.gz	2625306	404631	99.7	Malignant	0.421381	0.411623	-0.103995	0.247782	-0.138424	-0.138681
MD08R	MDA368441_p10_peak2_XRBS14_S6.GTGAGG.R1.fastq_bismark_bt2_pe.bismark.cov.gz	2227324	415208	99.7	Malignant	0.537509	0.388035	0.0748254	-0.242503	-0.0455761	-0.043308
MD08R	MDA368441_p10_peak2_XRBS14_S6.TATCTC.R1.fastq_bismark_bt2_pe.bismark.cov.gz	2395575	396708	99.6	Malignant	0.625422	0.325833	0.464944	-0.391252	0.0551488	-0.120557
MD08R	MDA368441_p10_peak2_XRBS14_S6.TGCTGC.R1.fastq_bismark_bt2_pe.bismark.cov.gz	2085481	368680	99.6	Malignant	0.500042	0.341823	-0.159916	0.170566	0.399322	0.00153884
MD08R	MDA368441_p10_peak2_XRBS15_S7.ACAACC.R1.fastq_bismark_bt2_pe.bismark.cov.gz	1920753	426659	99.6	Malignant	0.570487	0.39171	0.146336	-0.261746	-0.0397029	0.0143147
MD08R	MDA368441_p10_peak2_XRBS15_S7.ACAGAC.R1.fastq_bismark_bt2_pe.bismark.cov.gz	2217431	543875	99.7	Malignant	0.468713	0.516166	-0.15471	-0.173516	0.305254	0.388768
MD08R	MDA368441_p10_peak2_XRBS15_S7.ACTCAC.R1.fastq_bismark_bt2_pe.bismark.cov.gz	2376805	533268	99.7	Malignant	0.520772	0.548249	-0.138248	-0.119271	-0.0174558	-0.0790663
MD08R	MDA368441_p10_peak2_XRBS15_S7.AGAAGG.R1.fastq_bismark_bt2_pe.bismark.cov.gz	2458569	555823	99.6	Malignant	0.475797	0.427076	0.0480948	0.203878	0.0104016	-0.08725
MD08R	MDA368441_p10_peak2_XRBS15_S7.AGGATG.R1.fastq_bismark_bt2_pe.bismark.cov.gz	2169991	474579	99.7	Malignant	0.569545	0.391695	-0.12827	0.153287	-0.00256903	-0.0371865
MD08R	MDA368441_p10_peak2_XRBS15_S7.ATCAAG.R1.fastq_bismark_bt2_pe.bismark.cov.gz	1824976	430382	99.6	Malignant	0.537595	0.460511	-0.210686	-0.171262	-0.0269795	-0.0392989
MD08R	MDA368441_p10_peak2_XRBS15_S7.ATCGAC.R1.fastq_bismark_bt2_pe.bismark.cov.gz	2259488	522849	99.7	Malignant	0.45963	0.478993	-0.198196	-0.140665	0.0927998	1.05388
MD08R	MDA368441_p10_peak2_XRBS15_S7.CAAGAG.R1.fastq_bismark_bt2_pe.bismark.cov.gz	1629550	397957	99.6	Malignant	0.483158	0.394561	-0.0528189	0.162463	0.11725	-0.0546105
MD08R	MDA368441_p10_peak2_XRBS15_S7.CATGAC.R1.fastq_bismark_bt2_pe.bismark.cov.gz	1519147	350587	99.7	Malignant	0.53009	0.433636	-0.209495	0.0584629	0.00459269	-0.0990895
MD08R	MDA368441_p10_peak2_XRBS15_S7.CCATAG.R1.fastq_bismark_bt2_pe.bismark.cov.gz	1728820	385482	99.7	Malignant	0.434482	0.546104	-0.196057	0.0306479	-0.0634962	-0.0577455
MD08R	MDA368441_p10_peak2_XRBS15_S7.CCTTCG.R1.fastq_bismark_bt2_pe.bismark.cov.gz	1636935	359954	99.6	Malignant	0.475926	0.394331	-0.248821	0.338556	-0.0182356	0.0687819
MD08R	MDA368441_p10_peak2_XRBS15_S7.CTATTG.R1.fastq_bismark_bt2_pe.bismark.cov.gz	2262179	452417	99.7	Malignant	0.547094	0.361409	-0.133785	0.382106	-0.0933848	-0.0244473
MD08R	MDA368441_p10_peak2_XRBS15_S7.CTCAGC.R1.fastq_bismark_bt2_pe.bismark.cov.gz	2111577	491473	99.7	Malignant	0.427391	0.302219	-0.204721	0.155358	-0.104764	-0.0883304
MD08R	MDA368441_p10_peak2_XRBS15_S7.GAAGTC.R1.fastq_bismark_bt2_pe.bismark.cov.gz	1909944	439201	99.7	Malignant	0.520959	0.21356	0.167674	-0.284757	-0.080785	-0.0670311
MD08R	MDA368441_p10_peak2_XRBS15_S7.GCATTC.R1.fastq_bismark_bt2_pe.bismark.cov.gz	1632107	357826	99.6	Malignant	0.513312	0.409151	-0.119524	0.115805	-0.0200605	-0.0401358
MD08R	MDA368441_p10_peak2_XRBS15_S7.GGTAAC.R1.fastq_bismark_bt2_pe.bismark.cov.gz	2122798	445519	99.6	Malignant	0.514433	0.18766	0.141049	-0.345636	-0.0931222	-0.0611274
MD08R	MDA368441_p10_peak2_XRBS15_S7.GTGAGG.R1.fastq_bismark_bt2_pe.bismark.cov.gz	2235560	472253	99.7	Malignant	0.465729	0.485017	-0.0583949	-0.0259636	0.0471931	-0.0589938
MD08R	MDA368441_p10_peak2_XRBS15_S7.GTTGAG.R1.fastq_bismark_bt2_pe.bismark.cov.gz	1183644	271301	99.5	Normal	0.39377	0.335458	0.10383	-0.0696842	-0.0181437	0.011635
MD08R	MDA368441_p10_peak2_XRBS15_S7.TATCTC.R1.fastq_bismark_bt2_pe.bismark.cov.gz	2027928	403996	99.7	Malignant	0.386611	0.425232	-0.0483722	-0.19326	-0.069322	0.00240227
MD08R	MDA368441_p10_peak2_XRBS15_S7.TCTCTG.R1.fastq_bismark_bt2_pe.bismark.cov.gz	1997091	440539	99.6	Malignant	0.435225	0.30864	-0.0910731	-0.117192	0.0153711	0.80274
MD08R	MDA368441_p10_peak2_XRBS15_S7.TGACAG.R1.fastq_bismark_bt2_pe.bismark.cov.gz	1747704	415301	99.6	Malignant	0.435304	0.56843	-0.122169	-0.174029	-0.0939987	-0.0515914
MD08R	MDA368441_p10_peak2_XRBS15_S7.TGCTGC.R1.fastq_bismark_bt2_pe.bismark.cov.gz	2124006	498419	99.6	Malignant	0.561548	0.44206	-0.151541	-0.139302	0.0878643	0.787606
MD08R	MDA368441_p10_peak2_XRBS15_S7.TGTAGG.R1.fastq_bismark_bt2_pe.bismark.cov.gz	2058011	501771	99.7	Malignant	0.52689	0.417999	-0.0999209	0.214929	0.0236064	-0.107154
MD08R	MDA368441_p10_peak2_XRBS16_S8.ACAACC.R1.fastq_bismark_bt2_pe.bismark.cov.gz	1820246	470870	99.6	Malignant	0.540321	0.471384	-0.119206	0.281264	0.0613375	0.0391455
MD08R	MDA368441_p10_peak2_XRBS16_S8.ACAGAC.R1.fastq_bismark_bt2_pe.bismark.cov.gz	2252136	563059	99.6	Malignant	0.499644	0.210027	0.101573	-0.0861098	0.000151857	-0.0160579
MD08R	MDA368441_p10_peak2_XRBS16_S8.ACTCAC.R1.fastq_bismark_bt2_pe.bismark.cov.gz	2341143	568141	99.7	Malignant	0.512898	0.411412	-0.130241	-0.0812016	-0.0711837	-0.0497461
MD08R	MDA368441_p10_peak2_XRBS16_S8.AGAAGG.R1.fastq_bismark_bt2_pe.bismark.cov.gz	2098952	526883	99.7	Malignant	0.456844	0.371127	-0.124656	-0.0497951	0.194871	0.383792
MD08R	MDA368441_p10_peak2_XRBS16_S8.ATCAAG.R1.fastq_bismark_bt2_pe.bismark.cov.gz	1136222	284515	99.6	Malignant	0.485706	0.598468	-0.19236	-0.276596	0.045642	-0.0334805
MD08R	MDA368441_p10_peak2_XRBS16_S8.ATCGAC.R1.fastq_bismark_bt2_pe.bismark.cov.gz	2077313	467284	99.6	Malignant	0.575429	0.430222	0.0472432	0.0634041	0.0040183	-0.110724
MD08R	MDA368441_p10_peak2_XRBS16_S8.CAAGAG.R1.fastq_bismark_bt2_pe.bismark.cov.gz	1575153	400180	99.6	Malignant	0.462346	0.286504	-0.160667	-0.00302565	0.0564721	1.06488
MD08R	MDA368441_p10_peak2_XRBS16_S8.CATGAC.R1.fastq_bismark_bt2_pe.bismark.cov.gz	1900049	448762	99.6	Malignant	0.521295	0.366516	-0.134384	0.050651	-0.00308033	-0.0644946
MD08R	MDA368441_p10_peak2_XRBS16_S8.CCATAG.R1.fastq_bismark_bt2_pe.bismark.cov.gz	1599276	443950	99.6	Malignant	0.400857	0.523189	-0.211276	0.1988	0.415124	0.100326
MD08R	MDA368441_p10_peak2_XRBS16_S8.CCTTCG.R1.fastq_bismark_bt2_pe.bismark.cov.gz	1158410	309834	99.5	Malignant	0.51409	0.194469	0.472864	-0.300013	-0.0606073	-0.0747063
MD08R	MDA368441_p10_peak2_XRBS16_S8.CTATTG.R1.fastq_bismark_bt2_pe.bismark.cov.gz	1949707	493936	99.5	Normal	0.463293	0.175588	0.105744	0.0737302	-0.0636308	0.0367404
MD08R	MDA368441_p10_peak2_XRBS16_S8.CTCAGC.R1.fastq_bismark_bt2_pe.bismark.cov.gz	2054322	453324	99.6	Malignant	0.4791	0.501754	-0.106461	0.160132	0.0232687	-0.0430144
MD08R	MDA368441_p10_peak2_XRBS16_S8.GAAGTC.R1.fastq_bismark_bt2_pe.bismark.cov.gz	2077413	430438	99.6	Malignant	0.506213	0.36758	-0.0501452	-0.178639	0.210949	0.655239
MD08R	MDA368441_p10_peak2_XRBS16_S8.GCATTC.R1.fastq_bismark_bt2_pe.bismark.cov.gz	1799150	377160	99.6	Malignant	0.480896	0.325756	-0.0251977	0.209733	-0.0175582	-0.0743198
MD08R	MDA368441_p10_peak2_XRBS16_S8.GGTAAC.R1.fastq_bismark_bt2_pe.bismark.cov.gz	1821835	399483	99.6	Malignant	0.432316	0.31505	-0.131286	0.346765	-0.0352628	-0.0416097
MD08R	MDA368441_p10_peak2_XRBS16_S8.GTGAGG.R1.fastq_bismark_bt2_pe.bismark.cov.gz	2090192	589226	99.6	Malignant	0.435162	0.342392	-0.168796	-0.0823331	0.265697	0.254966
MD08R	MDA368441_p10_peak2_XRBS16_S8.GTTGAG.R1.fastq_bismark_bt2_pe.bismark.cov.gz	1745690	450934	99.6	Malignant	0.552678	0.609514	-0.162562	0.0362778	-0.0272137	-0.0196114
MD08R	MDA368441_p10_peak2_XRBS16_S8.TATCTC.R1.fastq_bismark_bt2_pe.bismark.cov.gz	2281251	465480	99.6	Malignant	0.472132	0.605262	-0.122235	0.226867	0.102318	1.44014
MD08R	MDA368441_p10_peak2_XRBS16_S8.TCTCTG.R1.fastq_bismark_bt2_pe.bismark.cov.gz	1593801	377355	99.6	Malignant	0.462676	0.390043	0.0474675	0.182152	-0.0673074	-0.0739134
MD08R	MDA368441_p10_peak2_XRBS16_S8.TGACAG.R1.fastq_bismark_bt2_pe.bismark.cov.gz	2195561	416793	99.6	Malignant	0.440661	0.459973	-0.193332	0.234697	0.0572712	-0.0533275
MD08R	MDA368441_p10_peak2_XRBS16_S8.TGTAGG.R1.fastq_bismark_bt2_pe.bismark.cov.gz	1397620	353122	99.6	Malignant	0.413286	0.398998	-0.148793	0.33542	-0.109624	-0.0279938
MD04R	MDA477951_p4_peak1_XRBS13_S9.ACAACC.R1.fastq_bismark_bt2_pe.bismark.cov.gz	1943428	264830	99.7	Malignant	0.708212	0.253004	-0.01139	-0.198557	-0.0588861	0.0446254
MD04R	MDA477951_p4_peak1_XRBS13_S9.AGGATG.R1.fastq_bismark_bt2_pe.bismark.cov.gz	2725465	350468	99.7	Malignant	0.678354	0.424997	0.0697863	-0.238344	-0.0277994	-0.0234644
MD04R	MDA477951_p4_peak1_XRBS13_S9.ATCAAG.R1.fastq_bismark_bt2_pe.bismark.cov.gz	3145813	496237	99.6	Malignant	0.634345	0.522504	0.0274483	-0.190962	-0.0169358	0.0342175
MD04R	MDA477951_p4_peak1_XRBS13_S9.CCATAG.R1.fastq_bismark_bt2_pe.bismark.cov.gz	2249915	274417	99.6	Normal	0.49433	0.298644	0.0545408	-0.0769908	-0.0550026	-0.0587816
MD04R	MDA477951_p4_peak1_XRBS13_S9.CTATTG.R1.fastq_bismark_bt2_pe.bismark.cov.gz	3307333	405220	99.7	Normal	0.524806	0.237866	0.0668261	-0.0946728	-0.0366204	-0.0691237
MD04R	MDA477951_p4_peak1_XRBS13_S9.CTCAGC.R1.fastq_bismark_bt2_pe.bismark.cov.gz	2527375	320969	99.4	Malignant	0.683448	0.149083	0.311129	-0.143889	-0.0447778	-0.00246756
MD04R	MDA477951_p4_peak1_XRBS13_S9.GGTAAC.R1.fastq_bismark_bt2_pe.bismark.cov.gz	2193266	228234	99.7	Malignant	0.589434	0.583285	-0.203089	0.364981	-0.0403685	-0.0965528
MD04R	MDA477951_p4_peak1_XRBS13_S9.GTGAGG.R1.fastq_bismark_bt2_pe.bismark.cov.gz	2418752	309488	99.6	Normal	0.590666	0.165809	0.103205	-0.104469	-0.0677049	-0.0512811
MD04R	MDA477951_p4_peak1_XRBS13_S9.TGACAG.R1.fastq_bismark_bt2_pe.bismark.cov.gz	2152860	269076	99.6	Malignant	0.747466	0.279221	0.302453	-0.115003	-0.0207621	-0.0711623
MD04R	MDA477951_p4_peak1_XRBS14_S10.ACAGAC.R1.fastq_bismark_bt2_pe.bismark.cov.gz	2868039	292355	99.6	Malignant	0.665024	0.435263	0.142527	0.0195748	0.0167452	-0.00952199
MD04R	MDA477951_p4_peak1_XRBS14_S10.ATCAAG.R1.fastq_bismark_bt2_pe.bismark.cov.gz	1908089	204386	99.6	Malignant	0.807751	0.443561	-0.0296257	0.213336	-0.0219638	0.020388
MD04R	MDA477951_p4_peak1_XRBS14_S10.CATGAC.R1.fastq_bismark_bt2_pe.bismark.cov.gz	2919238	311330	99.7	Malignant	0.61993	0.546634	-0.118455	0.220377	0.0485825	-0.0403693
MD04R	MDA477951_p4_peak1_XRBS14_S10.CCATAG.R1.fastq_bismark_bt2_pe.bismark.cov.gz	2180227	232686	99.7	Malignant	0.672596	0.634717	-0.110986	0.696409	-0.000769326	-0.038342
MD04R	MDA477951_p4_peak1_XRBS14_S10.GGTAAC.R1.fastq_bismark_bt2_pe.bismark.cov.gz	3271283	349271	99	Normal	0.491708	0.406111	-0.00838441	-0.0141606	-0.0280441	0.0180416
MD04R	MDA477951_p4_peak1_XRBS14_S10.GTGAGG.R1.fastq_bismark_bt2_pe.bismark.cov.gz	5418857	695381	99.7	Malignant	0.794137	0.624974	-0.147188	0.293532	0.01303	0.000744314
MD04R	MDA477951_p4_peak1_XRBS14_S10.TCTCTG.R1.fastq_bismark_bt2_pe.bismark.cov.gz	2633555	264587	99.6	Normal	0.558111	0.139841	0.207954	-0.122129	-0.0932927	-0.0856314
MD04R	MDA477951_p4_peak1_XRBS14_S10.TGACAG.R1.fastq_bismark_bt2_pe.bismark.cov.gz	1829973	195311	99.7	Malignant	0.780783	0.56324	0.0141109	0.168951	0.0471458	-0.025889
MD04R	MDA477951_p4_peak1_XRBS15_S11.ACAACC.R1.fastq_bismark_bt2_pe.bismark.cov.gz	2780531	373602	99.5	Malignant	0.742352	0.18401	0.541286	-0.297549	-0.0354606	-0.0890269
MD04R	MDA477951_p4_peak1_XRBS15_S11.AGAAGG.R1.fastq_bismark_bt2_pe.bismark.cov.gz	2413295	322844	99.6	Malignant	0.687206	0.31548	-0.018051	-0.0630564	-0.0546474	0.0311029
MD04R	MDA477951_p4_peak1_XRBS15_S11.CATGAC.R1.fastq_bismark_bt2_pe.bismark.cov.gz	2370767	325326	99.6	Malignant	0.701701	0.30345	0.327708	-0.249996	0.00539495	-0.031312
MD04R	MDA477951_p4_peak1_XRBS15_S11.CTATTG.R1.fastq_bismark_bt2_pe.bismark.cov.gz	5043424	785861	99.7	Malignant	0.605958	0.518979	-0.157063	0.245455	-0.0237042	-0.0868909
MD04R	MDA477951_p4_peak1_XRBS15_S11.GAAGTC.R1.fastq_bismark_bt2_pe.bismark.cov.gz	2776097	331913	99.5	Malignant	0.702601	0.34711	0.284735	-0.126696	0.0107583	-0.0591615
MD04R	MDA477951_p4_peak1_XRBS15_S11.GCATTC.R1.fastq_bismark_bt2_pe.bismark.cov.gz	5437853	980309	99.7	Malignant	0.713722	0.525384	-0.0369592	0.384176	-0.0563207	-0.0631577
MD04R	MDA477951_p4_peak1_XRBS15_S11.TATCTC.R1.fastq_bismark_bt2_pe.bismark.cov.gz	2365236	265056	99.3	Normal	0.439851	0.191717	0.0367552	0.23796	-0.0500663	-0.0233529
MD04R	MDA477951_p4_peak1_XRBS15_S11.TGACAG.R1.fastq_bismark_bt2_pe.bismark.cov.gz	1969191	246858	99.6	Malignant	0.661363	0.433679	-0.028098	0.0417698	0.053168	-0.0330577
MD04R	MDA477951_p4_peak1_XRBS15_S11.TGTAGG.R1.fastq_bismark_bt2_pe.bismark.cov.gz	3015683	408057	99.6	Malignant	0.676862	0.280078	0.17301	-0.201801	-0.0156209	-0.029983
MD04R	MDA477951_p4_peak1_XRBS16_S12.ACAGAC.R1.fastq_bismark_bt2_pe.bismark.cov.gz	2101389	236713	99.5	Malignant	0.540385	0.23956	0.572661	-0.169278	-0.057007	-0.0605812
MD04R	MDA477951_p4_peak1_XRBS16_S12.ATCGAC.R1.fastq_bismark_bt2_pe.bismark.cov.gz	2554145	254087	99.7	Malignant	0.610132	0.484885	-0.16416	0.417274	0.00101113	-0.0803636
MD04R	MDA477951_p4_peak1_XRBS16_S12.CAAGAG.R1.fastq_bismark_bt2_pe.bismark.cov.gz	1783213	204340	99.7	Normal	0.438429	0.34663	0.0188444	-0.0266732	0.0532699	0.00750816
MD04R	MDA477951_p4_peak1_XRBS16_S12.CATGAC.R1.fastq_bismark_bt2_pe.bismark.cov.gz	2331155	235972	99.6	Malignant	0.701263	0.322454	0.084158	-0.182586	-0.054751	0.090826
MD04R	MDA477951_p4_peak1_XRBS16_S12.CGGTAG.R1.fastq_bismark_bt2_pe.bismark.cov.gz	1689999	189596	99.6	Normal	0.421667	0.22451	-0.0151518	-0.0651909	-0.0554244	-0.0903784
MD04R	MDA477951_p4_peak1_XRBS16_S12.CTATTG.R1.fastq_bismark_bt2_pe.bismark.cov.gz	3593967	449006	99.7	Malignant	0.767088	0.374683	-0.117231	0.101065	-0.0747914	-0.0386445
MD04R	MDA477951_p4_peak1_XRBS16_S12.GCATTC.R1.fastq_bismark_bt2_pe.bismark.cov.gz	2104564	195578	99.6	Normal	0.462355	0.301327	0.083617	-0.100988	-0.0347501	-0.0288852
MD04R	MDA477951_p4_peak1_XRBS16_S12.GTGAGG.R1.fastq_bismark_bt2_pe.bismark.cov.gz	4128150	495906	99.6	Malignant	0.62138	0.448774	-0.121786	0.0604881	-0.0541827	-0.0675342
MD07R	MDA642937_p7_peak1_XRBS5_S1.ACAACC.R1.fastq_bismark_bt2_pe.bismark.cov.gz	3774264	529831	99.7	Normal	0.542749	0.195166	0.310187	-0.0990338	0.115686	-0.0962293
MD07R	MDA642937_p7_peak1_XRBS5_S1.ACAGAC.R1.fastq_bismark_bt2_pe.bismark.cov.gz	3541118	450740	99.4	Malignant	0.744569	0.215832	0.629097	-0.161566	-0.121743	-0.0533128
MD07R	MDA642937_p7_peak1_XRBS5_S1.ACTCAC.R1.fastq_bismark_bt2_pe.bismark.cov.gz	4166745	623660	99.7	Normal	0.460743	0.180901	-0.131544	-0.130173	-0.0811043	0.0230213
MD07R	MDA642937_p7_peak1_XRBS5_S1.AGAAGG.R1.fastq_bismark_bt2_pe.bismark.cov.gz	2891431	416047	99.1	Malignant	0.862115	0.322353	0.700879	-0.280149	-0.0541477	-0.0175314
MD07R	MDA642937_p7_peak1_XRBS5_S1.AGGATG.R1.fastq_bismark_bt2_pe.bismark.cov.gz	3806511	467634	99.7	Normal	0.5827	0.331055	0.0536957	-0.116801	-0.0620697	-0.00835063
MD07R	MDA642937_p7_peak1_XRBS5_S1.ATCAAG.R1.fastq_bismark_bt2_pe.bismark.cov.gz	2245472	326642	99.6	Normal	0.517188	0.294867	0.0646081	-0.224807	-0.0770313	0.0262357
MD07R	MDA642937_p7_peak1_XRBS5_S1.ATCGAC.R1.fastq_bismark_bt2_pe.bismark.cov.gz	4388370	652487	99.7	Normal	0.52429	0.345942	-0.17301	-0.137513	-0.0278346	-0.0469459
MD07R	MDA642937_p7_peak1_XRBS5_S1.CAAGAG.R1.fastq_bismark_bt2_pe.bismark.cov.gz	2948114	472032	99.2	Malignant	0.710723	0.223332	0.165736	-0.260923	-0.0886045	-0.113893
MD07R	MDA642937_p7_peak1_XRBS5_S1.CATGAC.R1.fastq_bismark_bt2_pe.bismark.cov.gz	4077997	618392	99.6	Normal	0.515378	0.19332	0.302207	-0.0834893	-0.0336119	-0.026105
MD07R	MDA642937_p7_peak1_XRBS5_S1.CCATAG.R1.fastq_bismark_bt2_pe.bismark.cov.gz	2355572	356378	99.5	Malignant	0.800108	0.0886767	0.192555	-0.29925	0.0451292	-0.117009
MD07R	MDA642937_p7_peak1_XRBS5_S1.CCTTCG.R1.fastq_bismark_bt2_pe.bismark.cov.gz	2758897	360735	99.3	Malignant	0.744376	0.180958	0.157695	-0.1778	-0.0805061	-0.06501
MD07R	MDA642937_p7_peak1_XRBS5_S1.CGGTAG.R1.fastq_bismark_bt2_pe.bismark.cov.gz	2728847	365642	99.2	Malignant	0.801702	0.303962	0.389224	-0.247203	0.00565712	-0.046231
MD07R	MDA642937_p7_peak1_XRBS5_S1.CTATTG.R1.fastq_bismark_bt2_pe.bismark.cov.gz	4075899	580548	99.7	Normal	0.531072	0.240854	-0.166719	-0.238131	-0.034032	-0.0530682
MD07R	MDA642937_p7_peak1_XRBS5_S1.CTCAGC.R1.fastq_bismark_bt2_pe.bismark.cov.gz	2604936	383083	99.1	Malignant	0.720103	0.261798	0.718999	-0.259057	-0.0278838	-0.11028
MD07R	MDA642937_p7_peak1_XRBS5_S1.GAAGTC.R1.fastq_bismark_bt2_pe.bismark.cov.gz	3263004	423377	99.6	Normal	0.533604	0.230734	0.0722907	-0.119631	-0.0661856	-0.0353903
MD07R	MDA642937_p7_peak1_XRBS5_S1.GCATTC.R1.fastq_bismark_bt2_pe.bismark.cov.gz	2543945	377611	99.4	Malignant	0.752204	0.153094	0.324565	-0.19415	-0.081319	-0.0325011
MD07R	MDA642937_p7_peak1_XRBS5_S1.GTGAGG.R1.fastq_bismark_bt2_pe.bismark.cov.gz	3427961	497184	99.6	Normal	0.545526	0.323882	0.307251	-0.07081	-0.0816307	-0.0844149
MD07R	MDA642937_p7_peak1_XRBS5_S1.TCTCTG.R1.fastq_bismark_bt2_pe.bismark.cov.gz	3895067	475780	99.7	Normal	0.526175	0.259171	0.00804593	-0.225984	-0.080362	0.005047
MD07R	MDA642937_p7_peak1_XRBS5_S1.TGACAG.R1.fastq_bismark_bt2_pe.bismark.cov.gz	2768708	386880	99.7	Normal	0.432901	0.228409	0.0721182	-0.159083	-0.0419976	-0.0577127
MD07R	MDA642937_p7_peak1_XRBS5_S1.TGCTGC.R1.fastq_bismark_bt2_pe.bismark.cov.gz	2449887	363083	99.6	Normal	0.531882	0.250281	0.32006	-0.208358	-0.0311592	-0.00926874
MD07R	MDA642937_p7_peak1_XRBS6_S2.ACAACC.R1.fastq_bismark_bt2_pe.bismark.cov.gz	2407880	292433	99.6	Malignant	0.780681	0.150829	0.254312	-0.103209	-0.0441819	-0.0452425
MD07R	MDA642937_p7_peak1_XRBS6_S2.ACAGAC.R1.fastq_bismark_bt2_pe.bismark.cov.gz	3345300	479294	99.7	Normal	0.560569	0.287248	0.222382	-0.175479	0.0206031	-0.0389943
MD07R	MDA642937_p7_peak1_XRBS6_S2.ACTCAC.R1.fastq_bismark_bt2_pe.bismark.cov.gz	3665329	500378	99.7	Normal	0.528003	0.257937	-0.184953	-0.231182	-0.0667026	-0.058585
MD07R	MDA642937_p7_peak1_XRBS6_S2.AGAAGG.R1.fastq_bismark_bt2_pe.bismark.cov.gz	2544807	336395	99.3	Malignant	0.753111	0.247295	0.493074	-0.233777	-0.0651237	-0.13196
MD07R	MDA642937_p7_peak1_XRBS6_S2.AGGATG.R1.fastq_bismark_bt2_pe.bismark.cov.gz	3649387	470021	99.7	Normal	0.552937	0.337052	0.135095	-0.282768	-0.131285	-0.0656998
MD07R	MDA642937_p7_peak1_XRBS6_S2.CAAGAG.R1.fastq_bismark_bt2_pe.bismark.cov.gz	2426572	353203	99.6	Normal	0.540431	0.353829	0.199212	-0.257028	-0.0416271	-0.0939805
MD07R	MDA642937_p7_peak1_XRBS6_S2.CATGAC.R1.fastq_bismark_bt2_pe.bismark.cov.gz	3241113	419377	99.4	Malignant	0.695797	0.281322	0.385847	-0.287061	-0.0659045	-0.063578
MD07R	MDA642937_p7_peak1_XRBS6_S2.CCATAG.R1.fastq_bismark_bt2_pe.bismark.cov.gz	2607464	327810	99.1	Malignant	0.720974	0.348971	0.356619	-0.292093	0.045664	-0.0983554
MD07R	MDA642937_p7_peak1_XRBS6_S2.CCTTCG.R1.fastq_bismark_bt2_pe.bismark.cov.gz	2698969	381356	99.7	Normal	0.496872	0.16368	0.0428659	-0.169344	0.0196531	-0.109465
MD07R	MDA642937_p7_peak1_XRBS6_S2.CGGTAG.R1.fastq_bismark_bt2_pe.bismark.cov.gz	2683866	369296	99.5	Malignant	0.768987	0.288258	0.643479	-0.312531	-0.0938176	-0.0815162
MD07R	MDA642937_p7_peak1_XRBS6_S2.CTATTG.R1.fastq_bismark_bt2_pe.bismark.cov.gz	3415890	473203	99.7	Normal	0.550053	0.183252	-0.0916984	-0.192469	-0.0471071	-0.0505146
MD07R	MDA642937_p7_peak1_XRBS6_S2.CTCAGC.R1.fastq_bismark_bt2_pe.bismark.cov.gz	3301871	479002	99.7	Normal	0.601886	0.23895	0.136042	-0.133796	-0.0396008	-0.000593818
MD07R	MDA642937_p7_peak1_XRBS6_S2.GAAGTC.R1.fastq_bismark_bt2_pe.bismark.cov.gz	2670716	352931	99.1	Malignant	0.634131	0.261986	0.528689	-0.387117	-0.0696299	-0.116234
MD07R	MDA642937_p7_peak1_XRBS6_S2.GCATTC.R1.fastq_bismark_bt2_pe.bismark.cov.gz	2677712	365656	99.3	Malignant	0.832551	0.230437	0.455359	-0.13763	-0.0220074	-0.0705294
MD07R	MDA642937_p7_peak1_XRBS6_S2.GTGAGG.R1.fastq_bismark_bt2_pe.bismark.cov.gz	3586545	482417	99.7	Normal	0.509559	0.267402	-0.0948064	-0.296189	-0.0240766	-0.0666322
MD07R	MDA642937_p7_peak1_XRBS6_S2.TATCTC.R1.fastq_bismark_bt2_pe.bismark.cov.gz	2679253	345728	99.6	Normal	0.580347	0.256403	0.222956	-0.21703	-0.0516307	-0.0496852
MD07R	MDA642937_p7_peak1_XRBS6_S2.TCTCTG.R1.fastq_bismark_bt2_pe.bismark.cov.gz	3430222	429438	99.6	Normal	0.464804	0.193723	0.157092	-0.190006	-0.0752806	-0.0649689
MD07R	MDA642937_p7_peak1_XRBS6_S2.TGACAG.R1.fastq_bismark_bt2_pe.bismark.cov.gz	2461584	328591	99.7	Normal	0.582574	0.348633	-0.0216096	-0.234893	-0.0570124	0.0642897
MD07R	MDA642937_p7_peak1_XRBS6_S2.TGCTGC.R1.fastq_bismark_bt2_pe.bismark.cov.gz	3137178	350397	99.4	Malignant	0.794946	0.157351	0.20674	-0.271724	-0.059239	-0.0289305
MD07R	MDA642937_p7_peak1_XRBS7_S3.ACAACC.R1.fastq_bismark_bt2_pe.bismark.cov.gz	3092969	459282	99.7	Normal	0.556049	0.122632	0.200844	-0.212644	-0.0563733	-0.0141506
MD07R	MDA642937_p7_peak1_XRBS7_S3.ACTCAC.R1.fastq_bismark_bt2_pe.bismark.cov.gz	3429710	495566	99.6	Normal	0.560074	0.117567	0.360401	-0.259492	-0.0858258	-0.130314
MD07R	MDA642937_p7_peak1_XRBS7_S3.AGGATG.R1.fastq_bismark_bt2_pe.bismark.cov.gz	3306736	447694	99.4	Malignant	0.73565	0.375406	0.408248	-0.0986056	0.0799607	-0.0549659
MD07R	MDA642937_p7_peak1_XRBS7_S3.ATCAAG.R1.fastq_bismark_bt2_pe.bismark.cov.gz	2425987	343816	99.6	Normal	0.593568	0.167969	0.132308	-0.165021	-0.0335522	-0.105416
MD07R	MDA642937_p7_peak1_XRBS7_S3.ATCGAC.R1.fastq_bismark_bt2_pe.bismark.cov.gz	3264000	347157	99.6	Malignant	0.78347	0.221884	0.421735	-0.280087	-0.101992	-0.0470656
MD07R	MDA642937_p7_peak1_XRBS7_S3.CAAGAG.R1.fastq_bismark_bt2_pe.bismark.cov.gz	2274754	384258	99.7	Normal	0.50892	0.262771	-0.156673	-0.157957	-0.103835	-0.0650093
MD07R	MDA642937_p7_peak1_XRBS7_S3.CATGAC.R1.fastq_bismark_bt2_pe.bismark.cov.gz	3219859	447008	99.3	Malignant	0.738971	0.307681	0.745435	-0.264856	-0.0592946	-0.0749852
MD07R	MDA642937_p7_peak1_XRBS7_S3.CCATAG.R1.fastq_bismark_bt2_pe.bismark.cov.gz	2076409	277312	99.7	Normal	0.491512	0.276508	0.263103	-0.214084	-0.0243767	-0.0652748
MD07R	MDA642937_p7_peak1_XRBS7_S3.CCTTCG.R1.fastq_bismark_bt2_pe.bismark.cov.gz	2179537	334356	99.1	Malignant	0.775948	0.250731	0.668548	-0.346117	-0.0638712	-0.0686515
MD07R	MDA642937_p7_peak1_XRBS7_S3.CGGTAG.R1.fastq_bismark_bt2_pe.bismark.cov.gz	1774562	259366	99.7	Normal	0.573485	0.273038	-0.111821	-0.206198	-0.0896694	0.00540504
MD07R	MDA642937_p7_peak1_XRBS7_S3.CTATTG.R1.fastq_bismark_bt2_pe.bismark.cov.gz	3004644	457964	99.4	Malignant	0.806	0.260986	0.682873	-0.306642	-0.0406663	-0.0626837
MD07R	MDA642937_p7_peak1_XRBS7_S3.CTCAGC.R1.fastq_bismark_bt2_pe.bismark.cov.gz	2401777	354985	99	Normal	0.475853	0.137703	0.0287586	-0.14925	-0.0889205	0.056182
MD07R	MDA642937_p7_peak1_XRBS7_S3.GCATTC.R1.fastq_bismark_bt2_pe.bismark.cov.gz	2520891	387266	99.7	Normal	0.454021	0.3201	0.165532	-0.191691	-0.114926	-0.100794
MD07R	MDA642937_p7_peak1_XRBS7_S3.GGTAAC.R1.fastq_bismark_bt2_pe.bismark.cov.gz	2265552	360608	99.6	Normal	0.49915	0.27546	0.198498	-0.175931	-0.0921842	-0.0726137
MD07R	MDA642937_p7_peak1_XRBS7_S3.GTTGAG.R1.fastq_bismark_bt2_pe.bismark.cov.gz	2208293	316022	99.7	Normal	0.499442	0.196881	-0.073775	-0.167446	0.0863755	-0.0560155
MD07R	MDA642937_p7_peak1_XRBS7_S3.TATCTC.R1.fastq_bismark_bt2_pe.bismark.cov.gz	2636183	356726	99.7	Normal	0.501786	0.219381	0.246602	-0.158622	-0.0212546	-0.0446666
MD07R	MDA642937_p7_peak1_XRBS7_S3.TGCTGC.R1.fastq_bismark_bt2_pe.bismark.cov.gz	2501861	372020	99.6	Normal	0.535099	0.26988	0.311157	-0.132736	-0.0714073	0.0524364
MD07R	MDA642937_p7_peak1_XRBS7_S3.TGTAGG.R1.fastq_bismark_bt2_pe.bismark.cov.gz	2173706	304875	99.7	Normal	0.542234	0.332642	0.2547	-0.240825	0.0661245	-0.0886316
MD07R	MDA642937_p7_peak1_XRBS8_S4.ACAACC.R1.fastq_bismark_bt2_pe.bismark.cov.gz	2720442	373637	99.6	Normal	0.613746	0.318751	0.0276647	-0.192222	-0.0910965	0.100857
MD07R	MDA642937_p7_peak1_XRBS8_S4.ACAGAC.R1.fastq_bismark_bt2_pe.bismark.cov.gz	3709271	559116	99.7	Normal	0.56973	0.256524	0.23905	-0.201632	-0.0241706	-0.0386801
MD07R	MDA642937_p7_peak1_XRBS8_S4.AGAAGG.R1.fastq_bismark_bt2_pe.bismark.cov.gz	3461834	480961	99.1	Malignant	0.746733	0.203099	0.181134	-0.2986	-0.0673645	-0.0540736
MD07R	MDA642937_p7_peak1_XRBS8_S4.AGGATG.R1.fastq_bismark_bt2_pe.bismark.cov.gz	3415398	426103	99.4	Malignant	0.789609	0.13372	0.318994	-0.263432	-0.0184081	-0.0101443
MD07R	MDA642937_p7_peak1_XRBS8_S4.ATCAAG.R1.fastq_bismark_bt2_pe.bismark.cov.gz	2236847	295336	99.6	Normal	0.521371	0.249726	0.0908999	-0.146994	-0.0605665	-0.0783
MD07R	MDA642937_p7_peak1_XRBS8_S4.ATCGAC.R1.fastq_bismark_bt2_pe.bismark.cov.gz	2638117	363999	99.2	Malignant	0.698918	0.23007	0.58746	-0.26292	-0.107479	-0.0808834
MD07R	MDA642937_p7_peak1_XRBS8_S4.CAAGAG.R1.fastq_bismark_bt2_pe.bismark.cov.gz	2456007	368523	99.7	Normal	0.499274	0.263397	0.311143	-0.124834	-0.0355026	-0.055903
MD07R	MDA642937_p7_peak1_XRBS8_S4.CCATAG.R1.fastq_bismark_bt2_pe.bismark.cov.gz	2628001	371841	99.5	Malignant	0.815363	0.421916	0.365734	-0.17357	0.0162421	0.0221483
MD07R	MDA642937_p7_peak1_XRBS8_S4.CGGTAG.R1.fastq_bismark_bt2_pe.bismark.cov.gz	2214210	311835	99.7	Normal	0.447132	0.225125	-0.110522	-0.144731	-0.00610917	-0.0363235
MD07R	MDA642937_p7_peak1_XRBS8_S4.CTCAGC.R1.fastq_bismark_bt2_pe.bismark.cov.gz	2478274	354382	99.7	Normal	0.6025	0.394882	0.161419	-0.127461	0.0493469	-0.0417734
MD07R	MDA642937_p7_peak1_XRBS8_S4.GGTAAC.R1.fastq_bismark_bt2_pe.bismark.cov.gz	3086042	448616	99.7	Normal	0.507099	0.124766	0.120278	-0.204775	-0.0841126	-0.0517325
MD07R	MDA642937_p7_peak1_XRBS8_S4.TCTCTG.R1.fastq_bismark_bt2_pe.bismark.cov.gz	3303854	446842	99.2	Malignant	0.811825	0.201376	0.736372	-0.2207	-0.090634	-0.0738469
MD07R	MDA642937_p7_peak1_XRBS8_S4.TGACAG.R1.fastq_bismark_bt2_pe.bismark.cov.gz	2805801	383545	99.7	Normal	0.533279	0.337455	-0.0564807	-0.102609	-0.0190588	-0.00843528
MD07R	MDA642937_p7_peak1_XRBS8_S4.TGCTGC.R1.fastq_bismark_bt2_pe.bismark.cov.gz	3140797	457059	99.6	Normal	0.504534	0.364599	0.295526	-0.152635	-0.101856	-0.040218
MD04P	MDA76060_p6_peak3_XRBS13_S9.ACAACC.R1.fastq_bismark_bt2_pe.bismark.cov.gz	2067909	235678	99.5	Malignant	0.689601	0.243639	0.660961	-0.30463	-0.087112	0.0206408
MD04P	MDA76060_p6_peak3_XRBS13_S9.ACAGAC.R1.fastq_bismark_bt2_pe.bismark.cov.gz	2614513	266769	99.6	Malignant	0.776839	0.253252	0.869039	-0.339524	0.0489574	-0.0648761
MD04P	MDA76060_p6_peak3_XRBS13_S9.ACTCAC.R1.fastq_bismark_bt2_pe.bismark.cov.gz	2721501	280542	99.7	Malignant	0.766792	0.254484	0.807911	-0.262539	-0.101441	-0.0715271
MD04P	MDA76060_p6_peak3_XRBS13_S9.AGGATG.R1.fastq_bismark_bt2_pe.bismark.cov.gz	2122349	188334	99.6	Malignant	0.788958	0.30149	0.844251	-0.36022	-0.0296642	-0.0608563
MD04P	MDA76060_p6_peak3_XRBS13_S9.CGGTAG.R1.fastq_bismark_bt2_pe.bismark.cov.gz	2230742	218606	99.5	Malignant	0.758333	0.263995	0.451385	-0.188794	-0.0662779	0.0202587
MD04P	MDA76060_p6_peak3_XRBS13_S9.CTCAGC.R1.fastq_bismark_bt2_pe.bismark.cov.gz	2308183	248139	99.7	Malignant	0.790172	0.214774	0.588439	-0.351281	0.0390841	-0.00837944
MD04P	MDA76060_p6_peak3_XRBS13_S9.GAAGTC.R1.fastq_bismark_bt2_pe.bismark.cov.gz	2022762	206014	99.7	Malignant	0.64546	0.287586	0.332643	-0.183591	-0.00552138	-0.0201036
MD04P	MDA76060_p6_peak3_XRBS13_S9.GTGAGG.R1.fastq_bismark_bt2_pe.bismark.cov.gz	2693159	283038	99.7	Malignant	0.784138	0.422831	0.192049	-0.201441	-0.0400866	-0.035198
MD04P	MDA76060_p6_peak3_XRBS13_S9.GTTGAG.R1.fastq_bismark_bt2_pe.bismark.cov.gz	2146326	223118	99.7	Malignant	0.751809	0.245882	0.802314	-0.226496	-0.0410077	-0.0564586
MD04P	MDA76060_p6_peak3_XRBS14_S10.ACAACC.R1.fastq_bismark_bt2_pe.bismark.cov.gz	2789874	340075	99.5	Malignant	0.780434	0.372312	0.608297	-0.144403	-0.0748668	-0.0737574
MD04P	MDA76060_p6_peak3_XRBS14_S10.ACAGAC.R1.fastq_bismark_bt2_pe.bismark.cov.gz	2481894	306836	99.5	Malignant	0.767252	0.289385	0.598649	-0.304199	-0.027524	-0.112184
MD04P	MDA76060_p6_peak3_XRBS14_S10.ATCAAG.R1.fastq_bismark_bt2_pe.bismark.cov.gz	1179142	155373	99.7	Malignant	0.716239	0.343347	0.0413671	-0.30222	-0.0887584	-0.0896539
MD04P	MDA76060_p6_peak3_XRBS14_S10.CATGAC.R1.fastq_bismark_bt2_pe.bismark.cov.gz	2902797	369821	99.6	Malignant	0.751848	0.263868	0.663398	-0.354544	-0.0112937	-0.0842468
MD04P	MDA76060_p6_peak3_XRBS14_S10.CCATAG.R1.fastq_bismark_bt2_pe.bismark.cov.gz	2390332	305215	99.5	Malignant	0.714128	0.234754	0.293046	-0.162074	-0.0490314	-0.0446918
MD04P	MDA76060_p6_peak3_XRBS14_S10.CGGTAG.R1.fastq_bismark_bt2_pe.bismark.cov.gz	2201604	245812	99.5	Malignant	0.716508	0.34486	0.765302	-0.219049	0.0611194	-0.0959595
MD04P	MDA76060_p6_peak3_XRBS14_S10.CTATTG.R1.fastq_bismark_bt2_pe.bismark.cov.gz	3163447	355942	99.6	Malignant	0.75989	0.196175	0.471257	-0.147415	-0.0116765	-0.0489356
MD04P	MDA76060_p6_peak3_XRBS14_S10.CTCAGC.R1.fastq_bismark_bt2_pe.bismark.cov.gz	2599059	306640	99.7	Malignant	0.632022	0.183205	0.567908	-0.250414	-0.0528008	-0.0616431
MD04P	MDA76060_p6_peak3_XRBS14_S10.TATCTC.R1.fastq_bismark_bt2_pe.bismark.cov.gz	2875006	315169	99.5	Malignant	0.784341	0.215292	0.833389	-0.120614	0.0151307	-0.0683206
MD04P	MDA76060_p6_peak3_XRBS14_S10.TCTCTG.R1.fastq_bismark_bt2_pe.bismark.cov.gz	2902644	348238	99.6	Malignant	0.746933	0.348545	0.528406	-0.310175	-0.00590284	-0.0956068
MD04P	MDA76060_p6_peak3_XRBS14_S10.TGTAGG.R1.fastq_bismark_bt2_pe.bismark.cov.gz	1062481	108493	99.5	Malignant	0.704545	0.214212	0.164489	-0.218288	0.0337168	-0.050864
MD04P	MDA76060_p6_peak3_XRBS15_S11.ACAGAC.R1.fastq_bismark_bt2_pe.bismark.cov.gz	2585641	341470	99.7	Malignant	0.749739	0.40405	0.534158	-0.27856	-0.100853	0.0225107
MD04P	MDA76060_p6_peak3_XRBS15_S11.AGAAGG.R1.fastq_bismark_bt2_pe.bismark.cov.gz	3078611	355910	99.5	Malignant	0.690618	0.238673	0.471504	-0.209969	-0.0510489	-0.0508651
MD04P	MDA76060_p6_peak3_XRBS15_S11.CGGTAG.R1.fastq_bismark_bt2_pe.bismark.cov.gz	2431433	241019	99.6	Malignant	0.704663	0.296483	0.449133	-0.0513318	-0.0310499	-0.0515008
MD04P	MDA76060_p6_peak3_XRBS15_S11.GTGAGG.R1.fastq_bismark_bt2_pe.bismark.cov.gz	1998578	236569	99.5	Malignant	0.650468	0.357477	0.0820525	-0.0638005	-0.0279676	-0.103286
MD04P	MDA76060_p6_peak3_XRBS15_S11.GTTGAG.R1.fastq_bismark_bt2_pe.bismark.cov.gz	2212849	289658	99.5	Malignant	0.806795	0.401508	0.559247	-0.287898	0.0206022	-0.0296621
MD04P	MDA76060_p6_peak3_XRBS15_S11.TCTCTG.R1.fastq_bismark_bt2_pe.bismark.cov.gz	2456743	286126	99.7	Malignant	0.718197	0.205535	0.00866394	-0.168333	-0.0431291	-0.104972
MD04P	MDA76060_p6_peak3_XRBS15_S11.TGCTGC.R1.fastq_bismark_bt2_pe.bismark.cov.gz	2234547	253345	99.4	Malignant	0.793718	0.351044	0.852506	-0.258706	0.0343036	-0.0766813
MD04P	MDA76060_p6_peak3_XRBS15_S11.TGTAGG.R1.fastq_bismark_bt2_pe.bismark.cov.gz	4038627	585461	99.6	Malignant	0.72346	0.286987	0.74796	-0.266837	0.0233343	-0.0189191
MD04P	MDA76060_p6_peak3_XRBS16_S12.ACAGAC.R1.fastq_bismark_bt2_pe.bismark.cov.gz	2494188	486508	99.7	Malignant	0.794687	0.327262	0.582401	-0.242474	0.00167478	-0.0363206
MD04P	MDA76060_p6_peak3_XRBS16_S12.AGGATG.R1.fastq_bismark_bt2_pe.bismark.cov.gz	2006275	389620	99.5	Malignant	0.778123	0.217983	0.58384	-0.148656	-0.101576	-0.0581476
MD04P	MDA76060_p6_peak3_XRBS16_S12.ATCGAC.R1.fastq_bismark_bt2_pe.bismark.cov.gz	1909791	352412	99.6	Malignant	0.806959	0.347649	0.541107	-0.23846	0.0738176	-0.109353
MD04P	MDA76060_p6_peak3_XRBS16_S12.CAAGAG.R1.fastq_bismark_bt2_pe.bismark.cov.gz	1539007	304861	99.7	Malignant	0.786259	0.433712	0.719651	-0.120975	-0.0816467	-0.0997384
MD04P	MDA76060_p6_peak3_XRBS16_S12.CGGTAG.R1.fastq_bismark_bt2_pe.bismark.cov.gz	1392609	275080	99.6	Malignant	0.725538	0.393943	0.629918	-0.318085	-0.0424576	-0.0402638
MD04P	MDA76060_p6_peak3_XRBS16_S12.CTCAGC.R1.fastq_bismark_bt2_pe.bismark.cov.gz	1590389	322584	99.5	Malignant	0.81461	0.32311	0.523653	-0.0777796	-0.0232468	-0.0873511
MD04P	MDA76060_p6_peak3_XRBS16_S12.GTTGAG.R1.fastq_bismark_bt2_pe.bismark.cov.gz	1174885	242699	99.7	Malignant	0.790582	0.319751	0.600189	-0.336478	-0.0682905	-0.115143
MD04P	MDA76060_p6_peak3_XRBS16_S12.TATCTC.R1.fastq_bismark_bt2_pe.bismark.cov.gz	1736428	302346	99.5	Malignant	0.782718	0.267937	0.659497	-0.0684095	0.00431689	-0.0695527
MD04P	MDA76060_p6_peak3_XRBS16_S12.TGTAGG.R1.fastq_bismark_bt2_pe.bismark.cov.gz	1899816	370468	99.7	Malignant	0.687623	0.184027	0.0252895	-0.185133	0.0436279	-0.0886857
MD06R	MDA839700_p7_peak1_XRBS10_S6.ACAACC.R1.fastq_bismark_bt2_pe.bismark.cov.gz	2645654	343219	99.7	Normal	0.517735	0.266107	-0.13384	-0.262749	-0.0474673	-0.050107
MD06R	MDA839700_p7_peak1_XRBS10_S6.ACAGAC.R1.fastq_bismark_bt2_pe.bismark.cov.gz	3073578	368892	99.7	Normal	0.57157	0.302693	0.163148	-0.16364	-0.0904466	-0.018908
MD06R	MDA839700_p7_peak1_XRBS10_S6.ATCAAG.R1.fastq_bismark_bt2_pe.bismark.cov.gz	1426790	192107	99.6	Normal	0.486742	0.215588	0.0607474	-0.194019	0.0106278	-0.0889133
MD06R	MDA839700_p7_peak1_XRBS10_S6.ATCGAC.R1.fastq_bismark_bt2_pe.bismark.cov.gz	3090854	416627	99.7	Normal	0.57846	0.251312	-0.0173449	-0.184803	-0.0370944	-0.076924
MD06R	MDA839700_p7_peak1_XRBS10_S6.CAAGAG.R1.fastq_bismark_bt2_pe.bismark.cov.gz	2826731	360206	99.7	Normal	0.573616	0.281599	0.0842195	-0.187655	-0.0261685	-0.0499425
MD06R	MDA839700_p7_peak1_XRBS10_S6.CCATAG.R1.fastq_bismark_bt2_pe.bismark.cov.gz	2245770	295836	99.3	Normal	0.446312	0.274448	-0.14476	0.354099	-0.0643107	-0.0817933
MD06R	MDA839700_p7_peak1_XRBS10_S6.CGGTAG.R1.fastq_bismark_bt2_pe.bismark.cov.gz	2504456	350386	99.4	Normal	0.476285	0.340678	-0.157576	0.321942	0.0151194	0.034386
MD06R	MDA839700_p7_peak1_XRBS10_S6.GAAGTC.R1.fastq_bismark_bt2_pe.bismark.cov.gz	3708326	411499	99.6	Normal	0.527144	0.22536	0.0596558	-0.113252	0.022444	-0.00629619
MD06R	MDA839700_p7_peak1_XRBS10_S6.GCATTC.R1.fastq_bismark_bt2_pe.bismark.cov.gz	2606286	312447	98.8	Normal	0.534364	0.285914	-0.149186	0.0303577	-0.0215091	-0.0563008
MD06R	MDA839700_p7_peak1_XRBS10_S6.GGTAAC.R1.fastq_bismark_bt2_pe.bismark.cov.gz	3851442	504180	99.6	Normal	0.605899	0.334598	0.113176	-0.0824193	-0.0679616	-0.0314117
MD06R	MDA839700_p7_peak1_XRBS10_S6.GTGAGG.R1.fastq_bismark_bt2_pe.bismark.cov.gz	3387762	394041	98.9	Normal	0.526004	0.269541	-0.11472	-0.0778167	-0.0711299	0.0046
MD06R	MDA839700_p7_peak1_XRBS10_S6.GTTGAG.R1.fastq_bismark_bt2_pe.bismark.cov.gz	2467058	349171	99.7	Malignant	0.758746	0.493031	-0.177019	0.524102	-0.0116738	-0.00651642
MD06R	MDA839700_p7_peak1_XRBS10_S6.TATCTC.R1.fastq_bismark_bt2_pe.bismark.cov.gz	2951935	348196	99.4	Normal	0.518171	0.263742	-0.106791	0.478285	0.147965	-0.0691472
MD06R	MDA839700_p7_peak1_XRBS10_S6.TGCTGC.R1.fastq_bismark_bt2_pe.bismark.cov.gz	3200322	381815	99.7	Normal	0.465584	0.209656	-0.0404232	-0.212316	-0.0498659	-0.0251741
MD06R	MDA839700_p7_peak1_XRBS11_S7.ACAACC.R1.fastq_bismark_bt2_pe.bismark.cov.gz	2299513	312439	99.7	Malignant	0.690192	0.330097	-0.0187311	0.215332	0.0476052	-0.0117913
MD06R	MDA839700_p7_peak1_XRBS11_S7.ACAGAC.R1.fastq_bismark_bt2_pe.bismark.cov.gz	3136099	393918	99.7	Malignant	0.716512	0.457991	-0.0716958	0.0077032	0.0308716	-0.049232
MD06R	MDA839700_p7_peak1_XRBS11_S7.ACTCAC.R1.fastq_bismark_bt2_pe.bismark.cov.gz	3392813	401770	99.7	Malignant	0.653791	0.397569	-0.0875649	-0.0359799	0.0436133	0.0671703
MD06R	MDA839700_p7_peak1_XRBS11_S7.AGAAGG.R1.fastq_bismark_bt2_pe.bismark.cov.gz	3456562	435552	99.2	Normal	0.529751	0.216504	-0.162507	0.510421	-0.0709783	-0.00154625
MD06R	MDA839700_p7_peak1_XRBS11_S7.AGGATG.R1.fastq_bismark_bt2_pe.bismark.cov.gz	3312210	430404	99.7	Normal	0.599145	0.208033	0.188424	-0.170744	-0.11581	-0.016753
MD06R	MDA839700_p7_peak1_XRBS11_S7.ATCGAC.R1.fastq_bismark_bt2_pe.bismark.cov.gz	3099940	403741	99.1	Normal	0.450292	0.258716	-0.0929577	0.26505	0.00539517	0.0215026
MD06R	MDA839700_p7_peak1_XRBS11_S7.CCATAG.R1.fastq_bismark_bt2_pe.bismark.cov.gz	2701253	343848	99.7	Normal	0.571491	0.31817	0.0225091	-0.190098	-0.0919806	-0.016638
MD06R	MDA839700_p7_peak1_XRBS11_S7.CGGTAG.R1.fastq_bismark_bt2_pe.bismark.cov.gz	2707575	318509	99.7	Normal	0.48537	0.396608	-0.0809281	-0.15368	-0.029401	-0.0350855
MD06R	MDA839700_p7_peak1_XRBS11_S7.CTCAGC.R1.fastq_bismark_bt2_pe.bismark.cov.gz	2608585	339478	98.9	Normal	0.522541	0.224947	-0.0883716	0.101956	0.0163179	-0.041992
MD06R	MDA839700_p7_peak1_XRBS11_S7.GCATTC.R1.fastq_bismark_bt2_pe.bismark.cov.gz	2884997	372000	99.6	Malignant	0.652361	0.191831	-0.0554371	0.34321	0.020899	0.0332741
MD06R	MDA839700_p7_peak1_XRBS11_S7.GTGAGG.R1.fastq_bismark_bt2_pe.bismark.cov.gz	3073604	414866	99.3	Normal	0.467899	0.197545	-0.216177	0.291543	-0.13254	-0.0546094
MD06R	MDA839700_p7_peak1_XRBS11_S7.GTTGAG.R1.fastq_bismark_bt2_pe.bismark.cov.gz	2116449	286373	99.7	Malignant	0.701554	0.391421	-0.22758	0.370871	0.0491955	-0.012054
MD06R	MDA839700_p7_peak1_XRBS11_S7.TATCTC.R1.fastq_bismark_bt2_pe.bismark.cov.gz	1829454	222043	98.8	Malignant	0.788132	0.212575	0.31852	-0.242279	0.108074	-0.0770982
MD06R	MDA839700_p7_peak1_XRBS11_S7.TCTCTG.R1.fastq_bismark_bt2_pe.bismark.cov.gz	2854516	354875	99.7	Normal	0.491735	0.149716	0.139331	-0.246391	-0.0204564	-0.13585
MD06R	MDA839700_p7_peak1_XRBS11_S7.TGACAG.R1.fastq_bismark_bt2_pe.bismark.cov.gz	2148326	301793	99.7	Normal	0.607574	0.275911	0.119097	-0.21612	0.0338133	0.0240709
MD06R	MDA839700_p7_peak1_XRBS11_S7.TGTAGG.R1.fastq_bismark_bt2_pe.bismark.cov.gz	2793689	333904	98.9	Malignant	0.690344	0.23561	0.487863	-0.227056	-0.0631295	-0.0150363
MD06R	MDA839700_p7_peak1_XRBS12_S8.ACAGAC.R1.fastq_bismark_bt2_pe.bismark.cov.gz	3325467	437240	99.7	Malignant	0.6364	0.618536	-0.0239089	0.493666	0.0372239	-0.0544167
MD06R	MDA839700_p7_peak1_XRBS12_S8.AGAAGG.R1.fastq_bismark_bt2_pe.bismark.cov.gz	3268993	384840	99.1	Normal	0.472762	0.228685	-0.16294	0.354561	-0.00162198	0.050776
MD06R	MDA839700_p7_peak1_XRBS12_S8.ATCAAG.R1.fastq_bismark_bt2_pe.bismark.cov.gz	1880495	250640	99.7	Normal	0.568721	0.384375	0.0504942	-0.0737484	-0.0935333	0.00423244
MD06R	MDA839700_p7_peak1_XRBS12_S8.CAAGAG.R1.fastq_bismark_bt2_pe.bismark.cov.gz	2424694	283416	98.9	Normal	0.597178	0.337475	-0.132617	0.0829539	-0.00334481	-0.0707428
MD06R	MDA839700_p7_peak1_XRBS12_S8.CATGAC.R1.fastq_bismark_bt2_pe.bismark.cov.gz	2881575	406520	99.7	Normal	0.571447	0.129084	0.00745663	-0.216779	-0.067985	0.0239299
MD06R	MDA839700_p7_peak1_XRBS12_S8.CCTTCG.R1.fastq_bismark_bt2_pe.bismark.cov.gz	2203179	277226	99.7	Malignant	0.581938	0.415421	-0.182872	0.401332	0.0097714	-0.056219
MD06R	MDA839700_p7_peak1_XRBS12_S8.CTATTG.R1.fastq_bismark_bt2_pe.bismark.cov.gz	3672192	431629	99.7	Normal	0.559072	0.208371	-0.0668733	-0.166253	-0.0895156	-0.0103113
MD06R	MDA839700_p7_peak1_XRBS12_S8.CTCAGC.R1.fastq_bismark_bt2_pe.bismark.cov.gz	2955749	424828	99.7	Normal	0.46546	0.322487	0.146819	-0.193478	0.0666382	-0.0765527
MD06R	MDA839700_p7_peak1_XRBS12_S8.GAAGTC.R1.fastq_bismark_bt2_pe.bismark.cov.gz	2612807	364129	99.5	Normal	0.404219	0.0880163	-0.150288	0.0623517	0.0482708	-0.0280389
MD06R	MDA839700_p7_peak1_XRBS12_S8.GCATTC.R1.fastq_bismark_bt2_pe.bismark.cov.gz	2860267	341734	99.2	Normal	0.403781	0.14614	-0.142691	0.167427	-0.0288164	0.0209551
MD06R	MDA839700_p7_peak1_XRBS12_S8.GGTAAC.R1.fastq_bismark_bt2_pe.bismark.cov.gz	2966574	393530	99.7	Normal	0.439021	0.328457	-0.0771355	-0.0310272	-0.0687373	-0.0580634
MD06R	MDA839700_p7_peak1_XRBS12_S8.GTGAGG.R1.fastq_bismark_bt2_pe.bismark.cov.gz	2906677	343054	99	Normal	0.394627	0.266408	-0.00211252	0.0681397	-0.0758719	0.0178437
MD06R	MDA839700_p7_peak1_XRBS12_S8.GTTGAG.R1.fastq_bismark_bt2_pe.bismark.cov.gz	2342908	291538	99.7	Normal	0.651348	0.288951	0.0154606	-0.0956876	-0.0883158	-0.0480567
MD06R	MDA839700_p7_peak1_XRBS12_S8.TATCTC.R1.fastq_bismark_bt2_pe.bismark.cov.gz	2792084	341611	99.7	Malignant	0.657955	0.291325	0.226836	-0.234239	0.0559349	-0.0916329
MD06R	MDA839700_p7_peak1_XRBS12_S8.TCTCTG.R1.fastq_bismark_bt2_pe.bismark.cov.gz	2831818	338058	99.2	Normal	0.483508	0.275905	-0.137368	0.211785	0.0753423	0.0266427
MD06R	MDA839700_p7_peak1_XRBS12_S8.TGTAGG.R1.fastq_bismark_bt2_pe.bismark.cov.gz	2809211	354668	98.8	Normal	0.530584	0.23083	-0.0749796	0.140768	-0.013586	0.0114057
MD06R	MDA839700_p7_peak1_XRBS9_S5.ACAACC.R1.fastq_bismark_bt2_pe.bismark.cov.gz	2401076	337218	99.4	Normal	0.431523	0.207926	-0.116168	0.32994	-0.0268216	0.053526
MD06R	MDA839700_p7_peak1_XRBS9_S5.AGAAGG.R1.fastq_bismark_bt2_pe.bismark.cov.gz	2810569	423569	99.7	Malignant	0.661457	0.414438	-0.227309	0.056641	-0.0234504	-0.113282
MD06R	MDA839700_p7_peak1_XRBS9_S5.AGGATG.R1.fastq_bismark_bt2_pe.bismark.cov.gz	3392248	407437	99.7	Normal	0.648549	0.334164	0.0701238	-0.171104	-0.0837008	0.0591655
MD06R	MDA839700_p7_peak1_XRBS9_S5.ATCGAC.R1.fastq_bismark_bt2_pe.bismark.cov.gz	3003089	423418	99.3	Normal	0.507459	0.193803	-0.18227	0.0972064	-0.0287686	0.0716723
MD06R	MDA839700_p7_peak1_XRBS9_S5.CAAGAG.R1.fastq_bismark_bt2_pe.bismark.cov.gz	2899898	415549	99.7	Malignant	0.698796	0.612897	-0.180589	0.40795	-0.0451011	-0.0482396
MD06R	MDA839700_p7_peak1_XRBS9_S5.CATGAC.R1.fastq_bismark_bt2_pe.bismark.cov.gz	2656705	391852	99.4	Normal	0.466609	0.311406	-0.129322	0.334775	-0.0425381	-0.038986
MD06R	MDA839700_p7_peak1_XRBS9_S5.CCATAG.R1.fastq_bismark_bt2_pe.bismark.cov.gz	2284134	322907	99.7	Normal	0.527929	0.242077	0.0490943	-0.299405	-0.12135	0.073919
MD06R	MDA839700_p7_peak1_XRBS9_S5.CCTTCG.R1.fastq_bismark_bt2_pe.bismark.cov.gz	2589597	311557	98.3	Malignant	0.704167	0.213087	0.540228	-0.341706	0.00447426	-0.0355861
MD06R	MDA839700_p7_peak1_XRBS9_S5.CTATTG.R1.fastq_bismark_bt2_pe.bismark.cov.gz	3457498	401075	98.5	Normal	0.543153	0.224083	-0.224396	0.0953047	-0.0599722	0.0140444
MD06R	MDA839700_p7_peak1_XRBS9_S5.CTCAGC.R1.fastq_bismark_bt2_pe.bismark.cov.gz	2165149	308869	98.9	Malignant	0.754301	0.330943	0.54785	-0.284035	-0.0621703	-0.0426061
MD06R	MDA839700_p7_peak1_XRBS9_S5.GAAGTC.R1.fastq_bismark_bt2_pe.bismark.cov.gz	2582701	392966	99.7	Malignant	0.726737	0.403412	-0.229752	0.332752	-0.0252187	0.00715136
MD06R	MDA839700_p7_peak1_XRBS9_S5.GTGAGG.R1.fastq_bismark_bt2_pe.bismark.cov.gz	2888156	374396	99.7	Malignant	0.765537	0.376995	-0.0337397	0.235869	0.0338192	0.0315168
MD06R	MDA839700_p7_peak1_XRBS9_S5.GTTGAG.R1.fastq_bismark_bt2_pe.bismark.cov.gz	1966587	267543	99.7	Malignant	0.671958	0.233459	-0.191376	0.256653	0.0113694	-0.0568517
MD06R	MDA839700_p7_peak1_XRBS9_S5.TATCTC.R1.fastq_bismark_bt2_pe.bismark.cov.gz	2706012	336352	99.7	Malignant	0.734534	0.432956	-0.171531	0.172237	0.07265	0.120591
MD06R	MDA839700_p7_peak1_XRBS9_S5.TGACAG.R1.fastq_bismark_bt2_pe.bismark.cov.gz	1943554	262053	98.5	Malignant	0.796491	0.215748	0.56587	-0.351467	-0.00479186	-0.136608
MD06R	MDA839700_p7_peak1_XRBS9_S5.TGCTGC.R1.fastq_bismark_bt2_pe.bismark.cov.gz	2758061	374462	99.1	Normal	0.489703	0.284747	-0.0778771	-0.110797	0.0258236	-0.0336323
MD06R	MDA839700_p7_peak1_XRBS9_S5.TGTAGG.R1.fastq_bismark_bt2_pe.bismark.cov.gz	2802506	377956	98.7	Normal	0.572473	0.158232	-0.110552	-0.0565296	-0.0086988	-0.0929004
MD05P	MDA96996_p13_peak2_XRBS13_S5.ACAACC.R1.fastq_bismark_bt2_pe.bismark.cov.gz	2011717	385516	99.7	Malignant	0.775487	0.543152	-0.243647	0.169807	-0.0746981	-0.0439424
MD05P	MDA96996_p13_peak2_XRBS13_S5.ACTCAC.R1.fastq_bismark_bt2_pe.bismark.cov.gz	2760043	448785	99.7	Malignant	0.774531	0.480239	-0.226361	0.346436	-0.0870478	-0.0655423
MD05P	MDA96996_p13_peak2_XRBS13_S5.AGAAGG.R1.fastq_bismark_bt2_pe.bismark.cov.gz	1969322	267940	99.7	Malignant	0.722405	0.331396	0.620778	-0.289517	0.0795118	-0.100021
MD05P	MDA96996_p13_peak2_XRBS13_S5.AGGATG.R1.fastq_bismark_bt2_pe.bismark.cov.gz	3130922	549874	99.7	Malignant	0.775404	0.461394	-0.167731	0.0748838	0.0195214	-0.0558087
MD05P	MDA96996_p13_peak2_XRBS13_S5.ATCAAG.R1.fastq_bismark_bt2_pe.bismark.cov.gz	1646447	250975	99.7	Malignant	0.792359	0.460931	-0.211031	0.279869	-0.0631027	-0.0879331
MD05P	MDA96996_p13_peak2_XRBS13_S5.ATCGAC.R1.fastq_bismark_bt2_pe.bismark.cov.gz	3226338	565951	98.9	Malignant	0.653352	0.260986	0.657073	-0.302587	-0.0646658	0.00195347
MD05P	MDA96996_p13_peak2_XRBS13_S5.CAAGAG.R1.fastq_bismark_bt2_pe.bismark.cov.gz	3698977	842590	99.7	Malignant	0.78167	0.442212	-0.21197	0.535408	-0.0661451	-0.0958279
MD05P	MDA96996_p13_peak2_XRBS13_S5.CATGAC.R1.fastq_bismark_bt2_pe.bismark.cov.gz	3102699	574156	99.7	Malignant	0.791413	0.273484	-0.320888	0.11665	-0.0291994	-0.108606
MD05P	MDA96996_p13_peak2_XRBS13_S5.CCATAG.R1.fastq_bismark_bt2_pe.bismark.cov.gz	2487792	452004	99.7	Malignant	0.728766	0.392093	-0.260108	0.513095	0.0820177	-0.0987698
MD05P	MDA96996_p13_peak2_XRBS13_S5.CGGTAG.R1.fastq_bismark_bt2_pe.bismark.cov.gz	2249438	434294	99.7	Malignant	0.753608	0.431412	-0.168914	0.209706	-0.0293125	-0.0991038
MD05P	MDA96996_p13_peak2_XRBS13_S5.CTATTG.R1.fastq_bismark_bt2_pe.bismark.cov.gz	2906887	543240	99.7	Malignant	0.768755	0.548967	-0.116794	0.334279	-0.0187112	-0.0381937
MD05P	MDA96996_p13_peak2_XRBS13_S5.CTCAGC.R1.fastq_bismark_bt2_pe.bismark.cov.gz	2480538	490305	99.7	Malignant	0.694489	0.688008	-0.107939	0.349949	-0.0870256	-0.115201
MD05P	MDA96996_p13_peak2_XRBS13_S5.GCATTC.R1.fastq_bismark_bt2_pe.bismark.cov.gz	2300090	434845	99.7	Malignant	0.713026	0.263316	0.540533	-0.106881	-0.0500937	-0.091307
MD05P	MDA96996_p13_peak2_XRBS13_S5.GGTAAC.R1.fastq_bismark_bt2_pe.bismark.cov.gz	2958345	537656	99.7	Malignant	0.642226	0.312226	0.509918	-0.187363	-0.0179999	-0.0600206
MD05P	MDA96996_p13_peak2_XRBS13_S5.GTGAGG.R1.fastq_bismark_bt2_pe.bismark.cov.gz	1936392	326321	99.4	Malignant	0.746974	0.366637	0.807472	-0.270019	-0.0865199	-0.0804515
MD05P	MDA96996_p13_peak2_XRBS13_S5.TATCTC.R1.fastq_bismark_bt2_pe.bismark.cov.gz	2487770	441270	99.5	Malignant	0.739014	0.324469	0.233058	-0.0987723	-0.0368336	-0.0433826
MD05P	MDA96996_p13_peak2_XRBS13_S5.TGCTGC.R1.fastq_bismark_bt2_pe.bismark.cov.gz	2396009	375546	99.7	Malignant	0.717234	0.486002	-0.150529	0.0091128	0.040829	-0.0815432
MD05P	MDA96996_p13_peak2_XRBS13_S5.TGTAGG.R1.fastq_bismark_bt2_pe.bismark.cov.gz	1677036	326351	99.7	Malignant	0.673238	0.619284	0.015647	0.544968	-0.0757569	-0.0646198
MD05P	MDA96996_p13_peak2_XRBS14_S6.ACAACC.R1.fastq_bismark_bt2_pe.bismark.cov.gz	2384405	449408	99.7	Malignant	0.767593	0.406928	-0.121024	0.0938802	0.0711443	-0.102206
MD05P	MDA96996_p13_peak2_XRBS14_S6.ACAGAC.R1.fastq_bismark_bt2_pe.bismark.cov.gz	3106706	620343	99.7	Malignant	0.698162	0.573734	-0.183594	0.409712	-0.0188808	0.0524259
MD05P	MDA96996_p13_peak2_XRBS14_S6.ACTCAC.R1.fastq_bismark_bt2_pe.bismark.cov.gz	2779387	517927	99.7	Malignant	0.747079	0.580392	-0.243337	0.0990601	0.108087	-0.0734298
MD05P	MDA96996_p13_peak2_XRBS14_S6.AGAAGG.R1.fastq_bismark_bt2_pe.bismark.cov.gz	2167597	436987	99.7	Malignant	0.776239	0.626232	-0.317549	0.341933	0.0401502	0.034103
MD05P	MDA96996_p13_peak2_XRBS14_S6.AGGATG.R1.fastq_bismark_bt2_pe.bismark.cov.gz	3345424	566080	99.7	Malignant	0.706518	0.446031	-0.232906	0.0801502	-0.00349527	-0.0141025
MD05P	MDA96996_p13_peak2_XRBS14_S6.ATCAAG.R1.fastq_bismark_bt2_pe.bismark.cov.gz	2369615	388208	99.7	Malignant	0.79501	0.490225	0.0332936	0.135901	-0.0284983	0.0339966
MD05P	MDA96996_p13_peak2_XRBS14_S6.ATCGAC.R1.fastq_bismark_bt2_pe.bismark.cov.gz	3611302	670063	99.6	Malignant	0.767724	0.201019	0.15147	-0.107772	-0.0371218	-0.054947
MD05P	MDA96996_p13_peak2_XRBS14_S6.CATGAC.R1.fastq_bismark_bt2_pe.bismark.cov.gz	2649214	534291	99.6	Malignant	0.705316	0.28684	0.426737	-0.293664	-0.0150549	-0.0805275
MD05P	MDA96996_p13_peak2_XRBS14_S6.CCATAG.R1.fastq_bismark_bt2_pe.bismark.cov.gz	2256271	360561	99.7	Malignant	0.720391	0.724541	-0.0852597	0.0342204	-0.116631	-0.129651
MD05P	MDA96996_p13_peak2_XRBS14_S6.CCTTCG.R1.fastq_bismark_bt2_pe.bismark.cov.gz	1954569	384634	99.7	Malignant	0.768967	0.427681	-0.168779	0.114372	-0.0343219	-0.040105
MD05P	MDA96996_p13_peak2_XRBS14_S6.CGGTAG.R1.fastq_bismark_bt2_pe.bismark.cov.gz	2420207	416440	99.6	Malignant	0.753586	0.426724	0.460977	-0.321098	-0.0192979	-0.0603462
MD05P	MDA96996_p13_peak2_XRBS14_S6.CTATTG.R1.fastq_bismark_bt2_pe.bismark.cov.gz	3466931	601154	99.6	Malignant	0.763798	0.1983	0.699445	-0.206175	-0.0851173	-0.0876557
MD05P	MDA96996_p13_peak2_XRBS14_S6.CTCAGC.R1.fastq_bismark_bt2_pe.bismark.cov.gz	1916004	394870	99.6	Malignant	0.757381	0.307954	0.674788	-0.312137	-0.107262	-0.144241
MD05P	MDA96996_p13_peak2_XRBS14_S6.GAAGTC.R1.fastq_bismark_bt2_pe.bismark.cov.gz	2956214	491174	99.7	Malignant	0.73696	0.448773	-0.0970082	0.123524	-0.0749371	-0.0963292
MD05P	MDA96996_p13_peak2_XRBS14_S6.GCATTC.R1.fastq_bismark_bt2_pe.bismark.cov.gz	2472722	463907	99.7	Malignant	0.718257	0.458146	0.552696	-0.0472318	0.0240429	-0.0772555
MD05P	MDA96996_p13_peak2_XRBS14_S6.GTGAGG.R1.fastq_bismark_bt2_pe.bismark.cov.gz	2328890	388858	99.7	Malignant	0.736851	0.389827	-0.0770155	0.425212	0.000896667	-0.0165553
MD05P	MDA96996_p13_peak2_XRBS14_S6.TGACAG.R1.fastq_bismark_bt2_pe.bismark.cov.gz	1813171	299531	99.7	Malignant	0.668984	0.53704	-0.126689	0.0289756	-0.028066	0.0715989
MD05P	MDA96996_p13_peak2_XRBS14_S6.TGTAGG.R1.fastq_bismark_bt2_pe.bismark.cov.gz	1196802	211279	99.7	Malignant	0.638648	0.463267	-0.208378	0.280351	-0.0264545	0.00771099
MD05P	MDA96996_p13_peak2_XRBS15_S7.ACAACC.R1.fastq_bismark_bt2_pe.bismark.cov.gz	2333715	513001	99.5	Malignant	0.763256	0.308855	0.381977	-0.297728	0.0543536	-0.0608032
MD05P	MDA96996_p13_peak2_XRBS15_S7.ACAGAC.R1.fastq_bismark_bt2_pe.bismark.cov.gz	2888600	572373	99.4	Malignant	0.694114	0.229659	0.130191	-0.108741	-0.0197826	-0.0350272
MD05P	MDA96996_p13_peak2_XRBS15_S7.AGAAGG.R1.fastq_bismark_bt2_pe.bismark.cov.gz	3080025	566922	99.7	Malignant	0.769706	0.304273	0.894146	-0.102409	-0.0580976	-0.107266
MD05P	MDA96996_p13_peak2_XRBS15_S7.AGGATG.R1.fastq_bismark_bt2_pe.bismark.cov.gz	3189765	562222	99.5	Malignant	0.697487	0.199309	0.726802	-0.199046	0.0672071	-0.0764356
MD05P	MDA96996_p13_peak2_XRBS15_S7.ATCAAG.R1.fastq_bismark_bt2_pe.bismark.cov.gz	1307267	237521	99.7	Malignant	0.741973	0.463624	-0.359197	0.551707	-0.0292985	-0.0409636
MD05P	MDA96996_p13_peak2_XRBS15_S7.CAAGAG.R1.fastq_bismark_bt2_pe.bismark.cov.gz	2229792	433675	99.7	Malignant	0.761644	0.493381	-0.230751	0.270529	-0.070418	-0.0530221
MD05P	MDA96996_p13_peak2_XRBS15_S7.CCTTCG.R1.fastq_bismark_bt2_pe.bismark.cov.gz	1967815	374487	99.7	Malignant	0.725834	0.411728	-0.159049	0.127731	-0.00391886	-0.117528
MD05P	MDA96996_p13_peak2_XRBS15_S7.CGGTAG.R1.fastq_bismark_bt2_pe.bismark.cov.gz	1842673	299360	99.7	Malignant	0.688988	0.533954	-0.208031	0.288394	-0.0259499	-0.00575254
MD05P	MDA96996_p13_peak2_XRBS15_S7.CTATTG.R1.fastq_bismark_bt2_pe.bismark.cov.gz	3066828	609751	99.7	Malignant	0.834858	0.423364	-0.0428759	0.308532	-0.0311365	-0.115882
MD05P	MDA96996_p13_peak2_XRBS15_S7.CTCAGC.R1.fastq_bismark_bt2_pe.bismark.cov.gz	2208777	427178	99.7	Malignant	0.706528	0.586644	-0.0397662	0.201435	0.23018	-0.0500228
MD05P	MDA96996_p13_peak2_XRBS15_S7.GAAGTC.R1.fastq_bismark_bt2_pe.bismark.cov.gz	2964395	613064	99.7	Malignant	0.748139	0.42852	-0.21134	0.22157	-0.0569547	-0.0918643
MD05P	MDA96996_p13_peak2_XRBS15_S7.GCATTC.R1.fastq_bismark_bt2_pe.bismark.cov.gz	2283587	374789	99.7	Malignant	0.712695	0.495954	-0.266037	0.349127	-0.0607665	-0.0579595
MD05P	MDA96996_p13_peak2_XRBS15_S7.GGTAAC.R1.fastq_bismark_bt2_pe.bismark.cov.gz	2636110	475884	99.7	Malignant	0.717094	0.507774	-0.178983	0.261736	0.0162986	-0.0450749
MD05P	MDA96996_p13_peak2_XRBS15_S7.GTGAGG.R1.fastq_bismark_bt2_pe.bismark.cov.gz	2651041	510803	99.7	Malignant	0.62064	0.376174	-0.0237346	0.0346661	0.0512334	-0.108543
MD05P	MDA96996_p13_peak2_XRBS15_S7.GTTGAG.R1.fastq_bismark_bt2_pe.bismark.cov.gz	1466427	318769	99.7	Malignant	0.742872	0.533665	-0.168062	0.210348	-0.0290958	-0.0943865
MD05P	MDA96996_p13_peak2_XRBS15_S7.TATCTC.R1.fastq_bismark_bt2_pe.bismark.cov.gz	1949774	289322	99.7	Malignant	0.735899	0.525331	-0.214865	0.401231	0.012149	-0.0764096
MD05P	MDA96996_p13_peak2_XRBS15_S7.TCTCTG.R1.fastq_bismark_bt2_pe.bismark.cov.gz	2241006	451541	99.6	Malignant	0.752031	0.311429	0.697907	-0.269527	-0.104401	-0.0177889
MD05P	MDA96996_p13_peak2_XRBS15_S7.TGACAG.R1.fastq_bismark_bt2_pe.bismark.cov.gz	1849541	345875	99	Malignant	0.699989	0.304267	0.415932	-0.349943	-0.0547266	-0.128092
MD05P	MDA96996_p13_peak2_XRBS15_S7.TGTAGG.R1.fastq_bismark_bt2_pe.bismark.cov.gz	2588489	537069	99.1	Malignant	0.803141	0.16955	0.802795	-0.271305	-0.108955	-0.11384
MD05P	MDA96996_p13_peak2_XRBS16_S8.ACAGAC.R1.fastq_bismark_bt2_pe.bismark.cov.gz	4239330	654234	99.7	Malignant	0.80305	0.561163	0.00800569	0.206437	-0.0189188	-0.0275587
MD05P	MDA96996_p13_peak2_XRBS16_S8.ACTCAC.R1.fastq_bismark_bt2_pe.bismark.cov.gz	3958605	562519	99.6	Malignant	0.746698	0.329858	0.933184	-0.331039	0.00119271	-0.0954115
MD05P	MDA96996_p13_peak2_XRBS16_S8.AGAAGG.R1.fastq_bismark_bt2_pe.bismark.cov.gz	2801867	409486	99.6	Malignant	0.705576	0.23747	0.864312	-0.255227	-0.0377933	-0.0207066
MD05P	MDA96996_p13_peak2_XRBS16_S8.AGGATG.R1.fastq_bismark_bt2_pe.bismark.cov.gz	1970528	302040	99.7	Malignant	0.683397	0.478328	-0.244799	0.11268	-0.0537247	-0.0283509
MD05P	MDA96996_p13_peak2_XRBS16_S8.ATCAAG.R1.fastq_bismark_bt2_pe.bismark.cov.gz	2340386	344988	99.7	Malignant	0.733885	0.464109	-0.215833	0.105851	-0.0602717	-0.125645
MD05P	MDA96996_p13_peak2_XRBS16_S8.ATCGAC.R1.fastq_bismark_bt2_pe.bismark.cov.gz	4421239	666461	99.7	Malignant	0.764919	0.549434	-0.0623415	0.0890536	0.0222779	-0.0798012
MD05P	MDA96996_p13_peak2_XRBS16_S8.CAAGAG.R1.fastq_bismark_bt2_pe.bismark.cov.gz	2937086	454738	99.7	Malignant	0.737939	0.559376	-0.266721	0.0960058	-0.0608308	-0.0859078
MD05P	MDA96996_p13_peak2_XRBS16_S8.CATGAC.R1.fastq_bismark_bt2_pe.bismark.cov.gz	2839641	402467	99.7	Malignant	0.703482	0.595967	-0.100116	0.445968	0.0096091	-0.0127498
MD05P	MDA96996_p13_peak2_XRBS16_S8.CCATAG.R1.fastq_bismark_bt2_pe.bismark.cov.gz	3171774	423352	99.7	Malignant	0.747751	0.575416	-0.282371	0.401963	-0.0331704	0.0206102
MD05P	MDA96996_p13_peak2_XRBS16_S8.CCTTCG.R1.fastq_bismark_bt2_pe.bismark.cov.gz	2723510	422955	99.7	Malignant	0.704077	0.622873	-0.198857	0.374797	-0.0414608	-0.0556712
MD05P	MDA96996_p13_peak2_XRBS16_S8.CTATTG.R1.fastq_bismark_bt2_pe.bismark.cov.gz	3711173	554654	99.7	Malignant	0.78261	0.405103	-0.180197	0.0805827	0.0406868	-0.00297547
MD05P	MDA96996_p13_peak2_XRBS16_S8.CTCAGC.R1.fastq_bismark_bt2_pe.bismark.cov.gz	3453008	530915	99.6	Malignant	0.791525	0.370943	0.815544	-0.276306	-0.0562646	-0.103031
MD05P	MDA96996_p13_peak2_XRBS16_S8.GTGAGG.R1.fastq_bismark_bt2_pe.bismark.cov.gz	3098283	449326	99.4	Malignant	0.73493	0.175671	0.855559	-0.229332	0.0721944	-0.00152069
MD05P	MDA96996_p13_peak2_XRBS16_S8.TGACAG.R1.fastq_bismark_bt2_pe.bismark.cov.gz	3197142	482609	99.7	Malignant	0.705887	0.425357	-0.175002	0.588143	-0.103477	0.0396264
MD05P	MDA96996_p13_peak2_XRBS16_S8.TGTAGG.R1.fastq_bismark_bt2_pe.bismark.cov.gz	2205215	337944	99.7	Malignant	0.794704	0.370262	0.0524168	0.199827	0.0384572	-0.0788901
SM10R	SMMG10B_p5_XRBS5_S1.AGAAGG.R1.fastq_bismark_bt2_pe.bismark.cov.gz	1846112	358817	99.7	Malignant	0.490012	0.564869	-0.162788	0.113538	-0.099867	-0.01193
SM10R	SMMG10B_p5_XRBS5_S1.AGGATG.R1.fastq_bismark_bt2_pe.bismark.cov.gz	2240785	417549	99.5	Malignant	0.509902	0.504653	0.646915	-0.255088	-0.0541897	-0.0989286
SM10R	SMMG10B_p5_XRBS5_S1.ATCAAG.R1.fastq_bismark_bt2_pe.bismark.cov.gz	1491763	322949	99.7	Malignant	0.543963	0.621477	-0.204366	0.164933	-0.0893842	-0.114353
SM10R	SMMG10B_p5_XRBS5_S1.CAAGAG.R1.fastq_bismark_bt2_pe.bismark.cov.gz	1591077	328020	99.7	Malignant	0.41346	0.599561	-0.105147	-0.0975729	-0.0715779	-0.0860514
SM10R	SMMG10B_p5_XRBS5_S1.CCTTCG.R1.fastq_bismark_bt2_pe.bismark.cov.gz	1505148	233698	99.7	Malignant	0.458895	0.523963	-0.110822	-0.0158966	0.00233425	-0.0339937
SM10R	SMMG10B_p5_XRBS5_S1.CGGTAG.R1.fastq_bismark_bt2_pe.bismark.cov.gz	1095111	167093	99.5	Malignant	0.437782	0.449313	0.752147	-0.285474	-0.00173146	-0.0346186
SM10R	SMMG10B_p5_XRBS5_S1.GAAGTC.R1.fastq_bismark_bt2_pe.bismark.cov.gz	2181430	389432	99.7	Malignant	0.355885	0.609228	-0.102796	0.125997	0.0705927	0.047084
SM10R	SMMG10B_p5_XRBS5_S1.GGTAAC.R1.fastq_bismark_bt2_pe.bismark.cov.gz	1462446	241963	99.6	Normal	0.40223	0.290019	0.191915	-0.196826	0.0879373	-0.0904383
SM10R	SMMG10B_p5_XRBS5_S1.GTGAGG.R1.fastq_bismark_bt2_pe.bismark.cov.gz	2495835	461003	99.7	Malignant	0.459711	0.459627	0.45215	-0.346351	0.0357654	-0.0234875
SM10R	SMMG10B_p5_XRBS5_S1.GTTGAG.R1.fastq_bismark_bt2_pe.bismark.cov.gz	1879718	483866	99.7	Malignant	0.356791	0.578108	0.0413239	-0.0299512	-0.0303216	-0.0398072
SM10R	SMMG10B_p5_XRBS5_S1.TGACAG.R1.fastq_bismark_bt2_pe.bismark.cov.gz	1792555	364563	99.6	Malignant	0.434645	0.391769	0.615188	-0.236766	-0.141415	-0.0258332
SM10R	SMMG10B_p5_XRBS5_S1.TGCTGC.R1.fastq_bismark_bt2_pe.bismark.cov.gz	2011406	412914	99.7	Malignant	0.386912	0.641171	-0.015305	0.0547459	-0.0461575	-0.0761212
SM10R	SMMG10B_p5_XRBS5_S1.TGTAGG.R1.fastq_bismark_bt2_pe.bismark.cov.gz	2370374	450981	99.7	Malignant	0.480866	0.610579	-0.0604519	0.0163213	-0.0546975	-0.0507411
SM10R	SMMG10B_p5_XRBS6_S2.ACAACC.R1.fastq_bismark_bt2_pe.bismark.cov.gz	1095634	238503	99.7	Malignant	0.633301	0.551268	-0.0619231	0.111408	0.0541165	0.0107554
SM10R	SMMG10B_p5_XRBS6_S2.AGGATG.R1.fastq_bismark_bt2_pe.bismark.cov.gz	1069461	178923	99.7	Normal	0.453599	0.31305	0.223007	-0.151211	-0.093594	-0.0660729
SM10R	SMMG10B_p5_XRBS6_S2.ATCAAG.R1.fastq_bismark_bt2_pe.bismark.cov.gz	1257860	281194	99.7	Malignant	0.437814	0.718733	-0.277976	0.0900711	-0.0537938	-0.037788
SM10R	SMMG10B_p5_XRBS6_S2.CCATAG.R1.fastq_bismark_bt2_pe.bismark.cov.gz	1470988	310072	99.7	Malignant	0.409445	0.703823	-0.03558	0.0138963	-0.0285424	-0.00861969
SM10R	SMMG10B_p5_XRBS6_S2.GTTGAG.R1.fastq_bismark_bt2_pe.bismark.cov.gz	1139712	252108	99.7	Malignant	0.568685	0.544448	-0.156348	0.325332	-0.000575012	-0.0484882
SM10R	SMMG10B_p5_XRBS6_S2.TGACAG.R1.fastq_bismark_bt2_pe.bismark.cov.gz	2613276	586749	99.6	Malignant	0.497211	0.463636	0.436309	-0.186994	0.0795558	-0.0714412
SM10R	SMMG10B_p5_XRBS6_S2.TGTAGG.R1.fastq_bismark_bt2_pe.bismark.cov.gz	1239048	209308	99.4	Malignant	0.441261	0.248336	0.326569	-0.208979	-0.0452054	-0.00922621
SM10R	SMMG10B_p5_XRBS7_S3.AGGATG.R1.fastq_bismark_bt2_pe.bismark.cov.gz	2945811	748843	99.7	Malignant	0.427183	0.70386	-0.257176	0.0363067	-0.0811388	-0.0424267
SM10R	SMMG10B_p5_XRBS7_S3.ATCAAG.R1.fastq_bismark_bt2_pe.bismark.cov.gz	1105796	271865	99.4	Malignant	0.49615	0.418517	0.663779	-0.300869	-0.0945209	-0.122936
SM10R	SMMG10B_p5_XRBS7_S3.ATCGAC.R1.fastq_bismark_bt2_pe.bismark.cov.gz	2770521	723726	99.6	Malignant	0.411055	0.519173	-0.17581	-0.111862	0.394358	0.0928386
SM10R	SMMG10B_p5_XRBS7_S3.CAAGAG.R1.fastq_bismark_bt2_pe.bismark.cov.gz	1613287	328408	99.7	Malignant	0.610981	0.425025	-0.0612242	0.139702	-0.0135141	-0.037011
SM10R	SMMG10B_p5_XRBS7_S3.CTATTG.R1.fastq_bismark_bt2_pe.bismark.cov.gz	1063057	184952	99.7	Malignant	0.713248	0.446553	-0.186824	0.374789	-0.0846931	-0.117717
SM10R	SMMG10B_p5_XRBS7_S3.GAAGTC.R1.fastq_bismark_bt2_pe.bismark.cov.gz	1453578	346580	99.6	Malignant	0.424503	0.25447	0.133806	-0.127082	0.0399277	0.0194864
SM10R	SMMG10B_p5_XRBS7_S3.GTGAGG.R1.fastq_bismark_bt2_pe.bismark.cov.gz	1922682	434706	99.5	Malignant	0.516571	0.288385	0.564473	-0.173524	0.0865193	-0.0548001
SM10R	SMMG10B_p5_XRBS7_S3.GTTGAG.R1.fastq_bismark_bt2_pe.bismark.cov.gz	1122817	273480	99.5	Malignant	0.588089	0.262973	0.645417	-0.343157	-0.0754924	-0.102784
SM10R	SMMG10B_p5_XRBS7_S3.TGACAG.R1.fastq_bismark_bt2_pe.bismark.cov.gz	1026477	221965	99.7	Malignant	0.401017	0.308674	-0.0401631	0.0283522	0.0291196	-0.0503273
SM10R	SMMG10B_p5_XRBS8_S4.ATCGAC.R1.fastq_bismark_bt2_pe.bismark.cov.gz	1511124	408852	99.7	Malignant	0.326456	0.449614	-0.164856	-0.137458	0.476689	0.321415
SM10R	SMMG10B_p5_XRBS8_S4.CCTTCG.R1.fastq_bismark_bt2_pe.bismark.cov.gz	1228242	326155	99.7	Malignant	0.543152	0.586237	-0.270767	0.591275	0.0500885	0.0325681
SM10R	SMMG10B_p5_XRBS8_S4.CTCAGC.R1.fastq_bismark_bt2_pe.bismark.cov.gz	1204624	321150	99.6	Malignant	0.388738	0.341481	0.63073	-0.323103	0.00145629	-0.0251942
SM10R	SMMG10B_p5_XRBS8_S4.GTGAGG.R1.fastq_bismark_bt2_pe.bismark.cov.gz	1378444	396413	99.7	Malignant	0.473691	0.642205	-0.153235	0.125297	0.0698786	-0.0231539
SM10R	SMMG10B_p5_XRBS8_S4.TCTCTG.R1.fastq_bismark_bt2_pe.bismark.cov.gz	1417752	348525	99.7	Malignant	0.454085	0.650514	-0.127651	0.169579	-0.0881114	-0.0210537
SM10R2	SMMG10C_p5_XRBS10_S2.ACAACC.R1.fastq_bismark_bt2_pe.bismark.cov.gz	2528644	343167	99.6	Malignant	0.398202	0.410394	0.338722	-0.186468	0.0097637	-0.0500986
SM10R2	SMMG10C_p5_XRBS10_S2.ACAGAC.R1.fastq_bismark_bt2_pe.bismark.cov.gz	2183633	226120	99.7	Malignant	0.498302	0.209992	0.100679	-0.0725159	0.0743251	-0.000807844
SM10R2	SMMG10C_p5_XRBS10_S2.ACTCAC.R1.fastq_bismark_bt2_pe.bismark.cov.gz	2588918	266593	99.4	Malignant	0.296264	0.51532	0.566068	-0.224206	-0.0357506	-0.0213571
SM10R2	SMMG10C_p5_XRBS10_S2.AGGATG.R1.fastq_bismark_bt2_pe.bismark.cov.gz	2596930	282423	99.3	Normal	0.45118	0.146357	-0.162434	0.210741	-0.0310486	0.0385288
SM10R2	SMMG10C_p5_XRBS10_S2.ATCAAG.R1.fastq_bismark_bt2_pe.bismark.cov.gz	1214652	121080	99.2	Normal	0.428788	0.137641	0.0937034	0.281166	-0.0790983	0.0402135
SM10R2	SMMG10C_p5_XRBS10_S2.ATCGAC.R1.fastq_bismark_bt2_pe.bismark.cov.gz	1319401	156782	99.4	Malignant	0.427451	0.430538	0.388529	-0.26589	0.0141199	-0.00580981
SM10R2	SMMG10C_p5_XRBS10_S2.CAAGAG.R1.fastq_bismark_bt2_pe.bismark.cov.gz	1851246	250797	99.6	Malignant	0.340983	0.403373	0.517448	-0.285545	0.0434176	-0.0559535
SM10R2	SMMG10C_p5_XRBS10_S2.CATGAC.R1.fastq_bismark_bt2_pe.bismark.cov.gz	2674459	304141	99.4	Malignant	0.422995	0.26149	0.480506	-0.229828	-0.0268896	0.00846867
SM10R2	SMMG10C_p5_XRBS10_S2.CCATAG.R1.fastq_bismark_bt2_pe.bismark.cov.gz	3441013	454984	99.6	Malignant	0.350089	0.649379	0.31763	-0.0730663	0.00390657	0.0363629
SM10R2	SMMG10C_p5_XRBS10_S2.CTATTG.R1.fastq_bismark_bt2_pe.bismark.cov.gz	2792410	290847	99.4	Normal	0.351303	0.241089	-0.137051	0.0389607	0.0825431	0.0324739
SM10R2	SMMG10C_p5_XRBS10_S2.CTCAGC.R1.fastq_bismark_bt2_pe.bismark.cov.gz	2687200	281337	99.5	Malignant	0.367615	0.413014	0.437798	-0.220412	0.0516709	-0.0967132
SM10R2	SMMG10C_p5_XRBS10_S2.GCATTC.R1.fastq_bismark_bt2_pe.bismark.cov.gz	2265336	261084	99.4	Malignant	0.412537	0.279293	0.0864479	-0.143705	-0.0377381	-0.0345887
SM10R2	SMMG10C_p5_XRBS10_S2.GGTAAC.R1.fastq_bismark_bt2_pe.bismark.cov.gz	2675470	274804	99.3	Normal	0.3997	0.16688	-0.110473	0.0328163	-0.0797652	0.0614359
SM10R2	SMMG10C_p5_XRBS10_S2.TATCTC.R1.fastq_bismark_bt2_pe.bismark.cov.gz	2466915	234934	99.6	Malignant	0.38834	0.396897	0.324567	-0.142781	-0.0562883	-0.0803081
SM10R2	SMMG10C_p5_XRBS10_S2.TCTCTG.R1.fastq_bismark_bt2_pe.bismark.cov.gz	2080702	238711	99.4	Malignant	0.338151	0.297252	0.246069	-0.191999	0.105646	0.0572967
SM10R2	SMMG10C_p5_XRBS10_S2.TGCTGC.R1.fastq_bismark_bt2_pe.bismark.cov.gz	2478542	258304	99.4	Malignant	0.395248	0.297183	0.670944	-0.122083	-0.0030624	-0.0762136
SM10R2	SMMG10C_p5_XRBS11_S3.ACAGAC.R1.fastq_bismark_bt2_pe.bismark.cov.gz	2864549	273481	99.7	Malignant	0.353175	0.626568	-0.22268	-0.236206	-0.0437698	-0.0636911
SM10R2	SMMG10C_p5_XRBS11_S3.ACTCAC.R1.fastq_bismark_bt2_pe.bismark.cov.gz	2665684	239609	99.2	Normal	0.538138	0.321526	-0.175148	0.241075	-0.0620168	0.0134495
SM10R2	SMMG10C_p5_XRBS11_S3.AGGATG.R1.fastq_bismark_bt2_pe.bismark.cov.gz	3115173	263480	99.3	Normal	0.401442	0.266268	-0.15034	0.240717	0.0280365	-0.0283453
SM10R2	SMMG10C_p5_XRBS11_S3.ATCAAG.R1.fastq_bismark_bt2_pe.bismark.cov.gz	2123146	184575	99.5	Malignant	0.408554	0.380763	0.141995	-0.173994	0.142437	0.00268354
SM10R2	SMMG10C_p5_XRBS11_S3.CAAGAG.R1.fastq_bismark_bt2_pe.bismark.cov.gz	2340886	234038	99.3	Normal	0.42922	0.362179	-0.110424	0.0452948	-0.0601127	-0.0369562
SM10R2	SMMG10C_p5_XRBS11_S3.CCATAG.R1.fastq_bismark_bt2_pe.bismark.cov.gz	2418247	249122	99.7	Malignant	0.456366	0.448841	0.197294	-0.307381	-0.000718355	-0.0689987
SM10R2	SMMG10C_p5_XRBS11_S3.CTATTG.R1.fastq_bismark_bt2_pe.bismark.cov.gz	2779209	282426	99.2	Normal	0.454812	0.310838	-0.0823732	-0.0624078	-0.0157465	0.0598773
SM10R2	SMMG10C_p5_XRBS11_S3.GTGAGG.R1.fastq_bismark_bt2_pe.bismark.cov.gz	3584915	299651	99.7	Malignant	0.401845	0.473769	0.345836	-0.181333	-0.113412	-0.109539
SM10R2	SMMG10C_p5_XRBS11_S3.TCTCTG.R1.fastq_bismark_bt2_pe.bismark.cov.gz	2798114	259211	99.7	Malignant	0.345167	0.393925	-0.171091	0.118285	0.278114	0.0323038
SM10R2	SMMG10C_p5_XRBS11_S3.TGCTGC.R1.fastq_bismark_bt2_pe.bismark.cov.gz	2340205	222459	99.4	Normal	0.394463	0.176138	-0.0532249	0.118411	0.061087	-0.0812149
SM10R2	SMMG10C_p5_XRBS11_S3.TGTAGG.R1.fastq_bismark_bt2_pe.bismark.cov.gz	3556988	301627	99.4	Normal	0.435495	0.225224	-0.0728963	0.373727	-0.0846257	0.0221228
SM10R2	SMMG10C_p5_XRBS12_S4.ACAACC.R1.fastq_bismark_bt2_pe.bismark.cov.gz	2544830	232258	99.6	Malignant	0.358676	0.343769	0.401729	-0.189153	0.0125246	-0.0046381
SM10R2	SMMG10C_p5_XRBS12_S4.ACAGAC.R1.fastq_bismark_bt2_pe.bismark.cov.gz	2263709	229094	99.4	Normal	0.409557	0.203702	0.00613839	0.190398	-0.0622489	0.0398352
SM10R2	SMMG10C_p5_XRBS12_S4.ACTCAC.R1.fastq_bismark_bt2_pe.bismark.cov.gz	2703100	266113	99.6	Malignant	0.3434	0.26686	0.412675	-0.274008	-0.0481032	0.00449686
SM10R2	SMMG10C_p5_XRBS12_S4.ATCGAC.R1.fastq_bismark_bt2_pe.bismark.cov.gz	2520425	237830	98.9	Normal	0.489947	0.207365	-0.107059	-0.0151861	0.0235441	0.0249405
SM10R2	SMMG10C_p5_XRBS12_S4.CAAGAG.R1.fastq_bismark_bt2_pe.bismark.cov.gz	2557586	232630	99.4	Malignant	0.512526	0.307905	0.512545	-0.291875	-0.0458569	-0.105513
SM10R2	SMMG10C_p5_XRBS12_S4.CATGAC.R1.fastq_bismark_bt2_pe.bismark.cov.gz	2707982	266093	99.6	Malignant	0.420387	0.254051	0.345257	-0.195528	0.0231252	-0.0547463
SM10R2	SMMG10C_p5_XRBS12_S4.CCATAG.R1.fastq_bismark_bt2_pe.bismark.cov.gz	1987400	193689	99.7	Malignant	0.413134	0.638553	-0.186768	-0.0957078	-0.0555367	0.00630573
SM10R2	SMMG10C_p5_XRBS12_S4.CCTTCG.R1.fastq_bismark_bt2_pe.bismark.cov.gz	2146867	211957	99.6	Malignant	0.50682	0.605158	0.184096	-0.121669	-0.0248458	-0.0689715
SM10R2	SMMG10C_p5_XRBS12_S4.CTATTG.R1.fastq_bismark_bt2_pe.bismark.cov.gz	3953410	313265	99.6	Malignant	0.29239	0.348632	0.280591	-0.302767	0.160797	0.0474361
SM10R2	SMMG10C_p5_XRBS12_S4.CTCAGC.R1.fastq_bismark_bt2_pe.bismark.cov.gz	2887113	280652	99.7	Malignant	0.490058	0.58749	-0.157158	-0.0587608	0.190649	-0.0216004
SM10R2	SMMG10C_p5_XRBS12_S4.GAAGTC.R1.fastq_bismark_bt2_pe.bismark.cov.gz	2717020	233204	99.6	Malignant	0.423908	0.343699	0.315917	-0.162487	0.027544	-0.0431951
SM10R2	SMMG10C_p5_XRBS12_S4.GGTAAC.R1.fastq_bismark_bt2_pe.bismark.cov.gz	2220350	209584	99.5	Normal	0.364271	0.112769	-0.104314	0.256893	-0.0407052	0.116642
SM10R2	SMMG10C_p5_XRBS12_S4.GTTGAG.R1.fastq_bismark_bt2_pe.bismark.cov.gz	1995552	194744	99.5	Malignant	0.483673	0.370074	0.502272	-0.249393	-0.0876268	-0.103751
SM10R2	SMMG10C_p5_XRBS12_S4.TATCTC.R1.fastq_bismark_bt2_pe.bismark.cov.gz	2193907	193799	99.7	Malignant	0.275062	0.368205	-0.120118	-0.0510464	0.533491	0.324518
SM10R2	SMMG10C_p5_XRBS12_S4.TGCTGC.R1.fastq_bismark_bt2_pe.bismark.cov.gz	2137261	225263	99.7	Malignant	0.393831	0.253045	-0.0279593	0.166858	-0.0395288	0.0188325
SM10R2	SMMG10C_p5_XRBS9_S1.ACAACC.R1.fastq_bismark_bt2_pe.bismark.cov.gz	2422675	197158	99.6	Malignant	0.376954	0.279453	0.225451	-0.271617	-0.0286512	-0.0424142
SM10R2	SMMG10C_p5_XRBS9_S1.AGGATG.R1.fastq_bismark_bt2_pe.bismark.cov.gz	3169044	259912	99.5	Malignant	0.39616	0.320226	0.468258	-0.224886	0.0116593	-0.00428491
SM10R2	SMMG10C_p5_XRBS9_S1.CCATAG.R1.fastq_bismark_bt2_pe.bismark.cov.gz	2433019	229419	99.5	Malignant	0.468886	0.298909	0.329712	-0.257376	0.0295424	-0.077788
SM10R2	SMMG10C_p5_XRBS9_S1.CCTTCG.R1.fastq_bismark_bt2_pe.bismark.cov.gz	2927348	246093	99.6	Malignant	0.393953	0.29744	0.42443	-0.246265	0.0657036	-0.0852242
SM10R2	SMMG10C_p5_XRBS9_S1.GTGAGG.R1.fastq_bismark_bt2_pe.bismark.cov.gz	3217272	285880	99.5	Malignant	0.307733	0.300619	0.367215	-0.240438	-0.122182	-0.139829
SM10R2	SMMG10C_p5_XRBS9_S1.GTTGAG.R1.fastq_bismark_bt2_pe.bismark.cov.gz	4236174	640013	99.6	Malignant	0.3784	0.610901	-0.0374347	0.0355745	0.0127885	-0.0859877
SM10R2	SMMG10C_p5_XRBS9_S1.TGACAG.R1.fastq_bismark_bt2_pe.bismark.cov.gz	2213956	182257	99.6	Malignant	0.32506	0.373369	0.344914	-0.20263	-0.00767697	-0.057987
SM12P	SMMG12A_p6_XRBS10_S2.ACAACC.R1.fastq_bismark_bt2_pe.bismark.cov.gz	1219054	142659	99.6	Normal	0.342517	0.317394	0.0943457	-0.219966	-0.0150562	-0.0501846
SM12P	SMMG12A_p6_XRBS10_S2.CCTTCG.R1.fastq_bismark_bt2_pe.bismark.cov.gz	1325317	172720	99.4	Malignant	0.58871	0.294476	0.839069	-0.241496	-0.0673492	-0.104975
SM12P	SMMG12A_p6_XRBS10_S2.CGGTAG.R1.fastq_bismark_bt2_pe.bismark.cov.gz	1398948	183496	99.6	Normal	0.509659	0.199027	0.135431	-0.0845622	-0.0175597	-0.100485
SM12P	SMMG12A_p6_XRBS10_S2.GTGAGG.R1.fastq_bismark_bt2_pe.bismark.cov.gz	1566829	175066	99.6	Malignant	0.683721	0.307531	-0.158085	0.384626	-0.0200657	-0.0670308
SM12P	SMMG12A_p6_XRBS10_S2.TCTCTG.R1.fastq_bismark_bt2_pe.bismark.cov.gz	1414948	147327	99.3	Normal	0.492222	0.169669	-0.161721	0.169362	-0.0831447	-0.0385377
SM12P	SMMG12A_p6_XRBS10_S2.TGCTGC.R1.fastq_bismark_bt2_pe.bismark.cov.gz	1701157	195943	99.6	Malignant	0.744483	0.513958	-0.20014	0.194808	-0.0166739	-0.0819031
SM12P	SMMG12A_p6_XRBS11_S3.ACAACC.R1.fastq_bismark_bt2_pe.bismark.cov.gz	1084236	118476	99.6	Malignant	0.792	0.21051	-0.17512	0.138958	-0.0814346	0.00110561
SM12P	SMMG12A_p6_XRBS11_S3.AGAAGG.R1.fastq_bismark_bt2_pe.bismark.cov.gz	2064926	225853	99.6	Normal	0.489225	0.160957	0.0400819	-0.276756	-0.10659	-0.0111804
SM12P	SMMG12A_p6_XRBS11_S3.AGGATG.R1.fastq_bismark_bt2_pe.bismark.cov.gz	2440513	206418	99.6	Normal	0.494612	0.0947495	0.0734985	-0.237748	-0.081714	-0.0139617
SM12P	SMMG12A_p6_XRBS11_S3.CATGAC.R1.fastq_bismark_bt2_pe.bismark.cov.gz	2104198	186438	99.4	Normal	0.415196	0.270913	-0.179774	0.40269	-0.00106594	-0.0866116
SM12P	SMMG12A_p6_XRBS11_S3.CCATAG.R1.fastq_bismark_bt2_pe.bismark.cov.gz	1669727	168346	99.6	Normal	0.551249	0.355873	0.0837561	-0.199361	-0.0788758	-0.052932
SM12P	SMMG12A_p6_XRBS11_S3.CTATTG.R1.fastq_bismark_bt2_pe.bismark.cov.gz	2655466	235469	99.6	Normal	0.400843	0.329847	0.102521	-0.249882	0.0485855	0.018534
SM12P	SMMG12A_p6_XRBS11_S3.GTGAGG.R1.fastq_bismark_bt2_pe.bismark.cov.gz	2178994	200153	99.4	Normal	0.437861	0.155211	-0.213576	0.228944	0.0381317	0.0493975
SM12P	SMMG12A_p6_XRBS11_S3.TCTCTG.R1.fastq_bismark_bt2_pe.bismark.cov.gz	3812900	515856	99.7	Malignant	0.67984	0.450538	-0.208118	-0.189172	0.359733	0.652581
SM12P	SMMG12A_p6_XRBS11_S3.TGACAG.R1.fastq_bismark_bt2_pe.bismark.cov.gz	1842785	211818	99.6	Malignant	0.731478	0.343449	-0.143149	0.1744	-0.0282037	-0.0690082
SM12P	SMMG12A_p6_XRBS11_S3.TGCTGC.R1.fastq_bismark_bt2_pe.bismark.cov.gz	1663305	157245	99.6	Malignant	0.668376	0.391749	-0.146732	0.0245389	-0.0733829	-0.0474124
SM12P	SMMG12A_p6_XRBS11_S3.TGTAGG.R1.fastq_bismark_bt2_pe.bismark.cov.gz	1969184	204566	99.6	Normal	0.552634	0.0976011	0.0687333	-0.198444	-0.0705034	-0.0809739
SM12P	SMMG12A_p6_XRBS12_S4.CAAGAG.R1.fastq_bismark_bt2_pe.bismark.cov.gz	1606022	146596	99.6	Malignant	0.797253	0.270099	0.802935	-0.169214	-0.0321208	-0.0518906
SM12P	SMMG12A_p6_XRBS12_S4.CGGTAG.R1.fastq_bismark_bt2_pe.bismark.cov.gz	1646996	150091	99.7	Normal	0.499375	0.25927	0.0886396	-0.148423	0.0763335	-0.0254196
SM12P	SMMG12A_p6_XRBS12_S4.GCATTC.R1.fastq_bismark_bt2_pe.bismark.cov.gz	2033624	166835	99.7	Normal	0.506098	0.380213	0.145773	-0.199738	-0.0401879	-0.0369256
SM12P	SMMG12A_p6_XRBS12_S4.GTGAGG.R1.fastq_bismark_bt2_pe.bismark.cov.gz	2276511	227475	99.7	Malignant	0.763118	0.538626	-0.293619	0.164439	-0.0243135	-0.0884098
SM12P	SMMG12A_p6_XRBS12_S4.TCTCTG.R1.fastq_bismark_bt2_pe.bismark.cov.gz	2295284	209230	99.6	Normal	0.304296	0.183082	0.0377071	-0.202644	-0.096027	-0.0733333
SM12P	SMMG12A_p6_XRBS12_S4.TGACAG.R1.fastq_bismark_bt2_pe.bismark.cov.gz	3507617	425116	99.6	Malignant	0.674409	0.645924	-0.200213	0.407562	-0.0698526	-0.0132599
SM12P	SMMG12A_p6_XRBS9_S1.CGGTAG.R1.fastq_bismark_bt2_pe.bismark.cov.gz	1605638	162407	99.6	Malignant	0.696	0.33616	-0.0955441	0.0799153	-0.0667434	-0.044143
SM12R	SMMG12B_p5_XRBS17_S9.ACTCAC.R1.fastq_bismark_bt2_pe.bismark.cov.gz	3055777	282386	99.6	Normal	0.551677	0.135017	0.000931903	-0.232705	-0.0474984	-0.0712781
SM12R	SMMG12B_p5_XRBS17_S9.AGAAGG.R1.fastq_bismark_bt2_pe.bismark.cov.gz	3282728	278492	99.6	Malignant	0.741497	0.39484	-0.000118375	0.438066	-0.0603741	0.00235864
SM12R	SMMG12B_p5_XRBS17_S9.AGGATG.R1.fastq_bismark_bt2_pe.bismark.cov.gz	3736508	314296	99.6	Malignant	0.74628	0.551707	-0.218837	0.24312	-0.103947	-0.0441616
SM12R	SMMG12B_p5_XRBS17_S9.CATGAC.R1.fastq_bismark_bt2_pe.bismark.cov.gz	3287649	312390	99.6	Malignant	0.664843	0.562252	-0.0766108	-0.034603	0.108214	-0.0547083
SM12R	SMMG12B_p5_XRBS17_S9.CCATAG.R1.fastq_bismark_bt2_pe.bismark.cov.gz	2270506	207778	99.6	Malignant	0.79765	0.384198	0.143496	0.0966053	0.247016	0.0127455
SM12R	SMMG12B_p5_XRBS17_S9.CCTTCG.R1.fastq_bismark_bt2_pe.bismark.cov.gz	2135218	221792	99.6	Normal	0.357222	0.260474	-0.0360396	-0.195968	-0.133676	-0.101136
SM12R	SMMG12B_p5_XRBS17_S9.CGGTAG.R1.fastq_bismark_bt2_pe.bismark.cov.gz	1949461	193852	99.6	Malignant	0.757024	0.326292	-0.172523	0.226197	-0.00610979	-0.101076
SM12R	SMMG12B_p5_XRBS17_S9.GAAGTC.R1.fastq_bismark_bt2_pe.bismark.cov.gz	2721668	219680	99.6	Malignant	0.564994	0.59314	-0.237867	0.352153	-0.0597634	-0.0636088
SM12R	SMMG12B_p5_XRBS17_S9.TATCTC.R1.fastq_bismark_bt2_pe.bismark.cov.gz	3060841	256487	99.6	Normal	0.514952	0.327808	0.0383079	-0.140991	-0.063532	-0.0016352
SM12R	SMMG12B_p5_XRBS18_S10.ACAACC.R1.fastq_bismark_bt2_pe.bismark.cov.gz	2350346	198682	99.6	Normal	0.596667	0.206609	0.195367	-0.15983	-0.0359692	-0.143652
SM12R	SMMG12B_p5_XRBS18_S10.ACTCAC.R1.fastq_bismark_bt2_pe.bismark.cov.gz	2961557	212116	99.5	Normal	0.276455	0.281467	-0.131946	0.404443	-0.0276255	-0.0137922
SM12R	SMMG12B_p5_XRBS18_S10.AGAAGG.R1.fastq_bismark_bt2_pe.bismark.cov.gz	2796386	208116	99.4	Normal	0.456349	0.281104	-0.14426	0.105098	0.0347591	0.00500196
SM12R	SMMG12B_p5_XRBS18_S10.AGGATG.R1.fastq_bismark_bt2_pe.bismark.cov.gz	2923710	182222	99.5	Normal	0.321739	0.408718	-0.136591	0.6206	0.032358	0.108646
SM12R	SMMG12B_p5_XRBS18_S10.CATGAC.R1.fastq_bismark_bt2_pe.bismark.cov.gz	3709617	253436	99.6	Malignant	0.715889	0.383092	0.19038	-0.0510618	-0.0268097	-0.116338
SM12R	SMMG12B_p5_XRBS18_S10.CCTTCG.R1.fastq_bismark_bt2_pe.bismark.cov.gz	2022764	169370	99.6	Normal	0.391176	0.269973	0.212291	-0.231742	-0.0895585	-0.0742172
SM12R	SMMG12B_p5_XRBS18_S10.CGGTAG.R1.fastq_bismark_bt2_pe.bismark.cov.gz	1687139	126291	99.4	Normal	0.366667	0.19066	-0.208675	0.131722	-0.0971632	-0.0363609
SM12R	SMMG12B_p5_XRBS18_S10.GCATTC.R1.fastq_bismark_bt2_pe.bismark.cov.gz	1844518	156250	99.6	Malignant	0.845788	0.406144	-0.0372437	0.36789	0.034149	-0.0157798
SM12R	SMMG12B_p5_XRBS18_S10.GTGAGG.R1.fastq_bismark_bt2_pe.bismark.cov.gz	3006487	292117	97.8	Normal	0.421245	0.0880629	-0.118621	-0.216397	-0.0798782	-0.109261
SM12R	SMMG12B_p5_XRBS18_S10.GTTGAG.R1.fastq_bismark_bt2_pe.bismark.cov.gz	2297829	191452	99.6	Malignant	0.81342	0.457136	-0.0368867	0.476234	-0.0910591	-0.0589981
SM12R	SMMG12B_p5_XRBS18_S10.TGACAG.R1.fastq_bismark_bt2_pe.bismark.cov.gz	2483039	165390	99.6	Normal	0.511387	0.36971	-0.0230405	-0.190056	-0.0750402	-0.0986034
SM12R	SMMG12B_p5_XRBS18_S10.TGCTGC.R1.fastq_bismark_bt2_pe.bismark.cov.gz	3065255	216134	99.6	Normal	0.491051	0.224984	0.00789859	-0.233686	-0.00605279	-0.0233156
SM12R	SMMG12B_p5_XRBS19_S11.ACTCAC.R1.fastq_bismark_bt2_pe.bismark.cov.gz	1924582	176300	99.4	Normal	0.420213	0.179859	-0.133191	0.13422	-0.07892	-0.0162258
SM12R	SMMG12B_p5_XRBS19_S11.AGGATG.R1.fastq_bismark_bt2_pe.bismark.cov.gz	1816574	152840	99.6	Malignant	0.826683	0.420732	0.0197788	0.40239	0.119243	-0.0157478
SM12R	SMMG12B_p5_XRBS19_S11.ATCGAC.R1.fastq_bismark_bt2_pe.bismark.cov.gz	2169797	220305	99.4	Normal	0.415274	0.234915	-0.0942193	0.328351	0.0385072	-0.0407066
SM12R	SMMG12B_p5_XRBS19_S11.CAAGAG.R1.fastq_bismark_bt2_pe.bismark.cov.gz	1624465	189990	99.6	Normal	0.452822	0.11242	-0.0501044	-0.245446	0.0456222	-0.13635
SM12R	SMMG12B_p5_XRBS19_S11.CTATTG.R1.fastq_bismark_bt2_pe.bismark.cov.gz	3020240	373541	97.4	Normal	0.361535	0.192428	-0.115423	0.128553	-0.0307417	0.041904
SM12R	SMMG12B_p5_XRBS19_S11.CTCAGC.R1.fastq_bismark_bt2_pe.bismark.cov.gz	2377415	223979	99.6	Normal	0.415402	0.166773	-0.0736653	-0.116329	-0.0670539	-0.0452575
SM12R	SMMG12B_p5_XRBS19_S11.GCATTC.R1.fastq_bismark_bt2_pe.bismark.cov.gz	3246529	384617	99.4	Normal	0.444424	0.3044	-0.206361	0.273542	0.00813307	-0.0442891
SM12R	SMMG12B_p5_XRBS19_S11.GGTAAC.R1.fastq_bismark_bt2_pe.bismark.cov.gz	2893228	258757	99.6	Malignant	0.769132	0.542178	-0.190807	0.0277708	-0.0562141	-0.0656199
SM12R	SMMG12B_p5_XRBS19_S11.GTGAGG.R1.fastq_bismark_bt2_pe.bismark.cov.gz	2184084	198381	99.7	Normal	0.322368	0.240659	-0.0885779	-0.206859	-0.0555012	0.0130084
SM12R	SMMG12B_p5_XRBS19_S11.TATCTC.R1.fastq_bismark_bt2_pe.bismark.cov.gz	2539727	230344	99.6	Malignant	0.707265	0.427062	0.0228592	0.318071	-0.0288848	0.00156978
SM12R	SMMG12B_p5_XRBS19_S11.TCTCTG.R1.fastq_bismark_bt2_pe.bismark.cov.gz	2656880	253033	99.6	Malignant	0.762023	0.346888	0.266442	0.161882	-0.0792618	-0.0174029
SM12R	SMMG12B_p5_XRBS19_S11.TGACAG.R1.fastq_bismark_bt2_pe.bismark.cov.gz	1986183	214333	99.7	Normal	0.415484	0.18979	0.0899685	-0.206434	-0.0406995	-0.0392237
SM12R	SMMG12B_p5_XRBS20_S12.ACAGAC.R1.fastq_bismark_bt2_pe.bismark.cov.gz	2413442	220366	99.4	Normal	0.545833	0.276712	-0.0806133	0.120031	-0.0206039	-0.0651385
SM12R	SMMG12B_p5_XRBS20_S12.AGAAGG.R1.fastq_bismark_bt2_pe.bismark.cov.gz	2878534	226231	99.6	Normal	0.377358	0.203623	-0.060908	-0.279938	-0.0296163	0.000742851
SM12R	SMMG12B_p5_XRBS20_S12.CATGAC.R1.fastq_bismark_bt2_pe.bismark.cov.gz	2681751	187411	99.6	Malignant	0.661068	0.47742	0.0964648	-0.0404881	-0.0367485	-0.0204379
SM12R	SMMG12B_p5_XRBS20_S12.CCTTCG.R1.fastq_bismark_bt2_pe.bismark.cov.gz	1469200	126458	99.6	Normal	0.426339	0.295628	0.0403147	-0.104613	-0.00136113	-0.0681411
SM12R	SMMG12B_p5_XRBS20_S12.CTATTG.R1.fastq_bismark_bt2_pe.bismark.cov.gz	4533545	404098	99.6	Malignant	0.70754	0.541439	-0.0690376	0.155751	0.0808086	-0.0156534
SM12R	SMMG12B_p5_XRBS20_S12.GAAGTC.R1.fastq_bismark_bt2_pe.bismark.cov.gz	2129565	158565	99.4	Normal	0.43018	0.158098	-0.0111928	0.153164	-0.021454	-0.0336262
SM12R	SMMG12B_p5_XRBS20_S12.GCATTC.R1.fastq_bismark_bt2_pe.bismark.cov.gz	1592970	118327	99.6	Normal	0.37082	0.201457	0.0529986	-0.167705	0.0272722	-0.0372914
SM12R	SMMG12B_p5_XRBS20_S12.GGTAAC.R1.fastq_bismark_bt2_pe.bismark.cov.gz	2996527	236533	99.6	Malignant	0.766358	0.45054	0.00680896	0.342987	-0.0869555	-0.0923169
SM14P	SMMG14A_p3_XRBS21_S9.ACAACC.R1.fastq_bismark_bt2_pe.bismark.cov.gz	1604020	225680	99.6	Malignant	0.557688	0.499833	0.453029	-0.168332	0.00837083	-0.0233715
SM14P	SMMG14A_p3_XRBS21_S9.ACAGAC.R1.fastq_bismark_bt2_pe.bismark.cov.gz	1658093	261973	99.7	Malignant	0.554023	0.390219	0.198672	-0.129422	0.0337	-0.0930344
SM14P	SMMG14A_p3_XRBS21_S9.ACTCAC.R1.fastq_bismark_bt2_pe.bismark.cov.gz	4197135	755969	99.6	Malignant	0.539119	0.294922	0.0801323	-0.20195	-0.0612076	-0.0835365
SM14P	SMMG14A_p3_XRBS21_S9.AGAAGG.R1.fastq_bismark_bt2_pe.bismark.cov.gz	1482421	192261	99.6	Malignant	0.500106	0.421358	0.0339341	-0.109388	-0.0635048	-0.00340115
SM14P	SMMG14A_p3_XRBS21_S9.AGGATG.R1.fastq_bismark_bt2_pe.bismark.cov.gz	2312875	310204	99.6	Malignant	0.635035	0.296588	0.404375	-0.0209267	-0.0897306	-0.0171895
SM14P	SMMG14A_p3_XRBS21_S9.ATCAAG.R1.fastq_bismark_bt2_pe.bismark.cov.gz	1211811	182886	99.6	Malignant	0.646427	0.328625	0.122956	-0.213232	-0.0899633	-0.0171492
SM14P	SMMG14A_p3_XRBS21_S9.ATCGAC.R1.fastq_bismark_bt2_pe.bismark.cov.gz	2188743	357485	99.6	Malignant	0.506897	0.356579	-0.0413228	-0.0295234	0.698184	0.566563
SM14P	SMMG14A_p3_XRBS21_S9.CAAGAG.R1.fastq_bismark_bt2_pe.bismark.cov.gz	1936522	284646	99.6	Malignant	0.676648	0.389961	0.0410542	0.181095	0.0305735	-0.0894897
SM14P	SMMG14A_p3_XRBS21_S9.CATGAC.R1.fastq_bismark_bt2_pe.bismark.cov.gz	3598454	611320	99.7	Malignant	0.552066	0.378416	0.189766	-0.115387	-0.0139614	-0.0890841
SM14P	SMMG14A_p3_XRBS21_S9.CCATAG.R1.fastq_bismark_bt2_pe.bismark.cov.gz	1661534	216553	99.6	Malignant	0.467098	0.455761	0.249045	-0.213639	-0.0655338	-0.0581311
SM14P	SMMG14A_p3_XRBS21_S9.CCTTCG.R1.fastq_bismark_bt2_pe.bismark.cov.gz	1592075	224060	99.7	Malignant	0.597208	0.327963	0.219809	-0.100947	-0.0640658	-0.0178356
SM14P	SMMG14A_p3_XRBS21_S9.CGGTAG.R1.fastq_bismark_bt2_pe.bismark.cov.gz	1416759	209993	99.6	Malignant	0.530623	0.261026	0.139177	-0.11253	-0.0668968	-0.0292471
SM14P	SMMG14A_p3_XRBS21_S9.CTATTG.R1.fastq_bismark_bt2_pe.bismark.cov.gz	6996071	1340142	99.6	Malignant	0.552728	0.43515	0.21923	-0.168907	-0.0481241	-0.00369369
SM14P	SMMG14A_p3_XRBS21_S9.CTCAGC.R1.fastq_bismark_bt2_pe.bismark.cov.gz	1874361	291414	99.6	Malignant	0.564177	0.422002	-0.0426948	0.00123224	-0.083657	-0.0974062
SM14P	SMMG14A_p3_XRBS21_S9.GAAGTC.R1.fastq_bismark_bt2_pe.bismark.cov.gz	3980076	744319	99.6	Malignant	0.581624	0.519837	0.0181164	0.165397	-0.129669	0.0260082
SM14P	SMMG14A_p3_XRBS21_S9.GCATTC.R1.fastq_bismark_bt2_pe.bismark.cov.gz	3653946	705228	99.6	Malignant	0.657097	0.242217	0.170141	-0.152014	0.0212176	-0.0864075
SM14P	SMMG14A_p3_XRBS21_S9.GGTAAC.R1.fastq_bismark_bt2_pe.bismark.cov.gz	3199772	525210	99.6	Malignant	0.532393	0.388927	-0.0294996	-0.0944665	0.119389	-0.00188381
SM14P	SMMG14A_p3_XRBS21_S9.GTGAGG.R1.fastq_bismark_bt2_pe.bismark.cov.gz	2199440	313796	99.6	Malignant	0.515686	0.37085	0.312251	0.103947	-0.0749808	-0.0341575
SM14P	SMMG14A_p3_XRBS21_S9.GTTGAG.R1.fastq_bismark_bt2_pe.bismark.cov.gz	2490371	441239	99.6	Malignant	0.481838	0.481766	0.00914077	-0.218401	0.0504198	-0.0747898
SM14P	SMMG14A_p3_XRBS21_S9.TATCTC.R1.fastq_bismark_bt2_pe.bismark.cov.gz	1559848	214055	99.6	Malignant	0.546698	0.250183	0.301412	-0.193322	-0.0244753	-0.0168151
SM14P	SMMG14A_p3_XRBS21_S9.TGACAG.R1.fastq_bismark_bt2_pe.bismark.cov.gz	2369524	416420	99.6	Malignant	0.556481	0.477796	0.286021	-0.291583	0.0491117	0.0186091
SM14P	SMMG14A_p3_XRBS21_S9.TGTAGG.R1.fastq_bismark_bt2_pe.bismark.cov.gz	1791724	261940	99.7	Malignant	0.631789	0.484976	0.0947427	-0.19413	-0.0858155	0.0267866
SM14P	SMMG14A_p3_XRBS22_S10.ACAGAC.R1.fastq_bismark_bt2_pe.bismark.cov.gz	1004059	214125	99.7	Malignant	0.632176	0.452952	0.162349	0.0550819	0.011092	-0.0875811
SM14P	SMMG14A_p3_XRBS22_S10.ACTCAC.R1.fastq_bismark_bt2_pe.bismark.cov.gz	1248449	275837	99.7	Normal	0.508824	0.210689	0.00978318	-0.192049	-0.102537	-0.0723679
SM14P	SMMG14A_p3_XRBS22_S10.AGAAGG.R1.fastq_bismark_bt2_pe.bismark.cov.gz	1112127	218827	99.7	Malignant	0.617499	0.419754	0.495179	-0.199796	0.0966217	0.0959978
SM14P	SMMG14A_p3_XRBS22_S10.AGGATG.R1.fastq_bismark_bt2_pe.bismark.cov.gz	2134681	512803	99.7	Malignant	0.579201	0.54589	0.132818	-0.186157	-0.0365711	-0.0349573
SM14P	SMMG14A_p3_XRBS22_S10.ATCGAC.R1.fastq_bismark_bt2_pe.bismark.cov.gz	1208935	261112	99.7	Malignant	0.462019	0.382428	0.262982	-0.197926	0.0345122	-0.0433974
SM14P	SMMG14A_p3_XRBS22_S10.CAAGAG.R1.fastq_bismark_bt2_pe.bismark.cov.gz	1420057	383730	99.6	Malignant	0.575536	0.455342	-0.0602704	-0.119666	0.0854917	0.250842
SM14P	SMMG14A_p3_XRBS22_S10.CGGTAG.R1.fastq_bismark_bt2_pe.bismark.cov.gz	2555049	736786	99.7	Malignant	0.563438	0.459713	-0.042291	0.0459101	-0.115918	-0.0500536
SM14P	SMMG14A_p3_XRBS22_S10.CTATTG.R1.fastq_bismark_bt2_pe.bismark.cov.gz	1062090	236746	99.6	Malignant	0.634458	0.0658812	0.189466	-0.17998	-0.0994257	-0.0957086
SM14P	SMMG14A_p3_XRBS22_S10.GAAGTC.R1.fastq_bismark_bt2_pe.bismark.cov.gz	1546646	390362	99.6	Malignant	0.676308	0.461847	0.0157649	-0.242224	0.0562818	-0.0401483
SM14P	SMMG14A_p3_XRBS22_S10.GGTAAC.R1.fastq_bismark_bt2_pe.bismark.cov.gz	1091022	236891	99.6	Malignant	0.625271	0.15733	0.0649924	-0.156188	-0.059809	-0.0918899
SM14P	SMMG14A_p3_XRBS22_S10.TATCTC.R1.fastq_bismark_bt2_pe.bismark.cov.gz	1168782	224886	99.7	Malignant	0.606838	0.42462	-0.209585	-0.0448264	0.340475	0.0633909
SM14P	SMMG14A_p3_XRBS22_S10.TGCTGC.R1.fastq_bismark_bt2_pe.bismark.cov.gz	1872194	474366	99.7	Malignant	0.512244	0.504856	0.322196	-0.0819798	-0.0968729	-0.00997664
SM14P	SMMG14A_p3_XRBS22_S10.TGTAGG.R1.fastq_bismark_bt2_pe.bismark.cov.gz	1845832	476003	99.7	Malignant	0.494335	0.370706	-0.0319428	-0.11514	-0.0460673	-0.0151732
SM14P	SMMG14A_p3_XRBS23_S11.ACAACC.R1.fastq_bismark_bt2_pe.bismark.cov.gz	4173724	838061	99.7	Malignant	0.482617	0.435426	-0.0355156	-0.0531835	0.00847386	-0.0616362
SM14P	SMMG14A_p3_XRBS23_S11.ACAGAC.R1.fastq_bismark_bt2_pe.bismark.cov.gz	2933797	337438	99.7	Malignant	0.641411	0.306933	0.0756878	-0.236479	-0.0434336	-0.0539913
SM14P	SMMG14A_p3_XRBS23_S11.ACTCAC.R1.fastq_bismark_bt2_pe.bismark.cov.gz	2406195	336696	99.7	Malignant	0.511008	0.487432	-0.0328267	0.257258	-0.027407	-0.0060072
SM14P	SMMG14A_p3_XRBS23_S11.AGAAGG.R1.fastq_bismark_bt2_pe.bismark.cov.gz	2262299	353550	99.7	Malignant	0.522309	0.42848	0.0865571	-0.10256	-0.0545086	0.030197
SM14P	SMMG14A_p3_XRBS23_S11.AGGATG.R1.fastq_bismark_bt2_pe.bismark.cov.gz	2276290	299821	99.7	Malignant	0.536847	0.460894	0.201005	-0.0201619	-0.059017	-0.0497529
SM14P	SMMG14A_p3_XRBS23_S11.ATCGAC.R1.fastq_bismark_bt2_pe.bismark.cov.gz	3855421	694171	99.7	Malignant	0.551155	0.59894	-0.164395	0.342034	0.0416046	-0.0813335
SM14P	SMMG14A_p3_XRBS23_S11.CATGAC.R1.fastq_bismark_bt2_pe.bismark.cov.gz	2344478	333742	99.7	Malignant	0.560843	0.14839	0.158196	-0.219215	0.180363	-0.136904
SM14P	SMMG14A_p3_XRBS23_S11.CCATAG.R1.fastq_bismark_bt2_pe.bismark.cov.gz	1697540	260967	99.7	Malignant	0.59354	0.536163	-0.00182472	-0.0099935	0.149696	-0.0570318
SM14P	SMMG14A_p3_XRBS23_S11.CCTTCG.R1.fastq_bismark_bt2_pe.bismark.cov.gz	2184409	352728	99.6	Malignant	0.611606	0.52332	0.414328	-0.0745713	-0.0647539	-0.0481174
SM14P	SMMG14A_p3_XRBS23_S11.CGGTAG.R1.fastq_bismark_bt2_pe.bismark.cov.gz	1588515	245813	99.6	Malignant	0.526305	0.581482	0.0208036	0.358066	0.0231497	0.0433478
SM14P	SMMG14A_p3_XRBS23_S11.CTATTG.R1.fastq_bismark_bt2_pe.bismark.cov.gz	2595611	361353	99.7	Malignant	0.481	0.496895	0.0643292	-0.27763	-0.0773106	-0.062543
SM14P	SMMG14A_p3_XRBS23_S11.CTCAGC.R1.fastq_bismark_bt2_pe.bismark.cov.gz	2091279	320090	99.7	Malignant	0.604679	0.323942	0.272144	-0.187992	-0.0283312	-0.0556602
SM14P	SMMG14A_p3_XRBS23_S11.GAAGTC.R1.fastq_bismark_bt2_pe.bismark.cov.gz	2306514	291693	99.6	Malignant	0.620767	0.454925	0.23501	-0.106985	-0.103271	0.00504018
SM14P	SMMG14A_p3_XRBS23_S11.GCATTC.R1.fastq_bismark_bt2_pe.bismark.cov.gz	2118212	296311	99.7	Malignant	0.521237	0.0444063	0.455317	-0.211134	-0.104579	-0.0478211
SM14P	SMMG14A_p3_XRBS23_S11.GGTAAC.R1.fastq_bismark_bt2_pe.bismark.cov.gz	2322096	356675	99.7	Malignant	0.486599	0.357526	-0.0107644	-0.105179	-0.0282192	0.0352139
SM14P	SMMG14A_p3_XRBS23_S11.GTGAGG.R1.fastq_bismark_bt2_pe.bismark.cov.gz	2347165	310773	99.7	Malignant	0.51091	0.463348	0.198542	-0.0963669	0.0568116	0.0785254
SM14P	SMMG14A_p3_XRBS23_S11.GTTGAG.R1.fastq_bismark_bt2_pe.bismark.cov.gz	1678346	237180	99.6	Malignant	0.45376	0.333111	-0.0255362	0.141499	0.097347	-0.0137261
SM14P	SMMG14A_p3_XRBS23_S11.TATCTC.R1.fastq_bismark_bt2_pe.bismark.cov.gz	2034117	260115	99.6	Malignant	0.554834	0.528239	0.133515	-0.294681	0.134789	0.0406523
SM14P	SMMG14A_p3_XRBS23_S11.TCTCTG.R1.fastq_bismark_bt2_pe.bismark.cov.gz	2096111	266445	99.6	Malignant	0.668732	0.27143	0.187986	-0.185308	-0.00630749	-0.0224747
SM14P	SMMG14A_p3_XRBS23_S11.TGACAG.R1.fastq_bismark_bt2_pe.bismark.cov.gz	1727492	226872	99.7	Malignant	0.615238	0.397908	0.0267134	-0.0826193	0.0498791	-0.0805507
SM14P	SMMG14A_p3_XRBS23_S11.TGCTGC.R1.fastq_bismark_bt2_pe.bismark.cov.gz	2834111	465304	99.6	Normal	0.537618	0.252388	0.201787	-0.20731	-0.120411	-0.0846172
SM14P	SMMG14A_p3_XRBS23_S11.TGTAGG.R1.fastq_bismark_bt2_pe.bismark.cov.gz	3594811	605174	99.6	Malignant	0.543559	0.260668	0.255117	0.0452895	0.0951823	0.131133
SM14P	SMMG14A_p3_XRBS24_S12.ACAACC.R1.fastq_bismark_bt2_pe.bismark.cov.gz	2083694	258480	99.6	Malignant	0.510417	0.515376	0.107294	-0.069446	-0.0699201	0.0379863
SM14P	SMMG14A_p3_XRBS24_S12.ACAGAC.R1.fastq_bismark_bt2_pe.bismark.cov.gz	2393304	350309	99.6	Malignant	0.619565	0.349963	0.234231	-0.323685	-0.00385269	0.00163339
SM14P	SMMG14A_p3_XRBS24_S12.ACTCAC.R1.fastq_bismark_bt2_pe.bismark.cov.gz	7255617	1279679	99.6	Malignant	0.535835	0.450795	0.134103	-0.293461	0.0373029	1.21418
SM14P	SMMG14A_p3_XRBS24_S12.AGAAGG.R1.fastq_bismark_bt2_pe.bismark.cov.gz	2578034	354362	99.6	Malignant	0.587533	0.615233	0.00920159	-0.136366	0.0395751	-0.0622174
SM14P	SMMG14A_p3_XRBS24_S12.AGGATG.R1.fastq_bismark_bt2_pe.bismark.cov.gz	2557528	362622	99.6	Malignant	0.694508	0.331022	-0.129564	-0.00207643	-0.0452491	-0.0241695
SM14P	SMMG14A_p3_XRBS24_S12.ATCGAC.R1.fastq_bismark_bt2_pe.bismark.cov.gz	2748959	367585	99.6	Malignant	0.536434	0.429032	0.0666967	-0.343612	-0.0375565	-0.088754
SM14P	SMMG14A_p3_XRBS24_S12.CAAGAG.R1.fastq_bismark_bt2_pe.bismark.cov.gz	3802355	710377	99.6	Malignant	0.601272	0.43784	0.0336079	-0.186147	-0.0472612	0.00938856
SM14P	SMMG14A_p3_XRBS24_S12.CCATAG.R1.fastq_bismark_bt2_pe.bismark.cov.gz	1367698	204998	99.6	Malignant	0.543452	0.500209	0.155609	-0.0680234	-0.0585382	-0.078109
SM14P	SMMG14A_p3_XRBS24_S12.CCTTCG.R1.fastq_bismark_bt2_pe.bismark.cov.gz	3222419	549814	99.6	Malignant	0.533246	0.456671	0.0129856	0.0142717	-0.103536	-0.0248916
SM14P	SMMG14A_p3_XRBS24_S12.CGGTAG.R1.fastq_bismark_bt2_pe.bismark.cov.gz	1620535	236623	99.6	Malignant	0.61424	0.56688	0.140656	-0.200061	-0.0460968	0.0475204
SM14P	SMMG14A_p3_XRBS24_S12.CTATTG.R1.fastq_bismark_bt2_pe.bismark.cov.gz	4382714	734536	99.7	Malignant	0.514657	0.523325	-0.149741	0.271897	-0.0375913	-0.0632771
SM14P	SMMG14A_p3_XRBS24_S12.CTCAGC.R1.fastq_bismark_bt2_pe.bismark.cov.gz	2270292	375389	99.6	Malignant	0.654251	0.30882	0.176449	-0.11488	-0.0541349	-0.0601839
SM14P	SMMG14A_p3_XRBS24_S12.GAAGTC.R1.fastq_bismark_bt2_pe.bismark.cov.gz	2483209	324777	99.6	Malignant	0.617304	0.59044	0.184676	-0.144774	0.0716085	0.0626657
SM14P	SMMG14A_p3_XRBS24_S12.GGTAAC.R1.fastq_bismark_bt2_pe.bismark.cov.gz	2686723	338168	99.6	Malignant	0.465836	0.237137	0.327164	-0.187165	-0.0358566	0.0111488
SM14P	SMMG14A_p3_XRBS24_S12.GTGAGG.R1.fastq_bismark_bt2_pe.bismark.cov.gz	1895004	249886	99.6	Malignant	0.460463	0.433592	0.01706	-0.0378571	0.0313255	0.0350514
SM14P	SMMG14A_p3_XRBS24_S12.GTTGAG.R1.fastq_bismark_bt2_pe.bismark.cov.gz	1694909	228040	99.6	Malignant	0.509129	0.278322	0.19813	-0.220949	-0.0992562	0.0474414
SM14P	SMMG14A_p3_XRBS24_S12.TATCTC.R1.fastq_bismark_bt2_pe.bismark.cov.gz	3308258	547309	99.6	Malignant	0.534156	0.537387	-0.0945532	0.221729	0.0931327	-0.0346128
SM14P	SMMG14A_p3_XRBS24_S12.TCTCTG.R1.fastq_bismark_bt2_pe.bismark.cov.gz	2413756	314990	99.6	Malignant	0.619598	0.423463	0.133148	-0.259609	-0.0587349	0.017943
SM14P	SMMG14A_p3_XRBS24_S12.TGACAG.R1.fastq_bismark_bt2_pe.bismark.cov.gz	3196044	522442	99.6	Malignant	0.493011	0.497293	0.0823731	-0.225336	-0.0298627	-0.0473249
SM14P	SMMG14A_p3_XRBS24_S12.TGCTGC.R1.fastq_bismark_bt2_pe.bismark.cov.gz	2393059	310977	99.6	Malignant	0.55543	0.467365	-0.0348296	-0.0807942	-0.077538	0.0552504
SM14P	SMMG14A_p3_XRBS24_S12.TGTAGG.R1.fastq_bismark_bt2_pe.bismark.cov.gz	2146365	271674	99.6	Malignant	0.549339	0.319466	-0.0389902	-0.0376972	0.0553165	0.0666375
SM14R	SMMG14B_p3_XRBS5_S1.ACAACC.R1.fastq_bismark_bt2_pe.bismark.cov.gz	1914986	159577	99.6	Malignant	0.313366	0.245103	-0.187072	-0.194709	-0.0940847	-0.0779738
SM14R	SMMG14B_p3_XRBS5_S1.ACTCAC.R1.fastq_bismark_bt2_pe.bismark.cov.gz	2495115	233076	99.7	Malignant	0.693904	0.446886	-0.0900123	0.138031	0.101992	0.319268
SM14R	SMMG14B_p3_XRBS5_S1.AGAAGG.R1.fastq_bismark_bt2_pe.bismark.cov.gz	3067400	315569	99.7	Malignant	0.342224	0.30186	-0.0522263	-0.189939	-0.0730028	-0.0949444
SM14R	SMMG14B_p3_XRBS5_S1.AGGATG.R1.fastq_bismark_bt2_pe.bismark.cov.gz	2576508	211098	99.7	Malignant	0.338014	0.305251	0.0921301	-0.103477	-0.0863926	-0.0624149
SM14R	SMMG14B_p3_XRBS5_S1.ATCAAG.R1.fastq_bismark_bt2_pe.bismark.cov.gz	2445602	223529	99.6	Malignant	0.305309	0.249654	-0.212546	0.106684	0.0558189	-0.0182416
SM14R	SMMG14B_p3_XRBS5_S1.CAAGAG.R1.fastq_bismark_bt2_pe.bismark.cov.gz	2215980	229351	99.6	Malignant	0.318378	0.478338	-0.0464711	-0.0920578	-0.038898	0.000990776
SM14R	SMMG14B_p3_XRBS5_S1.CCATAG.R1.fastq_bismark_bt2_pe.bismark.cov.gz	2447766	260746	99.6	Malignant	0.350298	0.356427	-0.283004	0.386136	-0.0533771	-0.12356
SM14R	SMMG14B_p3_XRBS5_S1.CCTTCG.R1.fastq_bismark_bt2_pe.bismark.cov.gz	2211055	217362	99.6	Malignant	0.310516	0.222821	-0.110541	0.0542617	0.0930889	-0.0828105
SM14R	SMMG14B_p3_XRBS5_S1.CTATTG.R1.fastq_bismark_bt2_pe.bismark.cov.gz	2573301	244458	99.7	Malignant	0.352371	0.533975	-0.229911	0.362332	-0.130398	-0.137929
SM14R	SMMG14B_p3_XRBS5_S1.CTCAGC.R1.fastq_bismark_bt2_pe.bismark.cov.gz	2040935	240613	99.6	Malignant	0.701422	0.405144	0.147816	0.15696	-0.121791	-0.100923
SM14R	SMMG14B_p3_XRBS5_S1.GAAGTC.R1.fastq_bismark_bt2_pe.bismark.cov.gz	2572914	276003	99.6	Malignant	0.656608	0.422367	-0.241462	0.137303	-0.0338386	-0.102916
SM14R	SMMG14B_p3_XRBS5_S1.GCATTC.R1.fastq_bismark_bt2_pe.bismark.cov.gz	2478638	195601	99.7	Malignant	0.3669	0.284657	-0.245455	-0.264701	-0.0589951	-0.0763869
SM14R	SMMG14B_p3_XRBS5_S1.GGTAAC.R1.fastq_bismark_bt2_pe.bismark.cov.gz	2924697	312475	99.6	Malignant	0.357099	0.110554	-0.294053	0.359777	-0.0442632	-0.119253
SM14R	SMMG14B_p3_XRBS5_S1.GTTGAG.R1.fastq_bismark_bt2_pe.bismark.cov.gz	2076506	212928	99.6	Malignant	0.480438	0.309643	-0.0742587	0.284626	-0.0334425	-0.11765
SM14R	SMMG14B_p3_XRBS5_S1.TGCTGC.R1.fastq_bismark_bt2_pe.bismark.cov.gz	4229531	533879	99.6	Malignant	0.607267	0.318425	-0.13594	0.279673	-0.0484811	-0.048381
SM14R	SMMG14B_p3_XRBS6_S2.ACAACC.R1.fastq_bismark_bt2_pe.bismark.cov.gz	2238301	202453	99.6	Malignant	0.476217	0.385595	-0.0576293	-0.293382	-0.111706	-0.0763346
SM14R	SMMG14B_p3_XRBS6_S2.ACTCAC.R1.fastq_bismark_bt2_pe.bismark.cov.gz	2646828	283157	99.7	Malignant	0.600744	0.387683	-0.0272856	0.233829	0.0255356	-0.0674472
SM14R	SMMG14B_p3_XRBS6_S2.AGAAGG.R1.fastq_bismark_bt2_pe.bismark.cov.gz	3204928	309858	99.7	Malignant	0.463712	0.400046	-0.104297	0.300699	-0.0882619	-0.0507096
SM14R	SMMG14B_p3_XRBS6_S2.AGGATG.R1.fastq_bismark_bt2_pe.bismark.cov.gz	2050562	193982	99.6	Malignant	0.482581	0.467518	0.0166204	-0.0369844	-0.0851361	-0.0495307
SM14R	SMMG14B_p3_XRBS6_S2.ATCAAG.R1.fastq_bismark_bt2_pe.bismark.cov.gz	1767666	168167	99.6	Malignant	0.2901	0.402456	-0.0820588	0.608318	-0.127911	-0.093129
SM14R	SMMG14B_p3_XRBS6_S2.ATCGAC.R1.fastq_bismark_bt2_pe.bismark.cov.gz	2865557	295881	99.6	Malignant	0.585876	0.269707	0.223519	-0.0848764	-0.0953178	-0.105213
SM14R	SMMG14B_p3_XRBS6_S2.CAAGAG.R1.fastq_bismark_bt2_pe.bismark.cov.gz	2938026	286666	99.6	Malignant	0.378193	0.333656	-0.290168	0.164672	-0.0758236	-0.039923
SM14R	SMMG14B_p3_XRBS6_S2.CCATAG.R1.fastq_bismark_bt2_pe.bismark.cov.gz	2639785	245846	99.6	Malignant	0.348784	0.555646	-0.0507994	-0.17911	-0.0590096	-0.0829356
SM14R	SMMG14B_p3_XRBS6_S2.CCTTCG.R1.fastq_bismark_bt2_pe.bismark.cov.gz	2474939	231038	99.6	Malignant	0.628962	0.319383	-0.165725	0.165345	-0.0887014	-0.0757959
SM14R	SMMG14B_p3_XRBS6_S2.CGGTAG.R1.fastq_bismark_bt2_pe.bismark.cov.gz	2227476	223327	99.6	Malignant	0.452836	0.416951	-0.0110596	-0.0901015	-0.0392968	-0.0746078
SM14R	SMMG14B_p3_XRBS6_S2.CTATTG.R1.fastq_bismark_bt2_pe.bismark.cov.gz	3131757	307769	99.7	Malignant	0.256061	0.213293	-0.275248	-0.136828	-0.0800228	-0.136047
SM14R	SMMG14B_p3_XRBS6_S2.CTCAGC.R1.fastq_bismark_bt2_pe.bismark.cov.gz	2895789	251932	99.6	Malignant	0.688036	0.240565	0.264056	-0.158575	-0.0751397	-0.0299408
SM14R	SMMG14B_p3_XRBS6_S2.GAAGTC.R1.fastq_bismark_bt2_pe.bismark.cov.gz	2571518	270506	99.7	Malignant	0.219095	0.250327	-0.26122	-0.0180326	0.394481	0.14529
SM14R	SMMG14B_p3_XRBS6_S2.GCATTC.R1.fastq_bismark_bt2_pe.bismark.cov.gz	1841588	208806	99.6	Malignant	0.510114	0.260516	0.102621	-0.187629	-0.031206	-0.0859107
SM14R	SMMG14B_p3_XRBS6_S2.GGTAAC.R1.fastq_bismark_bt2_pe.bismark.cov.gz	2626348	287295	99.6	Malignant	0.30331	0.525873	-0.136435	0.172322	-0.098313	-0.0295107
SM14R	SMMG14B_p3_XRBS6_S2.GTGAGG.R1.fastq_bismark_bt2_pe.bismark.cov.gz	2722292	289396	99.6	Malignant	0.323052	0.454313	-0.291685	0.309267	-0.00692667	-0.0803729
SM14R	SMMG14B_p3_XRBS6_S2.GTTGAG.R1.fastq_bismark_bt2_pe.bismark.cov.gz	2265340	238790	99.6	Malignant	0.637477	0.222818	-0.0875948	-0.0911478	-0.0464818	-0.080143
SM14R	SMMG14B_p3_XRBS6_S2.TCTCTG.R1.fastq_bismark_bt2_pe.bismark.cov.gz	2309797	263358	99.6	Malignant	0.322407	0.519698	-0.178603	-0.0211471	-0.0760312	-0.141513
SM14R	SMMG14B_p3_XRBS6_S2.TGACAG.R1.fastq_bismark_bt2_pe.bismark.cov.gz	1678801	167384	99.7	Malignant	0.266288	0.311168	-0.300779	0.0823949	-0.0597186	-0.0782784
SM14R	SMMG14B_p3_XRBS6_S2.TGCTGC.R1.fastq_bismark_bt2_pe.bismark.cov.gz	1457425	166037	99.6	Malignant	0.611578	0.349524	0.408348	-0.194023	-0.0484589	-0.0624189
SM14R	SMMG14B_p3_XRBS6_S2.TGTAGG.R1.fastq_bismark_bt2_pe.bismark.cov.gz	2764789	274209	99.7	Malignant	0.342733	0.391208	-0.295535	0.232112	0.374818	0.160967
SM14R	SMMG14B_p3_XRBS7_S3.ACAACC.R1.fastq_bismark_bt2_pe.bismark.cov.gz	2451539	219622	99.7	Malignant	0.339344	0.225265	-0.23473	-0.0778622	-0.0112648	-0.062072
SM14R	SMMG14B_p3_XRBS7_S3.ACTCAC.R1.fastq_bismark_bt2_pe.bismark.cov.gz	2950481	292549	99.7	Malignant	0.618801	0.524821	0.139875	-0.0202916	-0.0631538	-0.040589
SM14R	SMMG14B_p3_XRBS7_S3.AGAAGG.R1.fastq_bismark_bt2_pe.bismark.cov.gz	4045950	280386	99.7	Malignant	0.445912	0.170109	-0.0945351	0.01043	-0.0312609	0.0395396
SM14R	SMMG14B_p3_XRBS7_S3.AGGATG.R1.fastq_bismark_bt2_pe.bismark.cov.gz	3517306	295427	99.7	Malignant	0.69659	0.407011	0.188051	0.277675	0.0666459	-0.0476618
SM14R	SMMG14B_p3_XRBS7_S3.ATCAAG.R1.fastq_bismark_bt2_pe.bismark.cov.gz	1937014	218436	99.7	Normal	0.557256	0.173045	0.0637642	-0.250234	-0.015293	-0.0140078
SM14R	SMMG14B_p3_XRBS7_S3.CAAGAG.R1.fastq_bismark_bt2_pe.bismark.cov.gz	2415794	297940	99.6	Malignant	0.296977	0.434869	-0.194164	-0.0966071	-0.0169674	-0.0754765
SM14R	SMMG14B_p3_XRBS7_S3.CCTTCG.R1.fastq_bismark_bt2_pe.bismark.cov.gz	1923069	201800	99.7	Normal	0.517807	0.18376	-0.200994	-0.209405	0.0584272	-0.00457321
SM14R	SMMG14B_p3_XRBS7_S3.CGGTAG.R1.fastq_bismark_bt2_pe.bismark.cov.gz	2474434	219356	99.7	Malignant	0.313458	0.54788	-0.105659	0.198512	-0.0976062	-0.0212145
SM14R	SMMG14B_p3_XRBS7_S3.CTCAGC.R1.fastq_bismark_bt2_pe.bismark.cov.gz	2839262	300364	99.6	Malignant	0.312942	0.474404	0.00831017	0.0938621	-0.0503008	-0.0381555
SM14R	SMMG14B_p3_XRBS7_S3.GAAGTC.R1.fastq_bismark_bt2_pe.bismark.cov.gz	2928313	250805	99.6	Malignant	0.686765	0.158429	-0.125853	-0.217295	-0.0951034	-0.0211247
SM14R	SMMG14B_p3_XRBS7_S3.GCATTC.R1.fastq_bismark_bt2_pe.bismark.cov.gz	2247052	214263	99.6	Malignant	0.708102	0.364337	-0.0572903	-0.212708	-0.050809	-0.0402163
SM14R	SMMG14B_p3_XRBS7_S3.GGTAAC.R1.fastq_bismark_bt2_pe.bismark.cov.gz	3168245	317133	99.7	Malignant	0.595596	0.358148	0.0266294	-0.0527871	-0.111148	-0.0528641
SM14R	SMMG14B_p3_XRBS7_S3.GTTGAG.R1.fastq_bismark_bt2_pe.bismark.cov.gz	1545170	157040	99.7	Malignant	0.621914	0.249434	-0.0354029	-0.0317438	-0.0477297	-0.093028
SM14R	SMMG14B_p3_XRBS7_S3.TATCTC.R1.fastq_bismark_bt2_pe.bismark.cov.gz	2685565	235358	99.7	Malignant	0.296253	0.422457	-0.107454	0.231387	-0.0109099	0.0279514
SM14R	SMMG14B_p3_XRBS7_S3.TCTCTG.R1.fastq_bismark_bt2_pe.bismark.cov.gz	2798067	253788	99.6	Malignant	0.704308	0.265515	0.0829983	-0.0577659	-0.115518	0.00359168
SM14R	SMMG14B_p3_XRBS7_S3.TGACAG.R1.fastq_bismark_bt2_pe.bismark.cov.gz	2800828	200992	99.6	Malignant	0.581349	0.180635	-0.200689	-0.206397	-0.0594833	-0.0979571
SM14R	SMMG14B_p3_XRBS7_S3.TGCTGC.R1.fastq_bismark_bt2_pe.bismark.cov.gz	3159777	311190	99.7	Malignant	0.541512	0.287729	-0.201768	0.211197	0.489824	0.500148
SM14R	SMMG14B_p3_XRBS7_S3.TGTAGG.R1.fastq_bismark_bt2_pe.bismark.cov.gz	2773777	271814	99.7	Malignant	0.281013	0.37379	-0.160569	-0.0978141	-0.0390875	-0.106241
SM14R	SMMG14B_p3_XRBS8_S4.ACAACC.R1.fastq_bismark_bt2_pe.bismark.cov.gz	1578129	171068	99.6	Malignant	0.597	0.214716	0.142067	-0.237462	0.0402037	-0.084194
SM14R	SMMG14B_p3_XRBS8_S4.ACTCAC.R1.fastq_bismark_bt2_pe.bismark.cov.gz	2237566	288160	99.6	Malignant	0.738168	0.297268	0.185	-0.0655389	-0.00864212	-0.0260682
SM14R	SMMG14B_p3_XRBS8_S4.AGAAGG.R1.fastq_bismark_bt2_pe.bismark.cov.gz	1782255	233436	99.6	Malignant	0.371672	0.2163	-0.22116	0.221152	-0.130999	-0.112961
SM14R	SMMG14B_p3_XRBS8_S4.AGGATG.R1.fastq_bismark_bt2_pe.bismark.cov.gz	2428273	258731	99.6	Malignant	0.605238	0.425858	0.150907	0.116222	-0.00772755	-0.0757161
SM14R	SMMG14B_p3_XRBS8_S4.ATCAAG.R1.fastq_bismark_bt2_pe.bismark.cov.gz	1598199	209222	99.6	Malignant	0.3116	0.377547	-0.126482	-0.117923	0.0169264	-0.0104667
SM14R	SMMG14B_p3_XRBS8_S4.ATCGAC.R1.fastq_bismark_bt2_pe.bismark.cov.gz	2827327	328622	99.6	Malignant	0.634755	0.262472	0.264166	-0.166831	-0.0372073	-0.0179842
SM14R	SMMG14B_p3_XRBS8_S4.CAAGAG.R1.fastq_bismark_bt2_pe.bismark.cov.gz	2223315	272157	99.6	Malignant	0.647892	0.371681	0.205977	-0.293882	0.0130022	-0.0545787
SM14R	SMMG14B_p3_XRBS8_S4.CCATAG.R1.fastq_bismark_bt2_pe.bismark.cov.gz	1904592	249392	99.7	Malignant	0.290998	0.427914	-0.201195	0.14505	-0.0796559	-0.0906207
SM14R	SMMG14B_p3_XRBS8_S4.CCTTCG.R1.fastq_bismark_bt2_pe.bismark.cov.gz	2377990	236662	99.6	Normal	0.448355	0.119224	-0.0375804	-0.210705	-0.0323264	-0.0707418
SM14R	SMMG14B_p3_XRBS8_S4.CGGTAG.R1.fastq_bismark_bt2_pe.bismark.cov.gz	2009541	236232	99.6	Malignant	0.587017	0.178896	0.319433	-0.0951855	-0.00515164	0.0143101
SM14R	SMMG14B_p3_XRBS8_S4.CTATTG.R1.fastq_bismark_bt2_pe.bismark.cov.gz	2518104	302398	99.7	Malignant	0.301457	0.212272	-0.106922	-0.199715	-0.0411799	-0.0986607
SM14R	SMMG14B_p3_XRBS8_S4.CTCAGC.R1.fastq_bismark_bt2_pe.bismark.cov.gz	2074940	276461	99.6	Malignant	0.335938	0.463912	-0.209872	0.12278	-0.0682325	-0.0794277
SM14R	SMMG14B_p3_XRBS8_S4.GAAGTC.R1.fastq_bismark_bt2_pe.bismark.cov.gz	1685728	196519	99.6	Malignant	0.28051	0.199489	-0.120604	0.0825245	-0.00447571	0.0964579
SM14R	SMMG14B_p3_XRBS8_S4.GCATTC.R1.fastq_bismark_bt2_pe.bismark.cov.gz	1844828	214817	99.7	Malignant	0.253388	0.308152	-0.0994493	0.121632	-0.0659139	-0.112374
SM14R	SMMG14B_p3_XRBS8_S4.GGTAAC.R1.fastq_bismark_bt2_pe.bismark.cov.gz	2467060	328048	99.6	Malignant	0.367522	0.218765	-0.246842	-0.155304	0.0347286	-0.106863
SM14R	SMMG14B_p3_XRBS8_S4.GTGAGG.R1.fastq_bismark_bt2_pe.bismark.cov.gz	2419318	272726	99.7	Malignant	0.598177	0.427167	-0.118431	0.131376	-0.0662886	-0.0951327
SM14R	SMMG14B_p3_XRBS8_S4.GTTGAG.R1.fastq_bismark_bt2_pe.bismark.cov.gz	1877771	210540	99.6	Malignant	0.330408	0.504526	-0.0757979	-0.167934	-0.0698452	0.0557865
SM14R	SMMG14B_p3_XRBS8_S4.TATCTC.R1.fastq_bismark_bt2_pe.bismark.cov.gz	2220396	254622	99.7	Malignant	0.339126	0.235032	-0.167047	-0.0145879	-0.0822489	-0.0247835
SM14R	SMMG14B_p3_XRBS8_S4.TCTCTG.R1.fastq_bismark_bt2_pe.bismark.cov.gz	2120233	235824	99.6	Malignant	0.596025	0.518436	-0.12021	0.273647	-0.0510996	-0.0958151
SM14R	SMMG14B_p3_XRBS8_S4.TGCTGC.R1.fastq_bismark_bt2_pe.bismark.cov.gz	2348277	305974	99.6	Malignant	0.350377	0.429745	-0.309594	0.108944	-0.116351	-0.07072
SM14R	SMMG14B_p3_XRBS8_S4.TGTAGG.R1.fastq_bismark_bt2_pe.bismark.cov.gz	2080033	259608	99.7	Malignant	0.349933	0.447108	-0.0270259	-0.114024	-0.00659651	-0.0123476
SM15P	SMMG15A_p6_XRBS13_S5.ACAACC.R1.fastq_bismark_bt2_pe.bismark.cov.gz	2557132	336197	99.7	Malignant	0.39663	0.203719	-0.209577	0.086564	0.364064	0.155322
SM15P	SMMG15A_p6_XRBS13_S5.AGAAGG.R1.fastq_bismark_bt2_pe.bismark.cov.gz	2421926	289008	99.7	Malignant	0.305585	0.298386	-0.150204	0.277911	-0.0210648	-0.0269529
SM15P	SMMG15A_p6_XRBS13_S5.AGGATG.R1.fastq_bismark_bt2_pe.bismark.cov.gz	2584745	300226	98.8	Normal	0.439055	0.151458	-0.0809617	-0.104135	0.0395106	0.081484
SM15P	SMMG15A_p6_XRBS13_S5.ATCAAG.R1.fastq_bismark_bt2_pe.bismark.cov.gz	1523363	206863	99.7	Malignant	0.360806	0.275197	-0.101098	0.391906	-0.0778386	-0.02995
SM15P	SMMG15A_p6_XRBS13_S5.ATCGAC.R1.fastq_bismark_bt2_pe.bismark.cov.gz	2359879	295839	99.4	Normal	0.395148	0.243871	-0.091045	0.179134	0.0297329	-0.0262915
SM15P	SMMG15A_p6_XRBS13_S5.CAAGAG.R1.fastq_bismark_bt2_pe.bismark.cov.gz	2035057	262610	99.7	Malignant	0.304549	0.356254	-0.187364	0.268804	0.00171751	-0.066423
SM15P	SMMG15A_p6_XRBS13_S5.CATGAC.R1.fastq_bismark_bt2_pe.bismark.cov.gz	2335406	293220	98.6	Normal	0.47695	0.202989	-0.148018	0.01945	0.0144498	-0.00320609
SM15P	SMMG15A_p6_XRBS13_S5.CCATAG.R1.fastq_bismark_bt2_pe.bismark.cov.gz	1697550	244863	99.4	Normal	0.404103	0.343879	-0.0934744	0.0987061	0.0324152	-0.0295565
SM15P	SMMG15A_p6_XRBS13_S5.CCTTCG.R1.fastq_bismark_bt2_pe.bismark.cov.gz	1778600	188765	99.7	Normal	0.446212	0.35646	0.00875241	-0.073908	0.0676884	0.0222502
SM15P	SMMG15A_p6_XRBS13_S5.CGGTAG.R1.fastq_bismark_bt2_pe.bismark.cov.gz	2883956	444871	99.7	Normal	0.37295	0.337036	0.0643102	-0.0410162	0.0205017	-0.0467585
SM15P	SMMG15A_p6_XRBS13_S5.CTATTG.R1.fastq_bismark_bt2_pe.bismark.cov.gz	2374571	276695	99.7	Normal	0.477824	0.139123	0.031212	-0.143354	0.127913	0.0262238
SM15P	SMMG15A_p6_XRBS13_S5.CTCAGC.R1.fastq_bismark_bt2_pe.bismark.cov.gz	2655304	328868	99.7	Malignant	0.375577	0.213875	-0.159282	0.047626	-0.0181453	0.0203319
SM15P	SMMG15A_p6_XRBS13_S5.GAAGTC.R1.fastq_bismark_bt2_pe.bismark.cov.gz	2758167	346297	99.7	Malignant	0.378097	0.243131	0.100172	-0.0232252	0.0217447	0.0542236
SM15P	SMMG15A_p6_XRBS13_S5.GGTAAC.R1.fastq_bismark_bt2_pe.bismark.cov.gz	3091844	384390	99.7	Normal	0.380621	0.32932	0.12886	-0.0997012	0.0463957	-0.0585743
SM15P	SMMG15A_p6_XRBS13_S5.GTTGAG.R1.fastq_bismark_bt2_pe.bismark.cov.gz	1789486	245812	99.6	Malignant	0.322588	0.255229	-0.166679	0.109327	-0.0376315	-0.066042
SM15P	SMMG15A_p6_XRBS13_S5.TATCTC.R1.fastq_bismark_bt2_pe.bismark.cov.gz	2275648	275843	99.7	Malignant	0.381259	0.231029	-0.0911177	-0.114252	-0.0323422	-0.0203082
SM15P	SMMG15A_p6_XRBS13_S5.TCTCTG.R1.fastq_bismark_bt2_pe.bismark.cov.gz	2062626	234817	99.2	Normal	0.479859	0.220638	-0.130815	0.100834	-0.0527674	-0.047102
SM15P	SMMG15A_p6_XRBS13_S5.TGACAG.R1.fastq_bismark_bt2_pe.bismark.cov.gz	1870776	242086	99.7	Malignant	0.544652	0.34632	-0.0325841	-0.0144919	-0.045006	-0.0491885
SM15P	SMMG15A_p6_XRBS13_S5.TGCTGC.R1.fastq_bismark_bt2_pe.bismark.cov.gz	2351284	321564	99.5	Normal	0.416955	0.311793	-0.0667843	-0.027466	-0.0392815	0.030605
SM15P	SMMG15A_p6_XRBS13_S5.TGTAGG.R1.fastq_bismark_bt2_pe.bismark.cov.gz	2690503	336928	99.7	Malignant	0.443539	0.294779	-0.0300769	-0.0470539	-0.0945158	-0.0530772
SM15P	SMMG15A_p6_XRBS14_S6.AGGATG.R1.fastq_bismark_bt2_pe.bismark.cov.gz	2387659	312909	99.5	Normal	0.440927	0.277215	-0.114479	0.145175	0.103088	0.0425023
SM15P	SMMG15A_p6_XRBS14_S6.ATCAAG.R1.fastq_bismark_bt2_pe.bismark.cov.gz	2218013	370292	99.7	Malignant	0.442898	0.471781	-0.242178	0.144166	0.0433997	-0.0325536
SM15P	SMMG15A_p6_XRBS14_S6.CAAGAG.R1.fastq_bismark_bt2_pe.bismark.cov.gz	4194227	759582	99.7	Malignant	0.423527	0.34901	-0.224677	0.0365275	0.125123	-0.122688
SM15P	SMMG15A_p6_XRBS14_S6.CCATAG.R1.fastq_bismark_bt2_pe.bismark.cov.gz	1794962	207212	99.6	Normal	0.47958	0.341733	0.091262	-0.0172521	0.0133703	0.0776994
SM15P	SMMG15A_p6_XRBS14_S6.CCTTCG.R1.fastq_bismark_bt2_pe.bismark.cov.gz	1178629	163273	99.7	Malignant	0.293053	0.274225	0.385788	-0.208988	-0.0387484	-0.0814315
SM15P	SMMG15A_p6_XRBS14_S6.CGGTAG.R1.fastq_bismark_bt2_pe.bismark.cov.gz	1672688	226323	99.1	Normal	0.416215	0.336775	-0.146761	0.104468	0.0122362	-0.0267351
SM15P	SMMG15A_p6_XRBS14_S6.CTCAGC.R1.fastq_bismark_bt2_pe.bismark.cov.gz	2178635	327389	99.7	Malignant	0.377677	0.324924	-0.207754	-0.033897	0.000943714	-0.0513753
SM15P	SMMG15A_p6_XRBS14_S6.GGTAAC.R1.fastq_bismark_bt2_pe.bismark.cov.gz	2786403	321727	99.7	Malignant	0.302012	0.354053	-0.15878	-0.0202381	0.0422502	0.00558044
SM15P	SMMG15A_p6_XRBS14_S6.TCTCTG.R1.fastq_bismark_bt2_pe.bismark.cov.gz	2509867	328229	99.7	Malignant	0.430807	0.160337	-0.0210717	-0.168071	0.206204	-0.0278818
SM15P	SMMG15A_p6_XRBS14_S6.TGACAG.R1.fastq_bismark_bt2_pe.bismark.cov.gz	3112766	477141	99.7	Malignant	0.449369	0.47212	-0.0837621	0.116411	0.181682	0.0331706
SM15P	SMMG15A_p6_XRBS14_S6.TGCTGC.R1.fastq_bismark_bt2_pe.bismark.cov.gz	2613305	420670	99.7	Malignant	0.410543	0.319839	-0.00342029	-0.0357095	0.571639	0.28098
SM15P	SMMG15A_p6_XRBS14_S6.TGTAGG.R1.fastq_bismark_bt2_pe.bismark.cov.gz	2185165	310034	99.3	Normal	0.452925	0.199754	-0.157633	-0.00806274	-0.0545073	0.120703
SM15P	SMMG15A_p6_XRBS15_S7.ACAACC.R1.fastq_bismark_bt2_pe.bismark.cov.gz	2673465	264323	99	Normal	0.515143	0.236746	-0.173056	0.101825	0.00870307	0.0205028
SM15P	SMMG15A_p6_XRBS15_S7.ACAGAC.R1.fastq_bismark_bt2_pe.bismark.cov.gz	2202651	238866	99	Normal	0.462488	0.411935	-0.150604	0.0127485	-0.00510644	0.151207
SM15P	SMMG15A_p6_XRBS15_S7.ACTCAC.R1.fastq_bismark_bt2_pe.bismark.cov.gz	3506102	342544	99.4	Normal	0.412465	0.226112	-0.11165	0.0575484	-0.0239027	0.00333378
SM15P	SMMG15A_p6_XRBS15_S7.ATCAAG.R1.fastq_bismark_bt2_pe.bismark.cov.gz	1455453	149898	99.7	Malignant	0.459524	0.347951	-0.0948444	0.0588454	-0.0680872	-0.0774924
SM15P	SMMG15A_p6_XRBS15_S7.CATGAC.R1.fastq_bismark_bt2_pe.bismark.cov.gz	2259009	258978	99.7	Malignant	0.379077	0.282859	-0.0946404	0.161799	0.0289345	-0.061558
SM15P	SMMG15A_p6_XRBS15_S7.CCATAG.R1.fastq_bismark_bt2_pe.bismark.cov.gz	2093531	209331	99.7	Malignant	0.422509	0.484334	-0.157634	0.0659312	-0.0798657	0.00710935
SM15P	SMMG15A_p6_XRBS15_S7.CGGTAG.R1.fastq_bismark_bt2_pe.bismark.cov.gz	1041691	112786	99.7	Malignant	0.220956	0.331913	-0.141456	0.166435	-0.00520884	-0.0848377
SM15P	SMMG15A_p6_XRBS15_S7.CTATTG.R1.fastq_bismark_bt2_pe.bismark.cov.gz	2926723	302147	99.1	Normal	0.461759	0.369957	-0.130407	-0.0993271	-0.00395762	-0.0295054
SM15P	SMMG15A_p6_XRBS15_S7.GTGAGG.R1.fastq_bismark_bt2_pe.bismark.cov.gz	3106983	308369	99.7	Malignant	0.353994	0.363607	0.283991	0.303977	-0.031325	0.0352298
SM15P	SMMG15A_p6_XRBS15_S7.TATCTC.R1.fastq_bismark_bt2_pe.bismark.cov.gz	2882678	292414	99.7	Malignant	0.338818	0.249243	-0.139963	0.0742349	-0.00387416	0.00480961
SM15P	SMMG15A_p6_XRBS15_S7.TCTCTG.R1.fastq_bismark_bt2_pe.bismark.cov.gz	3336470	306992	99.7	Malignant	0.404701	0.27036	-0.125204	0.0808819	-0.0365556	-0.0133832
SM15P	SMMG15A_p6_XRBS15_S7.TGACAG.R1.fastq_bismark_bt2_pe.bismark.cov.gz	1721638	169850	99.7	Normal	0.398227	0.27073	-0.00042398	-0.0569187	-0.0552618	-0.0469515
SM15P	SMMG15A_p6_XRBS15_S7.TGCTGC.R1.fastq_bismark_bt2_pe.bismark.cov.gz	4604058	587459	99.7	Malignant	0.29976	0.377704	-0.0654211	-0.220562	0.0119605	-0.0253924
SM15P	SMMG15A_p6_XRBS16_S8.ACAACC.R1.fastq_bismark_bt2_pe.bismark.cov.gz	3024249	378926	99.7	Malignant	0.428065	0.127965	-0.121959	0.160772	-0.00794053	-0.0396591
SM15P	SMMG15A_p6_XRBS16_S8.ACAGAC.R1.fastq_bismark_bt2_pe.bismark.cov.gz	2584505	326023	99.2	Normal	0.517589	0.20812	-0.0984797	0.186344	0.0296535	-0.0382862
SM15P	SMMG15A_p6_XRBS16_S8.AGAAGG.R1.fastq_bismark_bt2_pe.bismark.cov.gz	2882078	352920	98.9	Normal	0.515017	0.333282	-0.108411	0.0413897	-0.0343734	0.0314261
SM15P	SMMG15A_p6_XRBS16_S8.ATCAAG.R1.fastq_bismark_bt2_pe.bismark.cov.gz	1345225	155024	99.6	Malignant	0.364322	0.253219	0.538988	-0.286927	-0.00410065	-0.119972
SM15P	SMMG15A_p6_XRBS16_S8.ATCGAC.R1.fastq_bismark_bt2_pe.bismark.cov.gz	2832197	321946	98.9	Normal	0.440321	0.281337	-0.123731	-0.0754149	0.174943	0.0732401
SM15P	SMMG15A_p6_XRBS16_S8.CAAGAG.R1.fastq_bismark_bt2_pe.bismark.cov.gz	2783661	425157	99.7	Malignant	0.422126	0.530205	-0.11291	0.0638288	0.359604	0.286782
SM15P	SMMG15A_p6_XRBS16_S8.CATGAC.R1.fastq_bismark_bt2_pe.bismark.cov.gz	2307037	322410	99.3	Normal	0.410084	0.424933	-0.109755	0.134773	-0.00210329	0.0854218
SM15P	SMMG15A_p6_XRBS16_S8.CCATAG.R1.fastq_bismark_bt2_pe.bismark.cov.gz	1899556	226943	99.7	Malignant	0.413228	0.206753	-0.0915369	0.166823	0.0849805	-0.0569313
SM15P	SMMG15A_p6_XRBS16_S8.CCTTCG.R1.fastq_bismark_bt2_pe.bismark.cov.gz	1972664	236493	99.4	Normal	0.432993	0.303795	-0.0641795	0.0339906	-0.00652121	-0.028825
SM15P	SMMG15A_p6_XRBS16_S8.CTATTG.R1.fastq_bismark_bt2_pe.bismark.cov.gz	3849676	566524	99.4	Normal	0.386798	0.232266	0.0102805	0.0451419	-0.0667037	0.0114708
SM15P	SMMG15A_p6_XRBS16_S8.CTCAGC.R1.fastq_bismark_bt2_pe.bismark.cov.gz	3527032	583279	99	Normal	0.451251	0.311652	-0.165846	-0.00593211	0.00580223	0.0161044
SM15P	SMMG15A_p6_XRBS16_S8.GAAGTC.R1.fastq_bismark_bt2_pe.bismark.cov.gz	4275311	637061	99.7	Normal	0.483687	0.333294	0.0879804	-0.21611	0.0300839	0.881494
SM15P	SMMG15A_p6_XRBS16_S8.GGTAAC.R1.fastq_bismark_bt2_pe.bismark.cov.gz	2947729	341182	99.7	Malignant	0.365064	0.331452	-0.0748285	0.211224	-0.0342381	0.0146242
SM15P	SMMG15A_p6_XRBS16_S8.GTTGAG.R1.fastq_bismark_bt2_pe.bismark.cov.gz	2129751	246726	98.3	Normal	0.548436	0.149826	-0.0975945	-0.137347	-0.0106834	0.11758
SM15P	SMMG15A_p6_XRBS16_S8.TATCTC.R1.fastq_bismark_bt2_pe.bismark.cov.gz	2787541	353082	99.7	Malignant	0.466558	0.254036	-0.134737	0.192071	-0.0168404	-0.0953655
SM15P	SMMG15A_p6_XRBS16_S8.TCTCTG.R1.fastq_bismark_bt2_pe.bismark.cov.gz	2460515	295426	99.6	Normal	0.514137	0.142596	0.0168405	-0.036873	0.0947825	-0.0334471
SM15P	SMMG15A_p6_XRBS16_S8.TGACAG.R1.fastq_bismark_bt2_pe.bismark.cov.gz	2180585	251933	99.3	Normal	0.51024	0.319068	-0.0423429	0.157066	0.0203432	0.0675518
SM15P	SMMG15A_p6_XRBS16_S8.TGCTGC.R1.fastq_bismark_bt2_pe.bismark.cov.gz	2563891	337865	99.4	Normal	0.511397	0.347502	-0.125236	-0.0358156	-0.0404838	0.0332287
SM15R	SMMG15B_p5_XRBS17_S9.ACAGAC.R1.fastq_bismark_bt2_pe.bismark.cov.gz	2332008	475102	99.6	Malignant	0.423743	0.389859	-0.114064	0.114501	0.500475	0.0940668
SM15R	SMMG15B_p5_XRBS17_S9.ACTCAC.R1.fastq_bismark_bt2_pe.bismark.cov.gz	2735474	569069	99.7	Malignant	0.376633	0.572974	-0.119101	0.00261231	-0.0406992	0.0208697
SM15R	SMMG15B_p5_XRBS17_S9.AGGATG.R1.fastq_bismark_bt2_pe.bismark.cov.gz	2532497	493543	99.7	Malignant	0.374673	0.503726	-0.0911641	0.194892	0.279297	0.77071
SM15R	SMMG15B_p5_XRBS17_S9.CTATTG.R1.fastq_bismark_bt2_pe.bismark.cov.gz	3155114	626213	99.7	Malignant	0.304229	0.393095	-0.114482	0.0916915	0.0525075	-0.0209732
SM15R	SMMG15B_p5_XRBS17_S9.GAAGTC.R1.fastq_bismark_bt2_pe.bismark.cov.gz	2176309	475679	99.7	Malignant	0.385091	0.309287	-0.149453	0.12011	-0.0609278	-0.118525
SM15R	SMMG15B_p5_XRBS17_S9.GCATTC.R1.fastq_bismark_bt2_pe.bismark.cov.gz	2215862	455979	99.7	Malignant	0.346483	0.506819	-0.316618	-0.0736493	-0.0132578	-0.0437828
SM15R	SMMG15B_p5_XRBS17_S9.GGTAAC.R1.fastq_bismark_bt2_pe.bismark.cov.gz	3004007	657974	99.7	Malignant	0.323265	0.654752	-0.295077	-0.196386	-0.0157798	-0.0903515
SM15R	SMMG15B_p5_XRBS17_S9.TGACAG.R1.fastq_bismark_bt2_pe.bismark.cov.gz	1728701	364440	99.7	Malignant	0.361692	0.236722	-0.17333	0.481529	-0.107348	-0.0769891
SM15R	SMMG15B_p5_XRBS17_S9.TGTAGG.R1.fastq_bismark_bt2_pe.bismark.cov.gz	2218768	497507	99.7	Malignant	0.37249	0.217355	-0.175197	0.15629	-0.0847218	-0.134084
SM15R	SMMG15B_p5_XRBS18_S10.AGGATG.R1.fastq_bismark_bt2_pe.bismark.cov.gz	2581345	654618	99.7	Malignant	0.42799	0.310229	-0.0632679	0.19321	-0.116487	-0.113004
SM15R	SMMG15B_p5_XRBS18_S10.ATCAAG.R1.fastq_bismark_bt2_pe.bismark.cov.gz	1342942	386809	99.7	Malignant	0.414417	0.328469	-0.282911	0.391503	0.0554754	0.0184187
SM15R	SMMG15B_p5_XRBS18_S10.CATGAC.R1.fastq_bismark_bt2_pe.bismark.cov.gz	2055200	537078	99.7	Malignant	0.407181	0.337558	-0.351073	0.635586	-0.066135	-0.0919435
SM15R	SMMG15B_p5_XRBS18_S10.GAAGTC.R1.fastq_bismark_bt2_pe.bismark.cov.gz	1872878	509678	99.7	Malignant	0.403271	0.333332	-0.176098	0.238733	-0.0836023	-0.0978416
SM15R	SMMG15B_p5_XRBS18_S10.GGTAAC.R1.fastq_bismark_bt2_pe.bismark.cov.gz	2548319	677584	99.7	Malignant	0.352758	0.324176	-0.142017	0.164418	-0.027494	-0.0762955
SM15R	SMMG15B_p5_XRBS18_S10.GTGAGG.R1.fastq_bismark_bt2_pe.bismark.cov.gz	2556623	670488	99.7	Malignant	0.430991	0.279803	-0.127793	0.390277	-0.106409	0.0432168
SM15R	SMMG15B_p5_XRBS18_S10.TATCTC.R1.fastq_bismark_bt2_pe.bismark.cov.gz	2302443	503573	99.7	Malignant	0.38319	0.628863	-0.209728	-0.107069	-0.0227602	-0.0403594
SM15R	SMMG15B_p5_XRBS19_S11.ACTCAC.R1.fastq_bismark_bt2_pe.bismark.cov.gz	2435819	565271	99.7	Malignant	0.374014	0.357101	-0.0283619	0.264657	-0.0593949	-0.00738511
SM15R	SMMG15B_p5_XRBS19_S11.AGGATG.R1.fastq_bismark_bt2_pe.bismark.cov.gz	1522816	291924	99.7	Malignant	0.424465	0.355866	-0.255686	0.306811	-0.0697523	-0.00681529
SM15R	SMMG15B_p5_XRBS19_S11.CAAGAG.R1.fastq_bismark_bt2_pe.bismark.cov.gz	1358881	359992	99.7	Malignant	0.462505	0.491313	-0.201024	0.269293	-0.0746817	0.00323038
SM15R	SMMG15B_p5_XRBS19_S11.CCATAG.R1.fastq_bismark_bt2_pe.bismark.cov.gz	1479677	251258	99.7	Malignant	0.411275	0.472441	-0.0223434	0.217014	-0.0834634	-0.103957
SM15R	SMMG15B_p5_XRBS19_S11.CCTTCG.R1.fastq_bismark_bt2_pe.bismark.cov.gz	1016614	187953	99.7	Malignant	0.394256	0.151655	-0.136156	0.27953	0.0171458	-0.0825108
SM15R	SMMG15B_p5_XRBS19_S11.CTATTG.R1.fastq_bismark_bt2_pe.bismark.cov.gz	2876032	612274	99.7	Malignant	0.412053	0.254121	-0.0303982	0.0913281	-0.112522	-0.0924778
SM15R	SMMG15B_p5_XRBS19_S11.GAAGTC.R1.fastq_bismark_bt2_pe.bismark.cov.gz	2200801	531131	99.7	Malignant	0.335826	0.319895	-0.134974	0.216401	0.34551	0.259643
SM15R	SMMG15B_p5_XRBS19_S11.GTGAGG.R1.fastq_bismark_bt2_pe.bismark.cov.gz	2262567	538998	99.7	Malignant	0.376745	0.463292	-0.191952	0.178238	0.0218441	0.0248678
SM15R	SMMG15B_p5_XRBS19_S11.GTTGAG.R1.fastq_bismark_bt2_pe.bismark.cov.gz	1543345	373333	99.7	Malignant	0.404389	0.348699	-0.217023	-0.0244746	0.491149	0.629068
SM15R	SMMG15B_p5_XRBS19_S11.TATCTC.R1.fastq_bismark_bt2_pe.bismark.cov.gz	3159523	763258	99.7	Malignant	0.303725	0.443999	-0.161122	0.0384237	0.162313	1.25499
SM15R	SMMG15B_p5_XRBS19_S11.TGACAG.R1.fastq_bismark_bt2_pe.bismark.cov.gz	1394250	312636	99.7	Malignant	0.422982	0.555375	-0.108326	0.0429727	-0.0377356	-0.0326832
SM15R	SMMG15B_p5_XRBS19_S11.TGTAGG.R1.fastq_bismark_bt2_pe.bismark.cov.gz	2157478	501104	99.7	Malignant	0.381826	0.239968	-0.0810991	-0.156771	-0.0483021	-0.0441146
SM15R	SMMG15B_p5_XRBS20_S12.ACAACC.R1.fastq_bismark_bt2_pe.bismark.cov.gz	2642517	498047	99.7	Malignant	0.395153	0.339808	-0.132146	0.0251545	0.00746899	-0.0725899
SM15R	SMMG15B_p5_XRBS20_S12.AGAAGG.R1.fastq_bismark_bt2_pe.bismark.cov.gz	2838685	613257	99.7	Malignant	0.406735	0.247252	-0.202727	0.0817548	0.0147359	-0.0694861
SM15R	SMMG15B_p5_XRBS20_S12.AGGATG.R1.fastq_bismark_bt2_pe.bismark.cov.gz	7026903	1496750	99.7	Malignant	0.351181	0.340496	0.0469879	-0.0107359	0.00258731	-0.0548376
SM15R	SMMG15B_p5_XRBS20_S12.CATGAC.R1.fastq_bismark_bt2_pe.bismark.cov.gz	3001582	675357	99.7	Malignant	0.358959	0.485677	-0.141052	0.233575	-0.134657	0.00549095
SM15R	SMMG15B_p5_XRBS20_S12.CCATAG.R1.fastq_bismark_bt2_pe.bismark.cov.gz	2490329	564422	99.7	Malignant	0.428828	0.435236	-0.0629545	0.110724	0.0749969	-0.0469624
SM15R	SMMG15B_p5_XRBS20_S12.CGGTAG.R1.fastq_bismark_bt2_pe.bismark.cov.gz	1994706	427919	99.7	Malignant	0.365537	0.334704	-0.123131	0.243932	-0.12601	-0.0671062
SM15R	SMMG15B_p5_XRBS20_S12.CTATTG.R1.fastq_bismark_bt2_pe.bismark.cov.gz	2398900	361116	99.7	Malignant	0.410697	0.179609	0.0945078	-0.263398	-0.03353	-0.0157298
SM15R	SMMG15B_p5_XRBS20_S12.GAAGTC.R1.fastq_bismark_bt2_pe.bismark.cov.gz	1848236	309770	99.6	Normal	0.566524	0.372057	0.0731825	-0.241895	-0.0370515	-0.0259211
SM15R	SMMG15B_p5_XRBS20_S12.GCATTC.R1.fastq_bismark_bt2_pe.bismark.cov.gz	2355634	466737	99.7	Malignant	0.366705	0.452186	-0.207881	0.152273	0.169999	0.00136251
SM15R	SMMG15B_p5_XRBS20_S12.GGTAAC.R1.fastq_bismark_bt2_pe.bismark.cov.gz	3444395	685219	99.7	Malignant	0.345386	0.317292	-0.138419	0.331251	-0.086509	-0.0166643
SM15R	SMMG15B_p5_XRBS20_S12.GTGAGG.R1.fastq_bismark_bt2_pe.bismark.cov.gz	2244535	469054	99.7	Malignant	0.371028	0.303531	-0.25653	0.351762	0.332263	0.0153762
SM15R	SMMG15B_p5_XRBS20_S12.TATCTC.R1.fastq_bismark_bt2_pe.bismark.cov.gz	2053907	430732	99.7	Malignant	0.399618	0.51789	-0.0678048	0.139974	-0.00536669	-0.0499087
SM15R	SMMG15B_p5_XRBS20_S12.TCTCTG.R1.fastq_bismark_bt2_pe.bismark.cov.gz	2662302	530568	99.7	Malignant	0.370837	0.499142	-0.0343507	0.149637	-0.0375159	0.0759244
SM15R	SMMG15B_p5_XRBS20_S12.TGACAG.R1.fastq_bismark_bt2_pe.bismark.cov.gz	1455781	327031	99.7	Malignant	0.326728	0.395445	-0.0934739	0.166901	0.479057	0.798838
SM15R	SMMG15B_p5_XRBS20_S12.TGTAGG.R1.fastq_bismark_bt2_pe.bismark.cov.gz	2477736	542301	99.7	Malignant	0.398295	0.258717	-0.0744668	0.188552	-0.108017	-0.0654476
SM15R2	SMMG15C_p4_XRBS21_S9.ACAACC.R1.fastq_bismark_bt2_pe.bismark.cov.gz	1905417	401998	99.7	Malignant	0.312602	0.374044	-0.0376395	0.105587	-0.000749816	0.0660056
SM15R2	SMMG15C_p4_XRBS21_S9.ACAGAC.R1.fastq_bismark_bt2_pe.bismark.cov.gz	3039085	692773	99.7	Malignant	0.342929	0.305339	0.175023	0.395912	0.00888836	-0.081897
SM15R2	SMMG15C_p4_XRBS21_S9.ACTCAC.R1.fastq_bismark_bt2_pe.bismark.cov.gz	2216054	463285	99.7	Malignant	0.269017	0.402868	0.11078	0.14559	-0.0403619	-0.110096
SM15R2	SMMG15C_p4_XRBS21_S9.AGAAGG.R1.fastq_bismark_bt2_pe.bismark.cov.gz	2895178	557252	99.7	Malignant	0.287574	0.46555	-0.0470195	-0.00313849	0.14133	-0.0205368
SM15R2	SMMG15C_p4_XRBS21_S9.AGGATG.R1.fastq_bismark_bt2_pe.bismark.cov.gz	1935040	285108	99.5	Normal	0.440915	0.304856	0.292597	-0.193587	-0.0406257	0.076813
SM15R2	SMMG15C_p4_XRBS21_S9.ATCGAC.R1.fastq_bismark_bt2_pe.bismark.cov.gz	1561646	283855	99.2	Normal	0.462614	0.218558	-0.200956	-0.028208	0.017326	0.0107806
SM15R2	SMMG15C_p4_XRBS21_S9.CATGAC.R1.fastq_bismark_bt2_pe.bismark.cov.gz	2481903	539028	99.7	Malignant	0.259875	0.375856	0.229369	-0.0995288	-0.0280764	-0.0910715
SM15R2	SMMG15C_p4_XRBS21_S9.CCATAG.R1.fastq_bismark_bt2_pe.bismark.cov.gz	2618733	540435	99.7	Malignant	0.288902	0.319915	0.420397	-0.363856	0.0950442	-0.0656891
SM15R2	SMMG15C_p4_XRBS21_S9.CGGTAG.R1.fastq_bismark_bt2_pe.bismark.cov.gz	3785702	849465	99.7	Malignant	0.313415	0.299385	-0.171156	0.382902	0.237668	0.660916
SM15R2	SMMG15C_p4_XRBS21_S9.CTATTG.R1.fastq_bismark_bt2_pe.bismark.cov.gz	3224108	648023	99.7	Malignant	0.304643	0.381254	-0.143281	0.0626845	0.0844317	-0.0592525
SM15R2	SMMG15C_p4_XRBS21_S9.GAAGTC.R1.fastq_bismark_bt2_pe.bismark.cov.gz	2221698	486912	99.7	Malignant	0.263242	0.381567	0.0713326	0.207001	-0.0966645	-0.103313
SM15R2	SMMG15C_p4_XRBS21_S9.GCATTC.R1.fastq_bismark_bt2_pe.bismark.cov.gz	2314486	475087	99.7	Malignant	0.36237	0.193316	0.62882	-0.228907	-0.104141	-0.0444273
SM15R2	SMMG15C_p4_XRBS21_S9.GGTAAC.R1.fastq_bismark_bt2_pe.bismark.cov.gz	4534508	1121732	99.7	Malignant	0.292792	0.37612	0.136172	0.215506	-0.0229739	-0.0694641
SM15R2	SMMG15C_p4_XRBS21_S9.GTGAGG.R1.fastq_bismark_bt2_pe.bismark.cov.gz	3110949	623200	99.7	Malignant	0.318758	0.424456	0.284895	0.0551762	-0.0305169	-0.0490738
SM15R2	SMMG15C_p4_XRBS21_S9.GTTGAG.R1.fastq_bismark_bt2_pe.bismark.cov.gz	1951142	459922	99.7	Malignant	0.250378	0.437757	-0.0949768	-0.0218405	-0.0363618	-0.00785091
SM15R2	SMMG15C_p4_XRBS21_S9.TATCTC.R1.fastq_bismark_bt2_pe.bismark.cov.gz	5257336	1201490	99.7	Malignant	0.279204	0.475524	-0.143443	0.157047	0.0734489	0.0515869
SM15R2	SMMG15C_p4_XRBS21_S9.TCTCTG.R1.fastq_bismark_bt2_pe.bismark.cov.gz	2434403	488257	99.7	Malignant	0.297427	0.383271	-0.00264747	0.103607	-0.0270991	-0.0895993
SM15R2	SMMG15C_p4_XRBS21_S9.TGACAG.R1.fastq_bismark_bt2_pe.bismark.cov.gz	1138390	202719	98.6	Normal	0.470603	0.286656	-0.00531265	-0.0230294	-0.0684441	0.0165562
SM15R2	SMMG15C_p4_XRBS21_S9.TGTAGG.R1.fastq_bismark_bt2_pe.bismark.cov.gz	2858705	574619	99.7	Malignant	0.300676	0.350942	0.201473	-0.0701013	-0.053152	-0.109323
SM15R2	SMMG15C_p4_XRBS22_S10.ACTCAC.R1.fastq_bismark_bt2_pe.bismark.cov.gz	1766629	620530	99.7	Malignant	0.248161	0.387182	0.225356	-0.0222787	0.0492184	-0.0214715
SM15R2	SMMG15C_p4_XRBS22_S10.AGGATG.R1.fastq_bismark_bt2_pe.bismark.cov.gz	1520326	479109	99.7	Malignant	0.250649	0.357084	-0.143975	0.175659	-0.0350586	-0.0290354
SM15R2	SMMG15C_p4_XRBS22_S10.ATCGAC.R1.fastq_bismark_bt2_pe.bismark.cov.gz	1004131	234642	99.4	Normal	0.438318	0.427394	-0.0692882	0.362013	0.00445985	-0.0167188
SM15R2	SMMG15C_p4_XRBS22_S10.CAAGAG.R1.fastq_bismark_bt2_pe.bismark.cov.gz	1137643	360711	99.7	Malignant	0.317857	0.488205	0.224788	0.215098	-0.107499	0.0159001
SM15R2	SMMG15C_p4_XRBS22_S10.CCATAG.R1.fastq_bismark_bt2_pe.bismark.cov.gz	1918191	694211	99.7	Malignant	0.282925	0.520139	-0.223251	0.0941208	-0.0446157	0.0416406
SM15R2	SMMG15C_p4_XRBS22_S10.CCTTCG.R1.fastq_bismark_bt2_pe.bismark.cov.gz	1046730	342034	99.7	Malignant	0.331072	0.275964	0.106188	-0.0515548	-0.109683	-0.0869329
SM15R2	SMMG15C_p4_XRBS22_S10.CGGTAG.R1.fastq_bismark_bt2_pe.bismark.cov.gz	1496090	468034	99.7	Malignant	0.260146	0.346897	-0.00555681	0.214057	0.446722	0.414801
SM15R2	SMMG15C_p4_XRBS22_S10.CTCAGC.R1.fastq_bismark_bt2_pe.bismark.cov.gz	1149536	356782	99.7	Malignant	0.249189	0.51163	-0.148978	-0.0792998	0.00893216	-0.0755504
SM15R2	SMMG15C_p4_XRBS22_S10.GCATTC.R1.fastq_bismark_bt2_pe.bismark.cov.gz	1094134	309184	99.7	Malignant	0.276447	0.396488	-0.0701281	0.00432666	0.0402177	-0.0350992
SM15R2	SMMG15C_p4_XRBS22_S10.GGTAAC.R1.fastq_bismark_bt2_pe.bismark.cov.gz	1491165	406811	99.7	Malignant	0.261041	0.440811	0.0389259	0.0259767	-0.100544	-0.0742387
SM15R2	SMMG15C_p4_XRBS22_S10.GTGAGG.R1.fastq_bismark_bt2_pe.bismark.cov.gz	1330468	388837	99.7	Malignant	0.286856	0.338035	0.0877348	-0.0869811	-0.027446	-0.0414104
SM15R2	SMMG15C_p4_XRBS22_S10.TGACAG.R1.fastq_bismark_bt2_pe.bismark.cov.gz	1115822	332908	99.7	Malignant	0.270915	0.694637	-0.121986	0.145092	0.132898	0.143151
SM15R2	SMMG15C_p4_XRBS22_S10.TGCTGC.R1.fastq_bismark_bt2_pe.bismark.cov.gz	1291102	385758	99.7	Malignant	0.338838	0.450995	0.144851	0.198835	-0.0079539	0.0515527
SM15R2	SMMG15C_p4_XRBS23_S11.ACAACC.R1.fastq_bismark_bt2_pe.bismark.cov.gz	2284556	461058	99.7	Malignant	0.313751	0.369756	0.198701	0.335274	-0.065602	-0.0209321
SM15R2	SMMG15C_p4_XRBS23_S11.ACAGAC.R1.fastq_bismark_bt2_pe.bismark.cov.gz	2739872	542825	99.7	Malignant	0.259101	0.260771	0.170473	-0.324508	0.00334555	0.0132769
SM15R2	SMMG15C_p4_XRBS23_S11.ACTCAC.R1.fastq_bismark_bt2_pe.bismark.cov.gz	2230366	315409	99.1	Normal	0.457338	0.239783	-0.136835	0.0965015	-0.0954649	0.0411374
SM15R2	SMMG15C_p4_XRBS23_S11.AGAAGG.R1.fastq_bismark_bt2_pe.bismark.cov.gz	2645778	502538	99.7	Malignant	0.287546	0.409819	0.297523	-0.268541	0.026526	-0.0821967
SM15R2	SMMG15C_p4_XRBS23_S11.AGGATG.R1.fastq_bismark_bt2_pe.bismark.cov.gz	6589380	1374465	99.7	Malignant	0.345579	0.236936	0.124172	0.261247	-0.102877	-0.0502407
SM15R2	SMMG15C_p4_XRBS23_S11.ATCGAC.R1.fastq_bismark_bt2_pe.bismark.cov.gz	1901753	321381	99.6	Normal	0.536429	0.171794	0.308695	-0.0386999	-0.0517144	-0.0173018
SM15R2	SMMG15C_p4_XRBS23_S11.CAAGAG.R1.fastq_bismark_bt2_pe.bismark.cov.gz	1902945	375085	99.7	Malignant	0.299362	0.398141	-0.0730908	-0.0822075	-0.0198845	0.0484926
SM15R2	SMMG15C_p4_XRBS23_S11.CATGAC.R1.fastq_bismark_bt2_pe.bismark.cov.gz	2827580	570152	99.7	Malignant	0.358302	0.366415	0.0714477	-0.151007	-0.0680857	-0.122235
SM15R2	SMMG15C_p4_XRBS23_S11.CCATAG.R1.fastq_bismark_bt2_pe.bismark.cov.gz	2643063	471636	99.7	Malignant	0.240722	0.4241	0.418825	-0.327767	0.0413001	-0.0268602
SM15R2	SMMG15C_p4_XRBS23_S11.CCTTCG.R1.fastq_bismark_bt2_pe.bismark.cov.gz	1915193	367843	99.7	Malignant	0.253411	0.405154	-0.0256614	-0.0152357	-0.0310937	-0.0662879
SM15R2	SMMG15C_p4_XRBS23_S11.CGGTAG.R1.fastq_bismark_bt2_pe.bismark.cov.gz	2561496	438482	99.7	Malignant	0.272764	0.265967	-0.0020098	-0.0547273	-0.110494	-0.112801
SM15R2	SMMG15C_p4_XRBS23_S11.CTATTG.R1.fastq_bismark_bt2_pe.bismark.cov.gz	1835285	247582	99.6	Normal	0.49623	0.3147	0.366143	-0.0543483	0.071066	-0.00598284
SM15R2	SMMG15C_p4_XRBS23_S11.GAAGTC.R1.fastq_bismark_bt2_pe.bismark.cov.gz	2220952	386784	99.7	Malignant	0.379447	0.209921	-0.0713707	-0.154852	0.0534612	-0.0552924
SM15R2	SMMG15C_p4_XRBS23_S11.GCATTC.R1.fastq_bismark_bt2_pe.bismark.cov.gz	1941670	375630	99.7	Malignant	0.292635	0.253354	0.335716	-0.272486	-0.0852304	0.0327693
SM15R2	SMMG15C_p4_XRBS23_S11.GGTAAC.R1.fastq_bismark_bt2_pe.bismark.cov.gz	3014612	582788	99.7	Malignant	0.34806	0.507925	0.111804	-0.292664	-0.0748016	0.0190327
SM15R2	SMMG15C_p4_XRBS23_S11.GTGAGG.R1.fastq_bismark_bt2_pe.bismark.cov.gz	1851950	260256	99.6	Normal	0.440909	0.0609163	0.156873	-0.176028	-0.0123218	-0.061151
SM15R2	SMMG15C_p4_XRBS23_S11.GTTGAG.R1.fastq_bismark_bt2_pe.bismark.cov.gz	1101260	169588	99.6	Normal	0.535589	0.253247	0.141656	-0.0821775	-0.0792366	-0.0336915
SM15R2	SMMG15C_p4_XRBS23_S11.TATCTC.R1.fastq_bismark_bt2_pe.bismark.cov.gz	1627067	214348	99.4	Normal	0.407222	0.325455	0.131919	-0.151129	-0.041318	-0.12065
SM15R2	SMMG15C_p4_XRBS23_S11.TCTCTG.R1.fastq_bismark_bt2_pe.bismark.cov.gz	5917846	1204032	99.7	Malignant	0.362351	0.325089	-0.158782	0.152751	0.164464	0.00214869
SM15R2	SMMG15C_p4_XRBS23_S11.TGACAG.R1.fastq_bismark_bt2_pe.bismark.cov.gz	2275005	430696	99.7	Malignant	0.279314	0.483457	-0.144554	0.0672957	0.0231887	0.129761
SM15R2	SMMG15C_p4_XRBS23_S11.TGCTGC.R1.fastq_bismark_bt2_pe.bismark.cov.gz	1818664	253326	99.6	Normal	0.519485	0.373348	0.035869	-0.0930169	-0.0386264	-0.0597333
SM15R2	SMMG15C_p4_XRBS23_S11.TGTAGG.R1.fastq_bismark_bt2_pe.bismark.cov.gz	1748544	247634	99.2	Normal	0.393441	0.247827	0.179158	0.307262	0.0669147	0.0204736
SM15R2	SMMG15C_p4_XRBS24_S12.ACAACC.R1.fastq_bismark_bt2_pe.bismark.cov.gz	2141403	262144	99.6	Normal	0.542751	0.315386	0.289692	0.00611207	0.015076	0.0771998
SM15R2	SMMG15C_p4_XRBS24_S12.ACTCAC.R1.fastq_bismark_bt2_pe.bismark.cov.gz	2513211	302845	99.6	Normal	0.50777	0.330248	0.280518	-0.169007	-0.0261551	-0.0603454
SM15R2	SMMG15C_p4_XRBS24_S12.AGAAGG.R1.fastq_bismark_bt2_pe.bismark.cov.gz	2554141	279072	99.6	Normal	0.425661	0.403924	0.125839	-0.067201	-0.0523666	0.00791051
SM15R2	SMMG15C_p4_XRBS24_S12.AGGATG.R1.fastq_bismark_bt2_pe.bismark.cov.gz	4368847	616506	99.7	Malignant	0.305601	0.338464	0.140195	-0.137884	-0.0518142	-0.0654118
SM15R2	SMMG15C_p4_XRBS24_S12.ATCGAC.R1.fastq_bismark_bt2_pe.bismark.cov.gz	3077190	490216	99.7	Malignant	0.349924	0.13701	0.122128	-0.252211	-0.0544846	-0.0353001
SM15R2	SMMG15C_p4_XRBS24_S12.CATGAC.R1.fastq_bismark_bt2_pe.bismark.cov.gz	3678120	558858	99.7	Malignant	0.245952	0.52316	0.171294	0.153924	-0.040377	0.053124
SM15R2	SMMG15C_p4_XRBS24_S12.CCTTCG.R1.fastq_bismark_bt2_pe.bismark.cov.gz	2802469	410626	99.7	Malignant	0.247273	0.416813	-0.124663	0.234132	0.149356	0.0177186
SM15R2	SMMG15C_p4_XRBS24_S12.CTATTG.R1.fastq_bismark_bt2_pe.bismark.cov.gz	4491122	638272	99.7	Malignant	0.233639	0.338746	0.100184	0.120084	0.0439875	-0.0116639
SM15R2	SMMG15C_p4_XRBS24_S12.CTCAGC.R1.fastq_bismark_bt2_pe.bismark.cov.gz	2849248	428239	99.7	Malignant	0.291175	0.353398	0.564715	-0.110413	-0.0501074	-0.00657041
SM15R2	SMMG15C_p4_XRBS24_S12.GCATTC.R1.fastq_bismark_bt2_pe.bismark.cov.gz	2052504	230921	99.6	Normal	0.469961	0.241406	0.194762	-0.195956	-0.07459	-0.068602
SM15R2	SMMG15C_p4_XRBS24_S12.GGTAAC.R1.fastq_bismark_bt2_pe.bismark.cov.gz	2461631	339524	99.7	Malignant	0.267885	0.418433	0.415925	-0.0472786	0.0457198	7.61E-05
SM15R2	SMMG15C_p4_XRBS24_S12.GTGAGG.R1.fastq_bismark_bt2_pe.bismark.cov.gz	2822599	415144	99.7	Malignant	0.234418	0.43571	-0.0822252	0.0308265	0.0701269	0.0255922
SM15R2	SMMG15C_p4_XRBS24_S12.TATCTC.R1.fastq_bismark_bt2_pe.bismark.cov.gz	1990098	223568	99.6	Normal	0.461348	0.341176	0.406235	-0.124058	-0.0509568	0.0511073
SM15R2	SMMG15C_p4_XRBS24_S12.TCTCTG.R1.fastq_bismark_bt2_pe.bismark.cov.gz	3247991	489301	99.7	Malignant	0.297091	0.307915	0.0671137	-0.200792	-0.141601	-0.00367961
SM15R2	SMMG15C_p4_XRBS24_S12.TGACAG.R1.fastq_bismark_bt2_pe.bismark.cov.gz	2887279	399810	99.7	Malignant	0.313182	0.510677	0.358594	0.00298406	-0.0917498	-0.0286407
SM15R2	SMMG15C_p4_XRBS24_S12.TGCTGC.R1.fastq_bismark_bt2_pe.bismark.cov.gz	3893117	591487	99.7	Malignant	0.360135	0.393712	-0.148256	0.142971	0.720626	0.261364
SM16P	SMMG16A_p3_XRBS5_S1.ACAACC.R1.fastq_bismark_bt2_pe.bismark.cov.gz	2043190	303511	99.7	Malignant	0.491978	0.261468	0.0241125	-0.254747	0.141859	0.211631
SM16P	SMMG16A_p3_XRBS5_S1.ACAGAC.R1.fastq_bismark_bt2_pe.bismark.cov.gz	2959083	458849	99.7	Malignant	0.480359	0.260388	0.277169	-0.439909	0.849798	0.314832
SM16P	SMMG16A_p3_XRBS5_S1.AGAAGG.R1.fastq_bismark_bt2_pe.bismark.cov.gz	2472827	266268	99.7	Malignant	0.725026	0.366174	0.147652	-0.251238	0.0232989	0.123244
SM16P	SMMG16A_p3_XRBS5_S1.ATCGAC.R1.fastq_bismark_bt2_pe.bismark.cov.gz	2783651	420772	99.7	Malignant	0.500651	0.42926	0.133898	-0.313534	0.274371	0.251823
SM16P	SMMG16A_p3_XRBS5_S1.CATGAC.R1.fastq_bismark_bt2_pe.bismark.cov.gz	3546933	576994	99.7	Malignant	0.536561	0.29928	-0.191621	-0.355489	0.585091	1.15402
SM16P	SMMG16A_p3_XRBS5_S1.CTATTG.R1.fastq_bismark_bt2_pe.bismark.cov.gz	4099556	577659	99.7	Malignant	0.535278	0.318789	-0.0336308	-0.309931	0.792291	0.218586
SM16P	SMMG16A_p3_XRBS5_S1.CTCAGC.R1.fastq_bismark_bt2_pe.bismark.cov.gz	2730685	420997	99.7	Malignant	0.637325	0.322119	-0.14969	-0.139364	0.117374	-0.00825586
SM16P	SMMG16A_p3_XRBS5_S1.GAAGTC.R1.fastq_bismark_bt2_pe.bismark.cov.gz	3013051	384493	99.7	Malignant	0.569922	0.278384	-0.00461821	-0.254258	0.235577	0.0455801
SM16P	SMMG16A_p3_XRBS5_S1.GCATTC.R1.fastq_bismark_bt2_pe.bismark.cov.gz	2162242	356697	99.7	Malignant	0.540604	0.356154	0.0159766	-0.319642	0.450141	0.238053
SM16P	SMMG16A_p3_XRBS5_S1.GTGAGG.R1.fastq_bismark_bt2_pe.bismark.cov.gz	5652466	736607	99.7	Malignant	0.564286	0.335843	0.144123	-0.307065	0.404076	-0.0207454
SM16P	SMMG16A_p3_XRBS5_S1.TATCTC.R1.fastq_bismark_bt2_pe.bismark.cov.gz	3090635	350174	99.7	Malignant	0.422365	0.220225	-0.0249978	-0.332047	0.65534	0.240112
SM16P	SMMG16A_p3_XRBS5_S1.TGCTGC.R1.fastq_bismark_bt2_pe.bismark.cov.gz	2104711	289116	99.7	Malignant	0.441667	0.409128	-0.0351526	-0.403291	0.894452	0.442842
SM16P	SMMG16A_p3_XRBS5_S1.TGTAGG.R1.fastq_bismark_bt2_pe.bismark.cov.gz	4618927	699663	99.7	Malignant	0.487175	0.375422	0.261897	-0.324182	0.748117	0.173779
SM16P	SMMG16A_p3_XRBS6_S2.ACAACC.R1.fastq_bismark_bt2_pe.bismark.cov.gz	1826637	372273	99.7	Malignant	0.434832	0.282733	-0.139976	-0.408432	0.232039	1.2344
SM16P	SMMG16A_p3_XRBS6_S2.ACAGAC.R1.fastq_bismark_bt2_pe.bismark.cov.gz	2584130	426581	99.7	Malignant	0.504016	0.315732	0.094736	-0.231135	0.384514	0.041738
SM16P	SMMG16A_p3_XRBS6_S2.AGAAGG.R1.fastq_bismark_bt2_pe.bismark.cov.gz	3381910	463904	99.7	Malignant	0.515227	0.449253	0.144354	-0.307424	0.281844	0.315397
SM16P	SMMG16A_p3_XRBS6_S2.AGGATG.R1.fastq_bismark_bt2_pe.bismark.cov.gz	3023369	473764	99.7	Malignant	0.395419	0.434711	-0.078341	-0.334327	0.105155	0.0391862
SM16P	SMMG16A_p3_XRBS6_S2.ATCGAC.R1.fastq_bismark_bt2_pe.bismark.cov.gz	3555709	734103	99.7	Malignant	0.474401	0.162917	-0.0183417	-0.421002	0.343285	0.031677
SM16P	SMMG16A_p3_XRBS6_S2.CAAGAG.R1.fastq_bismark_bt2_pe.bismark.cov.gz	1517479	266426	99.7	Malignant	0.536657	0.174363	0.056712	-0.0870746	-0.0044476	0.298569
SM16P	SMMG16A_p3_XRBS6_S2.CCATAG.R1.fastq_bismark_bt2_pe.bismark.cov.gz	2717995	444870	99.7	Malignant	0.510828	0.364519	0.00576761	-0.356192	0.403908	0.123776
SM16P	SMMG16A_p3_XRBS6_S2.CTCAGC.R1.fastq_bismark_bt2_pe.bismark.cov.gz	2558442	431386	99.7	Malignant	0.476455	0.418079	-0.0267851	-0.333551	0.478101	0.328618
SM16P	SMMG16A_p3_XRBS6_S2.GAAGTC.R1.fastq_bismark_bt2_pe.bismark.cov.gz	1853755	320438	99.7	Malignant	0.442246	0.252648	-0.015847	-0.345535	0.795884	0.330504
SM16P	SMMG16A_p3_XRBS6_S2.GGTAAC.R1.fastq_bismark_bt2_pe.bismark.cov.gz	3283103	549378	99.7	Malignant	0.481857	0.491397	0.181382	-0.358657	0.225814	0.0958817
SM16P	SMMG16A_p3_XRBS6_S2.GTGAGG.R1.fastq_bismark_bt2_pe.bismark.cov.gz	2785063	501235	99.7	Malignant	0.456794	0.288222	-0.0208951	-0.284231	0.340803	0.106554
SM16P	SMMG16A_p3_XRBS6_S2.TATCTC.R1.fastq_bismark_bt2_pe.bismark.cov.gz	2710341	425228	99.7	Malignant	0.433148	0.429263	0.0110827	-0.403165	0.137772	0.140719
SM16P	SMMG16A_p3_XRBS6_S2.TGACAG.R1.fastq_bismark_bt2_pe.bismark.cov.gz	1832913	281627	99.7	Malignant	0.415437	0.248573	0.0102657	-0.326648	0.892215	0.183373
SM16P	SMMG16A_p3_XRBS6_S2.TGTAGG.R1.fastq_bismark_bt2_pe.bismark.cov.gz	3706708	600228	99.7	Malignant	0.527354	0.393885	0.212315	-0.323591	0.0413387	-0.0072219
SM16P	SMMG16A_p3_XRBS7_S3.ACAACC.R1.fastq_bismark_bt2_pe.bismark.cov.gz	1787061	364969	99.7	Malignant	0.458782	0.442583	0.508573	-0.303668	0.204433	0.265154
SM16P	SMMG16A_p3_XRBS7_S3.ACAGAC.R1.fastq_bismark_bt2_pe.bismark.cov.gz	4951730	1204840	99.7	Malignant	0.530662	0.383865	-0.173124	-0.318013	0.37777	0.555619
SM16P	SMMG16A_p3_XRBS7_S3.AGAAGG.R1.fastq_bismark_bt2_pe.bismark.cov.gz	1994086	417708	99.7	Malignant	0.466652	0.311551	-0.0506767	-0.389885	0.263861	0.252642
SM16P	SMMG16A_p3_XRBS7_S3.AGGATG.R1.fastq_bismark_bt2_pe.bismark.cov.gz	2678625	500783	99.7	Malignant	0.503728	0.37853	0.0229335	-0.303439	0.418345	0.0869876
SM16P	SMMG16A_p3_XRBS7_S3.ATCGAC.R1.fastq_bismark_bt2_pe.bismark.cov.gz	2327167	483374	99.7	Malignant	0.484636	0.172125	-0.0213375	-0.133843	0.0617215	0.0832642
SM16P	SMMG16A_p3_XRBS7_S3.CATGAC.R1.fastq_bismark_bt2_pe.bismark.cov.gz	1195637	248136	99.7	Malignant	0.430626	0.251539	-0.0591673	-0.16061	0.0410396	0.151815
SM16P	SMMG16A_p3_XRBS7_S3.CCATAG.R1.fastq_bismark_bt2_pe.bismark.cov.gz	2078463	372892	99.7	Malignant	0.505722	0.361074	0.361637	-0.234044	0.139807	0.0889931
SM16P	SMMG16A_p3_XRBS7_S3.CCTTCG.R1.fastq_bismark_bt2_pe.bismark.cov.gz	1591855	338453	99.7	Malignant	0.581956	0.32406	-0.052834	-0.350523	0.730385	0.274271
SM16P	SMMG16A_p3_XRBS7_S3.CTCAGC.R1.fastq_bismark_bt2_pe.bismark.cov.gz	2509521	574256	99.7	Malignant	0.503202	0.320513	-0.0942473	-0.402739	0.740277	0.44646
SM16P	SMMG16A_p3_XRBS7_S3.GAAGTC.R1.fastq_bismark_bt2_pe.bismark.cov.gz	2290099	451243	99.7	Malignant	0.475385	0.341515	0.126213	-0.347762	0.85594	0.247073
SM16P	SMMG16A_p3_XRBS7_S3.GCATTC.R1.fastq_bismark_bt2_pe.bismark.cov.gz	2855220	603495	99.7	Malignant	0.47928	0.31847	-0.0129118	-0.262749	-0.0108656	0.00444712
SM16P	SMMG16A_p3_XRBS7_S3.GGTAAC.R1.fastq_bismark_bt2_pe.bismark.cov.gz	2200830	386703	99.7	Normal	0.473316	0.221411	0.254475	-0.242419	-0.0970868	-0.0464553
SM16P	SMMG16A_p3_XRBS7_S3.GTGAGG.R1.fastq_bismark_bt2_pe.bismark.cov.gz	3144388	608724	99.7	Malignant	0.497701	0.345121	0.154386	-0.291175	0.345901	0.186589
SM16P	SMMG16A_p3_XRBS7_S3.GTTGAG.R1.fastq_bismark_bt2_pe.bismark.cov.gz	1321629	245870	99.7	Malignant	0.537649	0.295916	-0.0919824	-0.391115	0.592473	0.469274
SM16P	SMMG16A_p3_XRBS7_S3.TATCTC.R1.fastq_bismark_bt2_pe.bismark.cov.gz	2184258	402087	99.7	Malignant	0.692556	0.379117	0.0766528	0.0452123	0.130575	0.155713
SM16P	SMMG16A_p3_XRBS7_S3.TCTCTG.R1.fastq_bismark_bt2_pe.bismark.cov.gz	1851006	369477	99.7	Malignant	0.464602	0.417479	0.0467574	-0.286566	0.189286	0.433296
SM16P	SMMG16A_p3_XRBS7_S3.TGACAG.R1.fastq_bismark_bt2_pe.bismark.cov.gz	2530557	575621	99.7	Malignant	0.47481	0.366073	0.317132	-0.162323	-0.0396286	1.27243
SM16P	SMMG16A_p3_XRBS7_S3.TGTAGG.R1.fastq_bismark_bt2_pe.bismark.cov.gz	2054312	432371	99.7	Malignant	0.485741	0.394055	0.418919	-0.223239	0.326283	0.0657505
SM16P	SMMG16A_p3_XRBS8_S4.ACTCAC.R1.fastq_bismark_bt2_pe.bismark.cov.gz	4188274	353161	99.7	Malignant	0.492229	0.272875	0.133948	-0.331464	0.324014	0.137066
SM16P	SMMG16A_p3_XRBS8_S4.AGGATG.R1.fastq_bismark_bt2_pe.bismark.cov.gz	4570466	368418	99.7	Malignant	0.524515	0.265783	-0.072648	-0.346291	0.815766	0.171084
SM16P	SMMG16A_p3_XRBS8_S4.ATCGAC.R1.fastq_bismark_bt2_pe.bismark.cov.gz	4713548	469411	99.7	Malignant	0.501892	0.441452	0.00302841	-0.402	0.978747	0.379887
SM16P	SMMG16A_p3_XRBS8_S4.CAAGAG.R1.fastq_bismark_bt2_pe.bismark.cov.gz	2586736	248172	99.6	Malignant	0.599107	0.226186	0.11322	-0.199284	0.105645	0.588651
SM16P	SMMG16A_p3_XRBS8_S4.CCTTCG.R1.fastq_bismark_bt2_pe.bismark.cov.gz	3609247	337961	99.7	Malignant	0.442265	0.305242	0.00256905	-0.284215	0.588919	0.369127
SM16P	SMMG16A_p3_XRBS8_S4.CTATTG.R1.fastq_bismark_bt2_pe.bismark.cov.gz	4607534	373908	99.7	Malignant	0.492691	0.380079	0.00610276	-0.367912	0.730905	0.219406
SM16P	SMMG16A_p3_XRBS8_S4.GCATTC.R1.fastq_bismark_bt2_pe.bismark.cov.gz	4185356	361779	99.7	Malignant	0.538605	0.3597	-0.058579	-0.396571	0.16013	0.11816
SM16P	SMMG16A_p3_XRBS8_S4.GTGAGG.R1.fastq_bismark_bt2_pe.bismark.cov.gz	6796271	713414	99.7	Malignant	0.450852	0.458461	0.00624546	-0.273476	0.315763	0.773106
TK15P	TKU2951_p14_peak2_XRBS5_S1.ACAACC.R1.fastq_bismark_bt2_pe.bismark.cov.gz	2890098	522981	99.7	Malignant	0.538962	0.602596	-0.0630758	0.405905	-0.0380997	-0.0742531
TK15P	TKU2951_p14_peak2_XRBS5_S1.ACAGAC.R1.fastq_bismark_bt2_pe.bismark.cov.gz	3324991	577325	99.7	Malignant	0.561759	0.794499	-0.305383	0.298916	-0.114167	-0.0750615
TK15P	TKU2951_p14_peak2_XRBS5_S1.ACTCAC.R1.fastq_bismark_bt2_pe.bismark.cov.gz	3702084	650843	99.5	Malignant	0.624155	0.27715	0.750444	-0.193477	-0.0308585	-0.0665541
TK15P	TKU2951_p14_peak2_XRBS5_S1.AGAAGG.R1.fastq_bismark_bt2_pe.bismark.cov.gz	2496754	467492	99.6	Malignant	0.557973	0.384067	1.09176	-0.323	-0.061946	-0.0719442
TK15P	TKU2951_p14_peak2_XRBS5_S1.ATCAAG.R1.fastq_bismark_bt2_pe.bismark.cov.gz	2483795	466161	99.7	Malignant	0.659541	0.745012	-0.116805	0.177921	0.172733	-0.0761034
TK15P	TKU2951_p14_peak2_XRBS5_S1.ATCGAC.R1.fastq_bismark_bt2_pe.bismark.cov.gz	3817356	683101	99.7	Malignant	0.574046	0.693092	0.166214	-0.103772	-0.0766507	-0.058943
TK15P	TKU2951_p14_peak2_XRBS5_S1.CGGTAG.R1.fastq_bismark_bt2_pe.bismark.cov.gz	2786937	562383	99.7	Malignant	0.632296	0.634449	-0.110066	-0.0384409	-0.0705955	-0.069257
TK15P	TKU2951_p14_peak2_XRBS5_S1.GAAGTC.R1.fastq_bismark_bt2_pe.bismark.cov.gz	3359954	635379	99.7	Malignant	0.631458	0.754281	-0.026576	0.316748	-0.00605104	-0.0704199
TK15P	TKU2951_p14_peak2_XRBS5_S1.GGTAAC.R1.fastq_bismark_bt2_pe.bismark.cov.gz	4003013	735821	99.5	Malignant	0.651835	0.383619	0.962426	-0.181279	-0.0329259	-0.100421
TK15P	TKU2951_p14_peak2_XRBS5_S1.GTGAGG.R1.fastq_bismark_bt2_pe.bismark.cov.gz	4386410	821814	99.7	Malignant	0.632967	0.763755	-0.123728	0.24235	0.0260234	-0.0412371
TK15P	TKU2951_p14_peak2_XRBS5_S1.GTTGAG.R1.fastq_bismark_bt2_pe.bismark.cov.gz	2065744	397900	99.7	Malignant	0.644574	0.700814	-0.0719287	0.366414	-0.0391203	-0.045342
TK15P	TKU2951_p14_peak2_XRBS5_S1.TATCTC.R1.fastq_bismark_bt2_pe.bismark.cov.gz	3470625	586414	99.6	Malignant	0.672109	0.334606	0.617066	-0.154459	0.0683415	-0.0884242
TK15P	TKU2951_p14_peak2_XRBS5_S1.TCTCTG.R1.fastq_bismark_bt2_pe.bismark.cov.gz	3140028	552412	99.7	Malignant	0.580916	0.628637	0.239275	0.216988	-0.0124667	-0.0979965
TK15P	TKU2951_p14_peak2_XRBS5_S1.TGACAG.R1.fastq_bismark_bt2_pe.bismark.cov.gz	3280581	575828	99.7	Malignant	0.54054	0.49434	-0.0295677	0.154917	-0.0316004	-0.120251
TK15P	TKU2951_p14_peak2_XRBS5_S1.TGCTGC.R1.fastq_bismark_bt2_pe.bismark.cov.gz	3586808	635573	99.7	Malignant	0.525355	0.872003	-0.132958	0.400923	-0.0165822	0.0206991
TK15P	TKU2951_p14_peak2_XRBS5_S1.TGTAGG.R1.fastq_bismark_bt2_pe.bismark.cov.gz	3643026	684533	99.7	Malignant	0.621483	0.665724	-0.281889	0.0709041	0.0646471	0.00675391
TK15P	TKU2951_p14_peak2_XRBS6_S2.ACAACC.R1.fastq_bismark_bt2_pe.bismark.cov.gz	2546766	504249	99.6	Malignant	0.610233	0.697653	-0.20797	-0.0459393	-0.00307321	1.76491
TK15P	TKU2951_p14_peak2_XRBS6_S2.ACAGAC.R1.fastq_bismark_bt2_pe.bismark.cov.gz	2827664	530638	99.7	Malignant	0.542458	0.705582	-0.173769	0.281911	-0.0615335	-0.0536909
TK15P	TKU2951_p14_peak2_XRBS6_S2.AGAAGG.R1.fastq_bismark_bt2_pe.bismark.cov.gz	2617208	544329	99.6	Malignant	0.640347	0.837313	0.168216	0.107579	-0.0811489	-0.0527528
TK15P	TKU2951_p14_peak2_XRBS6_S2.ATCAAG.R1.fastq_bismark_bt2_pe.bismark.cov.gz	2540730	451831	99.6	Malignant	0.683674	0.885976	-0.259278	0.194155	-0.0234789	0.00848073
TK15P	TKU2951_p14_peak2_XRBS6_S2.ATCGAC.R1.fastq_bismark_bt2_pe.bismark.cov.gz	3711418	724283	99.7	Malignant	0.670603	0.718968	-0.211933	0.499428	0.019296	-0.0969013
TK15P	TKU2951_p14_peak2_XRBS6_S2.CAAGAG.R1.fastq_bismark_bt2_pe.bismark.cov.gz	2350073	456625	99.6	Malignant	0.689385	0.810817	-0.234559	0.333595	0.258491	-0.11187
TK15P	TKU2951_p14_peak2_XRBS6_S2.CATGAC.R1.fastq_bismark_bt2_pe.bismark.cov.gz	3080702	617365	99.6	Malignant	0.64979	0.712145	-0.186387	0.076455	0.693161	0.68395
TK15P	TKU2951_p14_peak2_XRBS6_S2.CCTTCG.R1.fastq_bismark_bt2_pe.bismark.cov.gz	2410808	468019	99.6	Malignant	0.6297	0.529339	0.57126	-0.133668	4.87E-05	-0.030036
TK15P	TKU2951_p14_peak2_XRBS6_S2.CGGTAG.R1.fastq_bismark_bt2_pe.bismark.cov.gz	2552081	468670	99.5	Malignant	0.658823	0.353589	0.438342	-0.231373	0.056484	-0.103017
TK15P	TKU2951_p14_peak2_XRBS6_S2.CTATTG.R1.fastq_bismark_bt2_pe.bismark.cov.gz	3720457	660128	99.7	Malignant	0.554478	0.488777	0.868695	-0.0898616	-0.123914	-0.0169248
TK15P	TKU2951_p14_peak2_XRBS6_S2.CTCAGC.R1.fastq_bismark_bt2_pe.bismark.cov.gz	3255083	646085	99.7	Malignant	0.573329	0.786308	0.0107147	0.0926962	0.0255723	-0.0505932
TK15P	TKU2951_p14_peak2_XRBS6_S2.GCATTC.R1.fastq_bismark_bt2_pe.bismark.cov.gz	2774322	588057	99.6	Malignant	0.617784	0.593341	0.0493989	0.35646	-0.0166931	-0.0110462
TK15P	TKU2951_p14_peak2_XRBS6_S2.GTGAGG.R1.fastq_bismark_bt2_pe.bismark.cov.gz	2685713	489472	99.6	Malignant	0.655545	0.722932	-0.292277	0.566149	-0.0951688	-0.116994
TK15P	TKU2951_p14_peak2_XRBS6_S2.GTTGAG.R1.fastq_bismark_bt2_pe.bismark.cov.gz	2555303	506290	99.5	Malignant	0.621027	0.44092	1.07337	-0.215609	0.0883883	-0.127151
TK15P	TKU2951_p14_peak2_XRBS6_S2.TCTCTG.R1.fastq_bismark_bt2_pe.bismark.cov.gz	2567032	486156	99.7	Malignant	0.616222	0.8547	-0.297971	0.364583	-0.0389615	-0.0833845
TK15P	TKU2951_p14_peak2_XRBS6_S2.TGACAG.R1.fastq_bismark_bt2_pe.bismark.cov.gz	1676712	320934	99.6	Malignant	0.625859	0.703762	-0.285405	0.386848	0.029022	-0.0830674
TK15P	TKU2951_p14_peak2_XRBS7_S3.ACAACC.R1.fastq_bismark_bt2_pe.bismark.cov.gz	2541573	554419	99.7	Malignant	0.648086	0.692452	-0.0240151	0.401865	-0.0217195	-0.070425
TK15P	TKU2951_p14_peak2_XRBS7_S3.ACAGAC.R1.fastq_bismark_bt2_pe.bismark.cov.gz	2559804	510255	99.6	Malignant	0.593416	0.215901	0.924368	-0.144173	-0.00702458	0.00315891
TK15P	TKU2951_p14_peak2_XRBS7_S3.ACTCAC.R1.fastq_bismark_bt2_pe.bismark.cov.gz	3051413	670089	99.4	Malignant	0.672655	0.33273	0.834284	-0.342026	0.0327993	-0.138516
TK15P	TKU2951_p14_peak2_XRBS7_S3.AGAAGG.R1.fastq_bismark_bt2_pe.bismark.cov.gz	2931018	656812	99.5	Malignant	0.643706	0.190855	0.934008	-0.374929	-0.0517113	-0.110104
TK15P	TKU2951_p14_peak2_XRBS7_S3.AGGATG.R1.fastq_bismark_bt2_pe.bismark.cov.gz	3123031	702801	99.5	Malignant	0.633122	0.329552	1.19768	-0.317561	-0.0614391	-0.043842
TK15P	TKU2951_p14_peak2_XRBS7_S3.ATCAAG.R1.fastq_bismark_bt2_pe.bismark.cov.gz	1808205	425848	99.7	Malignant	0.637294	0.818054	0.0124588	0.358713	-0.0946243	-0.0960755
TK15P	TKU2951_p14_peak2_XRBS7_S3.CATGAC.R1.fastq_bismark_bt2_pe.bismark.cov.gz	2503379	621275	99.7	Malignant	0.629232	0.707169	-0.219166	0.279435	0.00832444	-0.0553934
TK15P	TKU2951_p14_peak2_XRBS7_S3.CCATAG.R1.fastq_bismark_bt2_pe.bismark.cov.gz	2036022	480632	99.7	Malignant	0.609158	0.751993	-0.0759839	0.415761	0.126558	0.0323088
TK15P	TKU2951_p14_peak2_XRBS7_S3.CGGTAG.R1.fastq_bismark_bt2_pe.bismark.cov.gz	2877417	692622	99.7	Malignant	0.625898	0.417463	0.59103	-0.127897	-0.00293113	-0.0722223
TK15P	TKU2951_p14_peak2_XRBS7_S3.CTATTG.R1.fastq_bismark_bt2_pe.bismark.cov.gz	2902349	645607	99.7	Malignant	0.621816	0.647119	-0.244576	0.406992	-0.11216	-0.00650389
TK15P	TKU2951_p14_peak2_XRBS7_S3.CTCAGC.R1.fastq_bismark_bt2_pe.bismark.cov.gz	2611153	626336	99.6	Malignant	0.619094	0.353843	1.01742	-0.24883	-0.0902424	-0.0863041
TK15P	TKU2951_p14_peak2_XRBS7_S3.GAAGTC.R1.fastq_bismark_bt2_pe.bismark.cov.gz	2696562	600930	99.7	Malignant	0.623378	0.79305	-0.0932483	0.273232	-0.0203332	-0.0397237
TK15P	TKU2951_p14_peak2_XRBS7_S3.GCATTC.R1.fastq_bismark_bt2_pe.bismark.cov.gz	2132861	517061	99.7	Malignant	0.589348	0.647428	-0.101198	0.466289	-0.0907146	-0.0452745
TK15P	TKU2951_p14_peak2_XRBS7_S3.GGTAAC.R1.fastq_bismark_bt2_pe.bismark.cov.gz	3350302	718767	99.7	Malignant	0.656179	0.422311	0.830617	-0.177004	-0.0671533	-0.065418
TK15P	TKU2951_p14_peak2_XRBS7_S3.GTGAGG.R1.fastq_bismark_bt2_pe.bismark.cov.gz	2383691	571379	99.7	Malignant	0.633499	0.769149	-0.116258	0.238153	-0.0683957	-0.105903
TK15P	TKU2951_p14_peak2_XRBS7_S3.GTTGAG.R1.fastq_bismark_bt2_pe.bismark.cov.gz	2368793	561875	99.7	Malignant	0.572555	0.785705	0.00117993	0.304036	-0.0268087	-0.0116327
TK15P	TKU2951_p14_peak2_XRBS7_S3.TCTCTG.R1.fastq_bismark_bt2_pe.bismark.cov.gz	2880960	617269	99.7	Malignant	0.601074	0.731037	0.147325	0.200934	-0.100167	-0.0193872
TK15P	TKU2951_p14_peak2_XRBS7_S3.TGTAGG.R1.fastq_bismark_bt2_pe.bismark.cov.gz	2593212	603361	99.5	Malignant	0.636396	0.162339	0.754025	-0.0913445	-0.0214851	-0.0761862
TK15P	TKU2951_p14_peak2_XRBS8_S4.ACAACC.R1.fastq_bismark_bt2_pe.bismark.cov.gz	2274124	575346	99.6	Malignant	0.600621	0.301003	0.797193	-0.136327	0.0025603	-0.102419
TK15P	TKU2951_p14_peak2_XRBS8_S4.ACAGAC.R1.fastq_bismark_bt2_pe.bismark.cov.gz	2707272	653074	99.5	Malignant	0.611939	0.552188	0.903358	-0.287232	0.00869571	0.0346884
TK15P	TKU2951_p14_peak2_XRBS8_S4.ACTCAC.R1.fastq_bismark_bt2_pe.bismark.cov.gz	2615835	672805	99.7	Malignant	0.57851	0.97172	-0.0916246	0.383734	0.0484995	-0.0528541
TK15P	TKU2951_p14_peak2_XRBS8_S4.AGAAGG.R1.fastq_bismark_bt2_pe.bismark.cov.gz	2499931	687357	99.6	Malignant	0.681793	0.396748	0.89428	-0.193942	-0.078815	-0.0546197
TK15P	TKU2951_p14_peak2_XRBS8_S4.AGGATG.R1.fastq_bismark_bt2_pe.bismark.cov.gz	2627454	564694	99.7	Malignant	0.594736	0.596437	-0.0686378	0.199677	-0.0279308	-0.072781
TK15P	TKU2951_p14_peak2_XRBS8_S4.ATCAAG.R1.fastq_bismark_bt2_pe.bismark.cov.gz	1543739	423863	99.7	Malignant	0.59067	0.65519	-0.0884197	0.580584	-0.10456	-0.0681534
TK15P	TKU2951_p14_peak2_XRBS8_S4.ATCGAC.R1.fastq_bismark_bt2_pe.bismark.cov.gz	2909276	770026	99.5	Malignant	0.687759	0.29398	1.03898	-0.199241	0.0634534	-0.0887687
TK15P	TKU2951_p14_peak2_XRBS8_S4.CAAGAG.R1.fastq_bismark_bt2_pe.bismark.cov.gz	2677509	723282	99.6	Malignant	0.638334	0.57125	-0.00638234	0.299729	5.73E-06	-0.110449
TK15P	TKU2951_p14_peak2_XRBS8_S4.CCATAG.R1.fastq_bismark_bt2_pe.bismark.cov.gz	1809677	461001	99.7	Malignant	0.65264	0.669357	0.0119627	0.454252	0.04133	-0.0582616
TK15P	TKU2951_p14_peak2_XRBS8_S4.CGGTAG.R1.fastq_bismark_bt2_pe.bismark.cov.gz	1984012	492985	99.7	Malignant	0.665224	0.759442	0.0758718	0.290015	-0.00698554	-0.0299343
TK15P	TKU2951_p14_peak2_XRBS8_S4.CTATTG.R1.fastq_bismark_bt2_pe.bismark.cov.gz	2584411	635023	99.7	Malignant	0.601897	0.715471	-0.0918652	0.174095	-0.0621266	-0.0446702
TK15P	TKU2951_p14_peak2_XRBS8_S4.GAAGTC.R1.fastq_bismark_bt2_pe.bismark.cov.gz	2311354	580420	99.6	Malignant	0.60335	0.503434	0.677877	-0.255811	-0.0371248	-0.0921702
TK15P	TKU2951_p14_peak2_XRBS8_S4.GGTAAC.R1.fastq_bismark_bt2_pe.bismark.cov.gz	2646855	715913	99.6	Malignant	0.598579	0.355192	0.644435	-0.282562	-0.0275973	-0.0991754
TK15P	TKU2951_p14_peak2_XRBS8_S4.GTGAGG.R1.fastq_bismark_bt2_pe.bismark.cov.gz	2213586	569441	99.6	Malignant	0.649506	0.354851	0.689526	-0.182475	0.0935427	-0.055419
TK15P	TKU2951_p14_peak2_XRBS8_S4.GTTGAG.R1.fastq_bismark_bt2_pe.bismark.cov.gz	1990006	528268	99.6	Malignant	0.698074	0.243289	0.792088	-0.296699	-0.0727305	-0.0828422
TK15P	TKU2951_p14_peak2_XRBS8_S4.TATCTC.R1.fastq_bismark_bt2_pe.bismark.cov.gz	2461221	630989	99.7	Malignant	0.584052	0.848282	0.0839793	0.20109	-0.0155088	-0.0631216
TK15P	TKU2951_p14_peak2_XRBS8_S4.TCTCTG.R1.fastq_bismark_bt2_pe.bismark.cov.gz	2113804	560290	99.7	Malignant	0.628296	0.62212	0.0757294	0.246785	-0.0320232	-0.0480599
TK15P	TKU2951_p14_peak2_XRBS8_S4.TGCTGC.R1.fastq_bismark_bt2_pe.bismark.cov.gz	2354907	648618	99.6	Malignant	0.676514	0.359207	1.01991	-0.212453	0.0113964	-0.0239875
TK15P	TKU2951_p14_peak2_XRBS8_S4.TGTAGG.R1.fastq_bismark_bt2_pe.bismark.cov.gz	2537590	622199	99.7	Malignant	0.617155	0.759243	-0.330595	0.428113	-0.0420504	-0.012216
TK15R	TKU3025_p15_peak2_XRBS10_S2.ACAGAC.R1.fastq_bismark_bt2_pe.bismark.cov.gz	2218730	527529	99.6	Malignant	0.663023	0.285582	0.775297	-0.3095	0.0227772	-0.0970754
TK15R	TKU3025_p15_peak2_XRBS10_S2.ATCAAG.R1.fastq_bismark_bt2_pe.bismark.cov.gz	1974046	458627	99.6	Malignant	0.652961	0.211505	0.371952	-0.185256	0.0101875	-0.0930828
TK15R	TKU3025_p15_peak2_XRBS10_S2.ATCGAC.R1.fastq_bismark_bt2_pe.bismark.cov.gz	2428859	511526	99.7	Malignant	0.753267	0.548246	-0.10822	0.243459	0.0126488	-0.0813086
TK15R	TKU3025_p15_peak2_XRBS10_S2.CAAGAG.R1.fastq_bismark_bt2_pe.bismark.cov.gz	2393833	541923	99.6	Malignant	0.659869	0.370358	-0.0364837	-0.111981	-0.0204489	-0.0326108
TK15R	TKU3025_p15_peak2_XRBS10_S2.CATGAC.R1.fastq_bismark_bt2_pe.bismark.cov.gz	2613136	613561	99.6	Malignant	0.738211	0.298182	0.0982727	-0.148469	0.0771839	-0.0409338
TK15R	TKU3025_p15_peak2_XRBS10_S2.CCTTCG.R1.fastq_bismark_bt2_pe.bismark.cov.gz	2380784	449740	99.5	Malignant	0.697427	0.250985	0.415735	-0.282366	0.177178	-0.0418894
TK15R	TKU3025_p15_peak2_XRBS10_S2.GAAGTC.R1.fastq_bismark_bt2_pe.bismark.cov.gz	2354562	523401	99.7	Malignant	0.603496	0.405309	-0.134303	0.130417	-0.0442986	0.0719134
TK15R	TKU3025_p15_peak2_XRBS10_S2.GGTAAC.R1.fastq_bismark_bt2_pe.bismark.cov.gz	2430440	581562	99.7	Malignant	0.664081	0.599712	-0.1204	0.329089	-0.0831812	-0.069614
TK15R	TKU3025_p15_peak2_XRBS10_S2.TATCTC.R1.fastq_bismark_bt2_pe.bismark.cov.gz	2629647	532516	99.6	Malignant	0.661705	0.424004	0.77147	-0.267766	0.00819056	-0.0978113
TK15R	TKU3025_p15_peak2_XRBS10_S2.TCTCTG.R1.fastq_bismark_bt2_pe.bismark.cov.gz	2474416	527018	99.6	Malignant	0.619592	0.266795	0.0428461	-0.121033	-0.0317574	-0.0368496
TK15R	TKU3025_p15_peak2_XRBS10_S2.TGACAG.R1.fastq_bismark_bt2_pe.bismark.cov.gz	1394278	307686	99.6	Malignant	0.66901	0.244622	0.0381908	-0.0984766	0.0324183	-0.0379846
TK15R	TKU3025_p15_peak2_XRBS11_S3.ACAACC.R1.fastq_bismark_bt2_pe.bismark.cov.gz	2601425	467297	99.7	Malignant	0.686281	0.630527	-0.196671	0.0138316	-0.0430028	-0.0482398
TK15R	TKU3025_p15_peak2_XRBS11_S3.ACTCAC.R1.fastq_bismark_bt2_pe.bismark.cov.gz	3054385	567411	99.7	Malignant	0.685611	0.465631	-0.155423	-0.128412	0.0133951	-0.0690652
TK15R	TKU3025_p15_peak2_XRBS11_S3.AGAAGG.R1.fastq_bismark_bt2_pe.bismark.cov.gz	2611922	513984	99.6	Malignant	0.688225	0.284346	0.128069	-0.075743	-0.0520546	-0.0152029
TK15R	TKU3025_p15_peak2_XRBS11_S3.ATCAAG.R1.fastq_bismark_bt2_pe.bismark.cov.gz	1949862	433200	99.6	Malignant	0.783604	0.267718	0.421187	-0.272413	-0.0170282	-0.0224345
TK15R	TKU3025_p15_peak2_XRBS11_S3.CAAGAG.R1.fastq_bismark_bt2_pe.bismark.cov.gz	2246592	476180	99.7	Malignant	0.708927	0.351389	0.579237	-0.189037	-0.0976321	-0.0289266
TK15R	TKU3025_p15_peak2_XRBS11_S3.CCATAG.R1.fastq_bismark_bt2_pe.bismark.cov.gz	2835455	555162	99.6	Malignant	0.646854	0.196127	0.104052	-0.183883	0.0469003	-0.0724542
TK15R	TKU3025_p15_peak2_XRBS11_S3.CGGTAG.R1.fastq_bismark_bt2_pe.bismark.cov.gz	1850511	378078	99.5	Malignant	0.632596	0.196492	0.323137	-0.259361	0.0862288	-0.0213234
TK15R	TKU3025_p15_peak2_XRBS11_S3.CTCAGC.R1.fastq_bismark_bt2_pe.bismark.cov.gz	2624477	572005	99.7	Malignant	0.67237	0.487068	-0.0839659	-0.0573549	-0.003637	-0.0464192
TK15R	TKU3025_p15_peak2_XRBS11_S3.GAAGTC.R1.fastq_bismark_bt2_pe.bismark.cov.gz	3178429	649162	99.7	Malignant	0.709888	0.450251	-0.164254	0.356404	-0.0549519	-0.0823179
TK15R	TKU3025_p15_peak2_XRBS11_S3.GGTAAC.R1.fastq_bismark_bt2_pe.bismark.cov.gz	3126545	596156	99.6	Malignant	0.611249	0.335132	0.0939428	-0.15272	0.0386527	-0.0589937
TK15R	TKU3025_p15_peak2_XRBS11_S3.GTGAGG.R1.fastq_bismark_bt2_pe.bismark.cov.gz	2780422	558205	99.7	Malignant	0.704403	0.420195	-0.280511	0.0981728	-0.0563333	-0.0159171
TK15R	TKU3025_p15_peak2_XRBS11_S3.TGACAG.R1.fastq_bismark_bt2_pe.bismark.cov.gz	1944689	357389	99.7	Malignant	0.645833	0.688963	-0.118657	0.104819	-0.0649598	-0.0366795
TK15R	TKU3025_p15_peak2_XRBS11_S3.TGCTGC.R1.fastq_bismark_bt2_pe.bismark.cov.gz	3397536	618587	99.7	Malignant	0.645863	0.498058	-0.167811	-0.0858671	0.0267463	-0.000266746
TK15R	TKU3025_p15_peak2_XRBS11_S3.TGTAGG.R1.fastq_bismark_bt2_pe.bismark.cov.gz	2945090	598414	99.7	Malignant	0.614606	0.482297	-0.0993511	0.175711	0.000491747	-0.0895572
TK15R	TKU3025_p15_peak2_XRBS12_S4.ATCAAG.R1.fastq_bismark_bt2_pe.bismark.cov.gz	2134710	354098	99.6	Normal	0.616931	0.311679	-0.118013	-0.16862	-0.032194	-0.0594611
TK15R	TKU3025_p15_peak2_XRBS12_S4.ATCGAC.R1.fastq_bismark_bt2_pe.bismark.cov.gz	3347912	551868	99.5	Normal	0.462966	0.221953	0.108081	-0.124992	0.0729755	-0.0303931
TK15R	TKU3025_p15_peak2_XRBS12_S4.CATGAC.R1.fastq_bismark_bt2_pe.bismark.cov.gz	3380496	562539	99.7	Malignant	0.691984	0.59511	-0.335516	0.376719	-0.0717874	-0.0948086
TK15R	TKU3025_p15_peak2_XRBS12_S4.CCATAG.R1.fastq_bismark_bt2_pe.bismark.cov.gz	2683065	426651	99.7	Malignant	0.655977	0.31871	0.0286339	-0.139486	0.0559235	-0.0501136
TK15R	TKU3025_p15_peak2_XRBS12_S4.CGGTAG.R1.fastq_bismark_bt2_pe.bismark.cov.gz	2387019	405276	99.6	Malignant	0.712352	0.395656	0.597895	-0.274951	-0.0889199	-0.0864693
TK15R	TKU3025_p15_peak2_XRBS12_S4.CTATTG.R1.fastq_bismark_bt2_pe.bismark.cov.gz	3458723	565563	99.7	Malignant	0.629619	0.700407	-0.27208	0.339373	0.107129	-0.0713839
TK15R	TKU3025_p15_peak2_XRBS12_S4.GCATTC.R1.fastq_bismark_bt2_pe.bismark.cov.gz	2892753	417071	99.4	Normal	0.542083	0.282112	-0.0730728	-0.0857873	0.0668608	-0.0403452
TK15R	TKU3025_p15_peak2_XRBS12_S4.TCTCTG.R1.fastq_bismark_bt2_pe.bismark.cov.gz	2502799	380697	99.5	Malignant	0.639004	0.215857	0.58625	-0.256814	0.0144668	-0.0672532
TK15R	TKU3025_p15_peak2_XRBS12_S4.TGACAG.R1.fastq_bismark_bt2_pe.bismark.cov.gz	2237606	363895	99.7	Malignant	0.624361	0.465523	-0.132719	0.0625013	0.0375389	-0.0454459
TK15R	TKU3025_p15_peak2_XRBS12_S4.TGCTGC.R1.fastq_bismark_bt2_pe.bismark.cov.gz	2921044	477627	99.7	Malignant	0.609776	0.380399	-0.0812487	-0.0749518	0.0401941	-0.0198201
TK15R	TKU3025_p15_peak2_XRBS9_S1.ACAACC.R1.fastq_bismark_bt2_pe.bismark.cov.gz	2260271	416069	99.7	Malignant	0.70078	0.416195	0.250856	-0.181815	0.00065291	-0.0277893
TK15R	TKU3025_p15_peak2_XRBS9_S1.ACAGAC.R1.fastq_bismark_bt2_pe.bismark.cov.gz	2705183	546676	99.7	Malignant	0.656261	0.415751	-0.056519	-0.023989	0.108728	-0.041605
TK15R	TKU3025_p15_peak2_XRBS9_S1.ACTCAC.R1.fastq_bismark_bt2_pe.bismark.cov.gz	2858315	605785	99.6	Malignant	0.661045	0.188852	0.366618	-0.236798	0.00715179	-0.0903008
TK15R	TKU3025_p15_peak2_XRBS9_S1.AGAAGG.R1.fastq_bismark_bt2_pe.bismark.cov.gz	2765612	607932	99.7	Malignant	0.731139	0.472336	-0.25402	0.456407	-0.0665689	-0.05277
TK15R	TKU3025_p15_peak2_XRBS9_S1.AGGATG.R1.fastq_bismark_bt2_pe.bismark.cov.gz	3233489	626746	99.7	Malignant	0.657336	0.488972	-0.205982	0.112267	-0.0298042	-0.103601
TK15R	TKU3025_p15_peak2_XRBS9_S1.ATCAAG.R1.fastq_bismark_bt2_pe.bismark.cov.gz	1744312	355145	99.6	Malignant	0.55978	0.388985	-0.155733	0.00975943	0.0846218	-0.081061
TK15R	TKU3025_p15_peak2_XRBS9_S1.ATCGAC.R1.fastq_bismark_bt2_pe.bismark.cov.gz	3270559	669371	99.6	Malignant	0.648196	0.282606	0.26342	-0.143442	-0.0339217	-0.0609318
TK15R	TKU3025_p15_peak2_XRBS9_S1.CATGAC.R1.fastq_bismark_bt2_pe.bismark.cov.gz	2900156	571891	99.7	Malignant	0.637715	0.332466	-0.113313	0.0411128	0.0178397	-0.00148324
TK15R	TKU3025_p15_peak2_XRBS9_S1.CCATAG.R1.fastq_bismark_bt2_pe.bismark.cov.gz	2094954	426148	99.6	Malignant	0.709031	0.391456	0.0311272	-0.132174	0.0195671	-0.00773458
TK15R	TKU3025_p15_peak2_XRBS9_S1.CGGTAG.R1.fastq_bismark_bt2_pe.bismark.cov.gz	1646411	289330	99.7	Malignant	0.589236	0.58253	-0.250758	0.261478	0.0421429	-0.123423
TK15R	TKU3025_p15_peak2_XRBS9_S1.CTATTG.R1.fastq_bismark_bt2_pe.bismark.cov.gz	3785149	666495	99.6	Malignant	0.670921	0.323141	0.032001	-0.090502	-0.0266655	-0.0302405
TK15R	TKU3025_p15_peak2_XRBS9_S1.GCATTC.R1.fastq_bismark_bt2_pe.bismark.cov.gz	2713232	552945	99.6	Malignant	0.69045	0.235786	0.147105	-0.197582	0.126057	-0.0492885
TK15R	TKU3025_p15_peak2_XRBS9_S1.GTGAGG.R1.fastq_bismark_bt2_pe.bismark.cov.gz	2875602	590686	99.6	Malignant	0.706144	0.398943	0.512869	-0.177564	0.00759044	-0.0651553
TK20P	TKU3129_p2_XRBS13_S5.ACAACC.R1.fastq_bismark_bt2_pe.bismark.cov.gz	2844563	440250	99.6	Malignant	0.769498	0.316449	-0.254229	0.467913	0.0149211	-0.0585547
TK20P	TKU3129_p2_XRBS13_S5.ACAGAC.R1.fastq_bismark_bt2_pe.bismark.cov.gz	3316042	517949	99.7	Malignant	0.735452	0.390021	0.00724715	0.375818	-0.0342566	-0.026171
TK20P	TKU3129_p2_XRBS13_S5.ACTCAC.R1.fastq_bismark_bt2_pe.bismark.cov.gz	2614860	349252	99.6	Normal	0.564829	0.183608	-0.0761939	-0.220022	-0.0102704	-0.115937
TK20P	TKU3129_p2_XRBS13_S5.ATCAAG.R1.fastq_bismark_bt2_pe.bismark.cov.gz	2478309	374497	99.6	Malignant	0.822801	0.212415	0.445896	-0.282892	-0.0238052	-0.0217862
TK20P	TKU3129_p2_XRBS13_S5.ATCGAC.R1.fastq_bismark_bt2_pe.bismark.cov.gz	4312334	671945	99.6	Malignant	0.764503	0.299387	0.264442	-0.214847	0.271275	0.0397876
TK20P	TKU3129_p2_XRBS13_S5.CAAGAG.R1.fastq_bismark_bt2_pe.bismark.cov.gz	2880624	443623	99.6	Malignant	0.838123	0.433944	-0.291835	0.348828	-0.0848614	-0.108714
TK20P	TKU3129_p2_XRBS13_S5.CATGAC.R1.fastq_bismark_bt2_pe.bismark.cov.gz	4060385	628100	99.7	Malignant	0.776994	0.482695	-0.0130575	-0.191991	0.00917368	-0.0938779
TK20P	TKU3129_p2_XRBS13_S5.CCATAG.R1.fastq_bismark_bt2_pe.bismark.cov.gz	1795792	234444	99.6	Normal	0.407347	0.169693	0.233449	-0.238811	0.0222721	-0.108241
TK20P	TKU3129_p2_XRBS13_S5.CCTTCG.R1.fastq_bismark_bt2_pe.bismark.cov.gz	2995764	418790	99.6	Malignant	0.797082	0.327682	0.0997529	-0.348954	-0.00388797	-0.084726
TK20P	TKU3129_p2_XRBS13_S5.CGGTAG.R1.fastq_bismark_bt2_pe.bismark.cov.gz	3097079	445478	99.7	Malignant	0.821668	0.423549	-0.19	0.247497	-0.0115006	-0.08836
TK20P	TKU3129_p2_XRBS13_S5.CTATTG.R1.fastq_bismark_bt2_pe.bismark.cov.gz	3801525	512203	99.7	Malignant	0.793125	0.430751	0.15527	0.207841	-0.0328307	-0.0978234
TK20P	TKU3129_p2_XRBS13_S5.CTCAGC.R1.fastq_bismark_bt2_pe.bismark.cov.gz	3119974	507026	99.7	Malignant	0.795277	0.595256	-0.104901	0.493146	-0.0168863	-0.0524179
TK20P	TKU3129_p2_XRBS13_S5.GAAGTC.R1.fastq_bismark_bt2_pe.bismark.cov.gz	3603137	513070	99.7	Malignant	0.766576	0.334429	-0.175841	0.251933	0.00187477	-0.0206738
TK20P	TKU3129_p2_XRBS13_S5.GCATTC.R1.fastq_bismark_bt2_pe.bismark.cov.gz	2828544	406065	99.7	Malignant	0.719787	0.338699	-0.156773	0.327936	-0.00723315	-0.0889749
TK20P	TKU3129_p2_XRBS13_S5.GGTAAC.R1.fastq_bismark_bt2_pe.bismark.cov.gz	3516405	565874	99.7	Malignant	0.791245	0.334554	0.366271	-0.370918	0.0733176	-0.0810612
TK20P	TKU3129_p2_XRBS13_S5.GTGAGG.R1.fastq_bismark_bt2_pe.bismark.cov.gz	3254623	498608	99.7	Malignant	0.778634	0.21009	0.490645	-0.28659	-0.0239544	-0.0514981
TK20P	TKU3129_p2_XRBS13_S5.GTTGAG.R1.fastq_bismark_bt2_pe.bismark.cov.gz	2847834	448099	99.6	Malignant	0.807597	0.59336	-0.0685988	0.214606	-0.00646749	-0.0382422
TK20P	TKU3129_p2_XRBS13_S5.TATCTC.R1.fastq_bismark_bt2_pe.bismark.cov.gz	2726011	385123	99.6	Malignant	0.760823	0.399385	-0.170812	0.255893	-0.118389	-0.0642239
TK20P	TKU3129_p2_XRBS13_S5.TCTCTG.R1.fastq_bismark_bt2_pe.bismark.cov.gz	2971008	448687	99.7	Malignant	0.773793	0.297669	0.620824	-0.195313	-0.0118983	-0.0764907
TK20P	TKU3129_p2_XRBS13_S5.TGACAG.R1.fastq_bismark_bt2_pe.bismark.cov.gz	2909801	422058	99.6	Malignant	0.78503	0.333446	0.571785	-0.308323	-0.00440959	-0.0532155
TK20P	TKU3129_p2_XRBS13_S5.TGCTGC.R1.fastq_bismark_bt2_pe.bismark.cov.gz	3481778	550794	99.6	Malignant	0.819075	0.413209	0.276863	-0.284152	0.23356	-0.144234
TK20P	TKU3129_p2_XRBS13_S5.TGTAGG.R1.fastq_bismark_bt2_pe.bismark.cov.gz	3099596	498755	99.7	Malignant	0.738804	0.497288	0.145175	0.0974779	-0.0909544	-0.0479647
TK20P	TKU3129_p2_XRBS14_S6.ACAGAC.R1.fastq_bismark_bt2_pe.bismark.cov.gz	3185156	611574	99.7	Malignant	0.815208	0.360385	0.41759	-0.106649	-0.0259092	-0.0389315
TK20P	TKU3129_p2_XRBS14_S6.AGAAGG.R1.fastq_bismark_bt2_pe.bismark.cov.gz	4661713	981413	99.7	Malignant	0.784776	0.515399	0.0943106	0.0162471	-0.0156808	-0.10029
TK20P	TKU3129_p2_XRBS14_S6.AGGATG.R1.fastq_bismark_bt2_pe.bismark.cov.gz	3349750	563998	99.7	Malignant	0.761878	0.309038	0.191677	-0.0218797	-0.0323503	-0.138658
TK20P	TKU3129_p2_XRBS14_S6.ATCGAC.R1.fastq_bismark_bt2_pe.bismark.cov.gz	2757852	593949	99.7	Malignant	0.792896	0.272729	0.485165	-0.202179	0.209874	-0.0297163
TK20P	TKU3129_p2_XRBS14_S6.CAAGAG.R1.fastq_bismark_bt2_pe.bismark.cov.gz	2403571	453976	99.7	Malignant	0.792745	0.428733	-0.0734645	0.19108	-0.0960477	-0.054611
TK20P	TKU3129_p2_XRBS14_S6.CATGAC.R1.fastq_bismark_bt2_pe.bismark.cov.gz	3315514	649681	99.7	Malignant	0.75654	0.588644	-0.160123	0.00676659	-0.0191281	0.00220735
TK20P	TKU3129_p2_XRBS14_S6.CCATAG.R1.fastq_bismark_bt2_pe.bismark.cov.gz	2706422	494799	99.7	Malignant	0.824211	0.503943	0.119655	0.244188	0.127094	-0.0810878
TK20P	TKU3129_p2_XRBS14_S6.CCTTCG.R1.fastq_bismark_bt2_pe.bismark.cov.gz	2374251	423783	99.7	Malignant	0.75896	0.512962	-0.0978756	0.360193	-0.093056	-0.0520526
TK20P	TKU3129_p2_XRBS14_S6.CGGTAG.R1.fastq_bismark_bt2_pe.bismark.cov.gz	1951586	370192	99.7	Malignant	0.708864	0.386342	0.261086	-0.232159	0.0576814	-0.0256546
TK20P	TKU3129_p2_XRBS14_S6.CTATTG.R1.fastq_bismark_bt2_pe.bismark.cov.gz	3352103	580864	99.7	Malignant	0.754348	0.488455	-0.180915	0.195359	-0.0795615	-0.0653754
TK20P	TKU3129_p2_XRBS14_S6.CTCAGC.R1.fastq_bismark_bt2_pe.bismark.cov.gz	2930553	533484	99.7	Malignant	0.771328	0.344803	-0.0686785	0.206352	0.020861	-0.11429
TK20P	TKU3129_p2_XRBS14_S6.GAAGTC.R1.fastq_bismark_bt2_pe.bismark.cov.gz	2770709	546401	99.7	Malignant	0.782502	0.328881	-0.130717	0.386691	-0.078064	-0.122642
TK20P	TKU3129_p2_XRBS14_S6.GCATTC.R1.fastq_bismark_bt2_pe.bismark.cov.gz	1934820	268845	99.6	Normal	0.458995	0.222294	0.127148	-0.25715	-0.111124	-0.0204022
TK20P	TKU3129_p2_XRBS14_S6.GGTAAC.R1.fastq_bismark_bt2_pe.bismark.cov.gz	3793283	680470	99.7	Malignant	0.818838	0.52149	-0.213593	0.306655	-0.00263819	-0.0309663
TK20P	TKU3129_p2_XRBS14_S6.GTGAGG.R1.fastq_bismark_bt2_pe.bismark.cov.gz	3193461	595600	99.7	Malignant	0.757194	0.452178	-0.15518	0.511017	-0.0403118	-0.0654054
TK20P	TKU3129_p2_XRBS14_S6.TATCTC.R1.fastq_bismark_bt2_pe.bismark.cov.gz	2982505	510223	99.7	Malignant	0.744727	0.393676	-0.0610749	-0.292362	-0.106972	-0.169612
TK20P	TKU3129_p2_XRBS14_S6.TCTCTG.R1.fastq_bismark_bt2_pe.bismark.cov.gz	2311575	422722	99.7	Malignant	0.689599	0.481461	-0.200507	-0.287965	0.0613212	-0.108439
TK20P	TKU3129_p2_XRBS14_S6.TGACAG.R1.fastq_bismark_bt2_pe.bismark.cov.gz	2377139	420189	99.7	Malignant	0.761555	0.493756	0.0685314	0.195378	-0.0657713	-0.0322518
TK20P	TKU3129_p2_XRBS14_S6.TGCTGC.R1.fastq_bismark_bt2_pe.bismark.cov.gz	2802921	498196	99.7	Malignant	0.821416	0.454634	-0.0730643	0.598565	-0.0787526	-0.0740642
TK20P	TKU3129_p2_XRBS15_S7.ACAACC.R1.fastq_bismark_bt2_pe.bismark.cov.gz	2492741	466340	99.7	Malignant	0.755294	0.25093	0.520653	-0.305347	0.0276651	-0.078736
TK20P	TKU3129_p2_XRBS15_S7.ACAGAC.R1.fastq_bismark_bt2_pe.bismark.cov.gz	2567424	520693	99.7	Malignant	0.832707	0.374165	-0.195233	0.572768	-0.108531	-0.0663299
TK20P	TKU3129_p2_XRBS15_S7.ACTCAC.R1.fastq_bismark_bt2_pe.bismark.cov.gz	2679455	381107	99.7	Malignant	0.804539	0.285205	0.0495216	0.373787	0.0485973	-0.0922884
TK20P	TKU3129_p2_XRBS15_S7.AGGATG.R1.fastq_bismark_bt2_pe.bismark.cov.gz	3424073	561969	99.7	Malignant	0.753702	0.25937	0.419824	-0.159572	0.0319236	-0.04723
TK20P	TKU3129_p2_XRBS15_S7.CCATAG.R1.fastq_bismark_bt2_pe.bismark.cov.gz	3496806	762344	99.7	Malignant	0.774439	0.37547	-0.116018	-0.118054	0.51492	1.25181
TK20P	TKU3129_p2_XRBS15_S7.CGGTAG.R1.fastq_bismark_bt2_pe.bismark.cov.gz	2590838	454415	99.7	Malignant	0.782339	0.409162	-0.227244	0.123496	0.591726	0.113134
TK20P	TKU3129_p2_XRBS15_S7.CTATTG.R1.fastq_bismark_bt2_pe.bismark.cov.gz	2975210	504875	99.7	Malignant	0.80763	0.302612	-0.16519	0.19652	-0.0991543	-0.0139718
TK20P	TKU3129_p2_XRBS15_S7.GAAGTC.R1.fastq_bismark_bt2_pe.bismark.cov.gz	3066952	516734	99.7	Malignant	0.776124	0.436979	0.11416	-0.177186	0.0147118	-0.079161
TK20P	TKU3129_p2_XRBS15_S7.GCATTC.R1.fastq_bismark_bt2_pe.bismark.cov.gz	2519426	451907	99.7	Malignant	0.841643	0.501343	-0.10524	0.363751	0.087886	-0.101358
TK20P	TKU3129_p2_XRBS15_S7.GGTAAC.R1.fastq_bismark_bt2_pe.bismark.cov.gz	3117635	567962	99.7	Malignant	0.709418	0.201643	0.0921173	-0.288576	0.0565663	0.0505208
TK20P	TKU3129_p2_XRBS15_S7.GTGAGG.R1.fastq_bismark_bt2_pe.bismark.cov.gz	4716493	994618	99.7	Malignant	0.738115	0.342148	-0.045373	0.309771	-0.00391024	-0.0870256
TK20P	TKU3129_p2_XRBS15_S7.TATCTC.R1.fastq_bismark_bt2_pe.bismark.cov.gz	2554476	425252	99.7	Malignant	0.773707	0.337148	-0.220847	0.274074	-0.0660681	-0.091036
TK20P	TKU3129_p2_XRBS15_S7.TCTCTG.R1.fastq_bismark_bt2_pe.bismark.cov.gz	2719204	443424	99.7	Malignant	0.778824	0.382224	-0.197465	0.390424	0.446466	0.101902
TK20P	TKU3129_p2_XRBS15_S7.TGACAG.R1.fastq_bismark_bt2_pe.bismark.cov.gz	2234660	379887	99.7	Malignant	0.803179	0.428118	-0.0855707	0.488582	-0.0205536	-0.104368
TK20P	TKU3129_p2_XRBS15_S7.TGCTGC.R1.fastq_bismark_bt2_pe.bismark.cov.gz	2357081	315955	99.6	Normal	0.461356	0.264717	0.303112	-0.2108	-0.10501	-0.0770562
TK20P	TKU3129_p2_XRBS16_S8.ACAACC.R1.fastq_bismark_bt2_pe.bismark.cov.gz	2792442	521733	99.6	Malignant	0.803688	0.470297	-0.0929003	0.123822	-0.0418611	-0.102394
TK20P	TKU3129_p2_XRBS16_S8.ACAGAC.R1.fastq_bismark_bt2_pe.bismark.cov.gz	3360474	581986	99.7	Malignant	0.827687	0.369773	-0.247925	0.239417	0.11615	-0.042089
TK20P	TKU3129_p2_XRBS16_S8.ACTCAC.R1.fastq_bismark_bt2_pe.bismark.cov.gz	3004347	544795	99.7	Malignant	0.775173	0.229761	0.377192	-0.447249	0.0944501	-0.0932024
TK20P	TKU3129_p2_XRBS16_S8.AGAAGG.R1.fastq_bismark_bt2_pe.bismark.cov.gz	3074089	475979	99.6	Malignant	0.79752	0.370359	0.477336	-0.108995	-0.0887891	-0.100406
TK20P	TKU3129_p2_XRBS16_S8.AGGATG.R1.fastq_bismark_bt2_pe.bismark.cov.gz	2997349	471992	99.6	Malignant	0.808464	0.160436	0.307884	-0.401156	-0.0635019	-0.0686462
TK20P	TKU3129_p2_XRBS16_S8.ATCAAG.R1.fastq_bismark_bt2_pe.bismark.cov.gz	1713785	307803	99.6	Malignant	0.77927	0.392816	-0.0521928	0.307229	0.0194527	-0.0642272
TK20P	TKU3129_p2_XRBS16_S8.ATCGAC.R1.fastq_bismark_bt2_pe.bismark.cov.gz	2629580	372403	99.6	Normal	0.453666	0.167831	0.120548	-0.2585	-0.119397	-0.0863392
TK20P	TKU3129_p2_XRBS16_S8.CAAGAG.R1.fastq_bismark_bt2_pe.bismark.cov.gz	2862439	587968	99.6	Malignant	0.775831	0.187494	0.452028	-0.239444	0.00875674	0.00538795
TK20P	TKU3129_p2_XRBS16_S8.CATGAC.R1.fastq_bismark_bt2_pe.bismark.cov.gz	2812313	519525	99.6	Malignant	0.789933	0.318097	-0.0628085	0.479895	-0.126042	-0.108991
TK20P	TKU3129_p2_XRBS16_S8.CCATAG.R1.fastq_bismark_bt2_pe.bismark.cov.gz	2277104	372458	99.6	Malignant	0.83831	0.380426	0.590024	-0.291538	-0.0556673	-0.0977752
TK20P	TKU3129_p2_XRBS16_S8.CCTTCG.R1.fastq_bismark_bt2_pe.bismark.cov.gz	2501122	426597	99.6	Malignant	0.736376	0.413558	-0.0600573	0.0794034	-0.0896449	-0.119097
TK20P	TKU3129_p2_XRBS16_S8.CTCAGC.R1.fastq_bismark_bt2_pe.bismark.cov.gz	3054619	457884	99.6	Malignant	0.816659	0.625684	0.0689526	0.0818586	-0.100595	-0.0881648
TK20P	TKU3129_p2_XRBS16_S8.GAAGTC.R1.fastq_bismark_bt2_pe.bismark.cov.gz	2784736	460996	99.7	Malignant	0.80069	0.722173	-0.164713	-0.0931575	-0.0608756	-0.0121186
TK20P	TKU3129_p2_XRBS16_S8.GCATTC.R1.fastq_bismark_bt2_pe.bismark.cov.gz	2234528	381472	99.6	Malignant	0.770434	0.263253	0.544423	-0.230105	-0.103011	0.0122489
TK20P	TKU3129_p2_XRBS16_S8.GGTAAC.R1.fastq_bismark_bt2_pe.bismark.cov.gz	3134510	546175	99.6	Malignant	0.80921	0.315503	0.692115	-0.368157	0.0323643	-0.0915571
TK20P	TKU3129_p2_XRBS16_S8.GTGAGG.R1.fastq_bismark_bt2_pe.bismark.cov.gz	2517368	414886	99.6	Malignant	0.775411	0.272909	0.215449	-0.175909	-0.00940959	-0.020571
TK20P	TKU3129_p2_XRBS16_S8.GTTGAG.R1.fastq_bismark_bt2_pe.bismark.cov.gz	1698217	329021	99.6	Malignant	0.715118	0.325445	0.531499	-0.236631	0.0282912	-0.0505856
TK20P	TKU3129_p2_XRBS16_S8.TATCTC.R1.fastq_bismark_bt2_pe.bismark.cov.gz	2486830	367710	99.6	Malignant	0.681109	0.443298	0.0167846	-0.127963	-0.0786317	-0.059064
TK20P	TKU3129_p2_XRBS16_S8.TCTCTG.R1.fastq_bismark_bt2_pe.bismark.cov.gz	2474121	411608	99.6	Malignant	0.815957	0.435457	-0.168227	0.389438	-0.0799066	-0.0231657
TK20P	TKU3129_p2_XRBS16_S8.TGACAG.R1.fastq_bismark_bt2_pe.bismark.cov.gz	2283725	381938	99.6	Malignant	0.827353	0.437911	-0.0437123	-0.0831658	0.510349	0.0970757
TK20P	TKU3129_p2_XRBS16_S8.TGCTGC.R1.fastq_bismark_bt2_pe.bismark.cov.gz	2203701	412757	99.6	Malignant	0.763784	0.550306	0.0371881	0.439271	-0.0548528	-0.0176045
TK20P	TKU3129_p2_XRBS16_S8.TGTAGG.R1.fastq_bismark_bt2_pe.bismark.cov.gz	3306278	599430	99.6	Malignant	0.787339	0.501545	0.134791	-0.194526	0.5416	-0.0319843
TK20R	TKU3161_p2_XRBS18_S6.ACAACC.R1.fastq_bismark_bt2_pe.bismark.cov.gz	2011810	217681	99.6	Malignant	0.60496	0.215492	0.280272	-0.121182	-0.0452404	-0.070766
TK20R	TKU3161_p2_XRBS18_S6.AGAAGG.R1.fastq_bismark_bt2_pe.bismark.cov.gz	2374802	324771	99.6	Malignant	0.603915	0.15355	0.50761	-0.296708	-0.117066	-0.0882243
TK20R	TKU3161_p2_XRBS18_S6.ATCGAC.R1.fastq_bismark_bt2_pe.bismark.cov.gz	2580860	302233	99.6	Malignant	0.582672	0.21645	0.499413	-0.305742	-0.0378569	-0.0473001
TK20R	TKU3161_p2_XRBS18_S6.CATGAC.R1.fastq_bismark_bt2_pe.bismark.cov.gz	1535600	216809	99.6	Normal	0.399565	0.150506	0.196185	-0.119842	-0.0893928	0.000220812
TK20R	TKU3161_p2_XRBS18_S6.CCATAG.R1.fastq_bismark_bt2_pe.bismark.cov.gz	1923507	285374	99.6	Malignant	0.688889	0.366929	0.491008	-0.170117	-0.0175762	-0.0724105
TK20R	TKU3161_p2_XRBS18_S6.CCTTCG.R1.fastq_bismark_bt2_pe.bismark.cov.gz	1857511	209496	99.6	Malignant	0.653953	0.188354	0.394042	-0.269556	-0.0898099	-0.1197
TK20R	TKU3161_p2_XRBS18_S6.CGGTAG.R1.fastq_bismark_bt2_pe.bismark.cov.gz	2501901	294528	99.6	Normal	0.517857	0.0875996	0.165246	-0.164303	-0.0953593	-0.0221204
TK20R	TKU3161_p2_XRBS18_S6.GCATTC.R1.fastq_bismark_bt2_pe.bismark.cov.gz	1737245	200588	99.6	Malignant	0.832099	0.279333	0.358032	-0.193808	0.0134916	-0.0643427
TK20R	TKU3161_p2_XRBS18_S6.GGTAAC.R1.fastq_bismark_bt2_pe.bismark.cov.gz	2657142	335340	99.6	Malignant	0.73964	0.169101	0.475733	-0.385189	-0.0673886	-0.0785643
TK20R	TKU3161_p2_XRBS18_S6.GTGAGG.R1.fastq_bismark_bt2_pe.bismark.cov.gz	2508030	310645	99.6	Malignant	0.65693	0.244793	-0.0514411	0.249346	-0.0170452	-0.107056
TK20R	TKU3161_p2_XRBS18_S6.TATCTC.R1.fastq_bismark_bt2_pe.bismark.cov.gz	2289603	261066	99.6	Malignant	0.60332	0.354237	-0.166325	0.727751	-0.0127136	0.0303789
TK20R	TKU3161_p2_XRBS18_S6.TGCTGC.R1.fastq_bismark_bt2_pe.bismark.cov.gz	2390914	280407	99.6	Malignant	0.682545	0.273226	0.328719	-0.280951	-0.0356151	-0.0620177
TK20R	TKU3161_p2_XRBS18_S6.TGTAGG.R1.fastq_bismark_bt2_pe.bismark.cov.gz	2917281	342268	99.6	Normal	0.517756	0.146038	0.330918	-0.137252	-0.054974	-0.0860011
TK20R	TKU3161_p2_XRBS19_S7.ACTCAC.R1.fastq_bismark_bt2_pe.bismark.cov.gz	2628501	330194	99.7	Normal	0.54258	0.153524	-0.119842	-0.299296	0.00781619	0.0392579
TK20R	TKU3161_p2_XRBS19_S7.ATCGAC.R1.fastq_bismark_bt2_pe.bismark.cov.gz	2544520	277892	99.7	Malignant	0.620133	0.303389	0.488953	-0.138923	-0.0658471	-0.0578242
TK20R	TKU3161_p2_XRBS19_S7.CAAGAG.R1.fastq_bismark_bt2_pe.bismark.cov.gz	1941696	230390	99.6	Malignant	0.642982	0.219981	0.241622	-0.0960638	-0.0282626	-0.0106109
TK20R	TKU3161_p2_XRBS19_S7.CCATAG.R1.fastq_bismark_bt2_pe.bismark.cov.gz	2609493	333752	99.6	Malignant	0.711979	0.358307	0.392242	-0.21283	0.0110066	-0.0403354
TK20R	TKU3161_p2_XRBS19_S7.CGGTAG.R1.fastq_bismark_bt2_pe.bismark.cov.gz	1831538	222100	99.6	Malignant	0.628006	0.0724368	0.357532	-0.256113	-0.117013	-0.118191
TK20R	TKU3161_p2_XRBS19_S7.CTATTG.R1.fastq_bismark_bt2_pe.bismark.cov.gz	2573687	341100	99.6	Malignant	0.742765	0.273502	0.38862	-0.194851	-0.0377039	-0.0255021
TK20R	TKU3161_p2_XRBS19_S7.CTCAGC.R1.fastq_bismark_bt2_pe.bismark.cov.gz	4160986	650729	99.5	Normal	0.407003	0.322396	-0.0011542	-0.184428	-0.0581861	-0.142257
TK20R	TKU3161_p2_XRBS19_S7.GAAGTC.R1.fastq_bismark_bt2_pe.bismark.cov.gz	2695715	350893	99.6	Normal	0.498187	0.250274	0.231284	-0.24485	-0.0760009	-0.0127187
TK20R	TKU3161_p2_XRBS19_S7.GGTAAC.R1.fastq_bismark_bt2_pe.bismark.cov.gz	3617473	443993	99.6	Normal	0.496367	0.0981566	0.270023	-0.257718	-0.127872	-0.0753444
TK20R	TKU3161_p2_XRBS19_S7.GTGAGG.R1.fastq_bismark_bt2_pe.bismark.cov.gz	2940417	339839	99.6	Malignant	0.767238	0.315751	0.526277	-0.371689	-0.116774	-0.0535991
TK20R	TKU3161_p2_XRBS19_S7.TGACAG.R1.fastq_bismark_bt2_pe.bismark.cov.gz	1521003	188456	99.6	Malignant	0.759524	0.256921	0.350448	-0.137098	-0.0366532	-0.0521716
TK20R	TKU3161_p2_XRBS20_S8.ACAACC.R1.fastq_bismark_bt2_pe.bismark.cov.gz	2079413	228580	99.6	Normal	0.481085	0.192338	0.0361477	-0.233871	-0.0981398	-0.0180478
TK20R	TKU3161_p2_XRBS20_S8.ACTCAC.R1.fastq_bismark_bt2_pe.bismark.cov.gz	2607190	299093	99.6	Malignant	0.768747	0.183001	-0.0914599	0.0381882	-0.0256299	-0.00252626
TK20R	TKU3161_p2_XRBS20_S8.AGGATG.R1.fastq_bismark_bt2_pe.bismark.cov.gz	2461650	277678	99.3	Malignant	0.643796	0.313609	0.48778	-0.361085	-0.066385	-0.00951471
TK20R	TKU3161_p2_XRBS20_S8.ATCAAG.R1.fastq_bismark_bt2_pe.bismark.cov.gz	1734487	212094	99.6	Normal	0.512227	0.296519	0.18052	-0.198712	-0.0905568	-0.0212092
TK20R	TKU3161_p2_XRBS20_S8.CAAGAG.R1.fastq_bismark_bt2_pe.bismark.cov.gz	2239552	265776	99.6	Malignant	0.756906	0.139513	0.496235	-0.201275	-0.0633903	-0.0699852
TK20R	TKU3161_p2_XRBS20_S8.CATGAC.R1.fastq_bismark_bt2_pe.bismark.cov.gz	2727022	325765	99.6	Malignant	0.708985	0.215835	-0.0311652	-0.334625	-0.0344769	-0.0774559
TK20R	TKU3161_p2_XRBS20_S8.CGGTAG.R1.fastq_bismark_bt2_pe.bismark.cov.gz	1416323	161267	99.6	Normal	0.478395	0.306512	0.276206	-0.268848	-0.140765	-0.110888
TK20R	TKU3161_p2_XRBS20_S8.CTATTG.R1.fastq_bismark_bt2_pe.bismark.cov.gz	2725544	308591	99.3	Malignant	0.579483	0.2631	0.395597	-0.215564	-0.0823409	-0.0470507
TK20R	TKU3161_p2_XRBS20_S8.CTCAGC.R1.fastq_bismark_bt2_pe.bismark.cov.gz	2638018	326804	99.6	Normal	0.512418	0.303147	-0.143074	-0.347946	-0.0320046	0.0306833
TK20R	TKU3161_p2_XRBS20_S8.GAAGTC.R1.fastq_bismark_bt2_pe.bismark.cov.gz	3816240	547711	99.6	Malignant	0.758424	0.18143	0.041623	-0.102868	-0.0119395	-0.039198
TK20R	TKU3161_p2_XRBS20_S8.GCATTC.R1.fastq_bismark_bt2_pe.bismark.cov.gz	2221075	271965	99.6	Malignant	0.672481	0.256334	0.516331	-0.242364	-0.0424827	-0.0449394
TK20R	TKU3161_p2_XRBS20_S8.TATCTC.R1.fastq_bismark_bt2_pe.bismark.cov.gz	2715036	385307	99.6	Malignant	0.740333	0.273504	0.237382	-0.209754	-0.106362	-0.152203
TK20R	TKU3161_p2_XRBS20_S8.TGACAG.R1.fastq_bismark_bt2_pe.bismark.cov.gz	1777587	186791	99.6	Malignant	0.558003	0.325224	0.529725	-0.113945	-0.0161313	-0.0569709
TKU3197	TKU3197_p6_XRBS1_S97.ACAACC.R1.fastq_bismark_bt2_pe.bismark.cov.gz	1156496	197251	99.7	Malignant	0.372126	0.407087	0.241655	-0.248486	-0.0914549	-0.0478234
TKU3197	TKU3197_p6_XRBS1_S97.ACAGAC.R1.fastq_bismark_bt2_pe.bismark.cov.gz	2492073	514270	99.7	Malignant	0.399139	0.521052	-0.298457	0.467221	-0.039829	-0.0643581
TKU3197	TKU3197_p6_XRBS1_S97.ACTCAC.R1.fastq_bismark_bt2_pe.bismark.cov.gz	1419813	229918	99.7	Malignant	0.450691	0.518703	-0.17358	0.419757	0.236949	-0.000262754
TKU3197	TKU3197_p6_XRBS1_S97.AGAAGG.R1.fastq_bismark_bt2_pe.bismark.cov.gz	3070372	559368	99.7	Malignant	0.395979	0.434606	-0.300452	0.398581	0.511552	0.228751
TKU3197	TKU3197_p6_XRBS1_S97.AGGATG.R1.fastq_bismark_bt2_pe.bismark.cov.gz	2250674	427752	99.7	Malignant	0.401625	0.511548	-0.134963	-0.0993702	0.047512	0.93473
TKU3197	TKU3197_p6_XRBS1_S97.ATCGAC.R1.fastq_bismark_bt2_pe.bismark.cov.gz	1698150	345741	99.7	Malignant	0.377054	0.436339	-0.248078	0.037428	0.284357	1.29421
TKU3197	TKU3197_p6_XRBS1_S97.CATGAC.R1.fastq_bismark_bt2_pe.bismark.cov.gz	3448505	798557	99.7	Malignant	0.400472	0.298764	-0.358437	0.517519	-0.100256	-0.0354975
TKU3197	TKU3197_p6_XRBS1_S97.CCATAG.R1.fastq_bismark_bt2_pe.bismark.cov.gz	1664405	343050	99.7	Malignant	0.421581	0.494029	-0.285296	0.314336	0.15116	0.0858198
TKU3197	TKU3197_p6_XRBS1_S97.CCTTCG.R1.fastq_bismark_bt2_pe.bismark.cov.gz	1131796	195915	99.7	Malignant	0.394745	0.491817	-0.144103	-0.0623145	-0.052654	-0.0305748
TKU3197	TKU3197_p6_XRBS1_S97.CGGTAG.R1.fastq_bismark_bt2_pe.bismark.cov.gz	2145535	404405	99.7	Malignant	0.337183	0.582579	-0.0395956	-0.0843914	0.343547	1.34986
TKU3197	TKU3197_p6_XRBS1_S97.CTATTG.R1.fastq_bismark_bt2_pe.bismark.cov.gz	6149517	1470073	99.7	Malignant	0.415793	0.445248	-0.258761	0.212251	0.0485023	0.00435619
TKU3197	TKU3197_p6_XRBS1_S97.CTCAGC.R1.fastq_bismark_bt2_pe.bismark.cov.gz	2830094	646978	99.7	Malignant	0.35424	0.54366	-0.00766698	-0.00367878	-0.034267	-0.0239325
TKU3197	TKU3197_p6_XRBS1_S97.GAAGTC.R1.fastq_bismark_bt2_pe.bismark.cov.gz	2398484	443510	99.7	Malignant	0.406845	0.544089	-0.277278	-0.0727222	-0.0741553	-0.0203592
TKU3197	TKU3197_p6_XRBS1_S97.GCATTC.R1.fastq_bismark_bt2_pe.bismark.cov.gz	1372423	278877	99.7	Malignant	0.37853	0.445054	0.136915	-0.132122	0.0348889	-0.0250022
TKU3197	TKU3197_p6_XRBS1_S97.GGTAAC.R1.fastq_bismark_bt2_pe.bismark.cov.gz	2478334	522435	99.7	Malignant	0.413049	0.516818	-0.10181	0.0356114	-0.0819347	-0.0321599
TKU3197	TKU3197_p6_XRBS1_S97.GTGAGG.R1.fastq_bismark_bt2_pe.bismark.cov.gz	2037390	398358	99.7	Malignant	0.370567	0.693484	-0.131816	0.248021	0.0170086	-0.0805513
TKU3197	TKU3197_p6_XRBS1_S97.GTTGAG.R1.fastq_bismark_bt2_pe.bismark.cov.gz	3218650	697130	99.7	Malignant	0.443587	0.439136	0.290905	-0.241955	-0.0853551	-0.0551033
TKU3197	TKU3197_p6_XRBS1_S97.TGACAG.R1.fastq_bismark_bt2_pe.bismark.cov.gz	1497313	296955	99.7	Malignant	0.358735	0.541516	-0.1884	0.406935	0.0560535	-0.0314205
TKU3197	TKU3197_p6_XRBS1_S97.TGCTGC.R1.fastq_bismark_bt2_pe.bismark.cov.gz	2520955	453131	99.7	Malignant	0.440917	0.649907	-0.376382	0.162451	-0.0537111	-0.0643672
TKU3197	TKU3197_p6_XRBS2_S98.ACAACC.R1.fastq_bismark_bt2_pe.bismark.cov.gz	4037971	662504	99.7	Malignant	0.400288	0.496566	0.0620904	-0.283178	0.0808822	-0.0294996
TKU3197	TKU3197_p6_XRBS2_S98.ACAGAC.R1.fastq_bismark_bt2_pe.bismark.cov.gz	4829798	890701	99.7	Malignant	0.44064	0.659444	-0.130691	0.376399	-0.133571	-0.101494
TKU3197	TKU3197_p6_XRBS2_S98.ATCAAG.R1.fastq_bismark_bt2_pe.bismark.cov.gz	1527404	171929	99.7	Malignant	0.479735	0.608134	-0.138772	0.501893	0.6964	0.164411
TKU3197	TKU3197_p6_XRBS2_S98.ATCGAC.R1.fastq_bismark_bt2_pe.bismark.cov.gz	2940951	455749	99.7	Malignant	0.382948	0.488281	-0.132704	0.297157	-0.041823	-0.0817298
TKU3197	TKU3197_p6_XRBS2_S98.CATGAC.R1.fastq_bismark_bt2_pe.bismark.cov.gz	1949885	267835	99.7	Malignant	0.45275	0.581096	-0.271348	0.496046	-0.106795	-0.0851621
TKU3197	TKU3197_p6_XRBS2_S98.CCTTCG.R1.fastq_bismark_bt2_pe.bismark.cov.gz	1858869	317704	99.7	Malignant	0.381322	0.475171	-0.386954	0.221651	0.139208	0.0597656
TKU3197	TKU3197_p6_XRBS2_S98.CGGTAG.R1.fastq_bismark_bt2_pe.bismark.cov.gz	1665020	191020	99.7	Malignant	0.38556	0.472805	-0.195008	-0.159228	-0.110337	-0.0136596
TKU3197	TKU3197_p6_XRBS2_S98.GAAGTC.R1.fastq_bismark_bt2_pe.bismark.cov.gz	2827910	419186	99.7	Malignant	0.400291	0.597869	-0.147484	0.202872	0.08976	0.0365472
TKU3197	TKU3197_p6_XRBS2_S98.GTGAGG.R1.fastq_bismark_bt2_pe.bismark.cov.gz	3204633	490189	99.7	Malignant	0.416352	0.614713	0.173954	-0.151429	-0.0487617	-0.0468489
TKU3197	TKU3197_p6_XRBS2_S98.GTTGAG.R1.fastq_bismark_bt2_pe.bismark.cov.gz	2100568	328701	99.7	Malignant	0.377625	0.399228	-0.15494	0.0974577	-0.0342965	0.216284
TKU3197	TKU3197_p6_XRBS2_S98.TCTCTG.R1.fastq_bismark_bt2_pe.bismark.cov.gz	2261741	350260	99.7	Malignant	0.383304	0.523361	-0.166955	-0.000548805	-0.0981163	-0.0418642
TKU3197	TKU3197_p6_XRBS2_S98.TGACAG.R1.fastq_bismark_bt2_pe.bismark.cov.gz	1995524	294423	99.7	Malignant	0.437724	0.359138	0.0148597	0.172093	0.292202	0.0707265
TKU3197	TKU3197_p6_XRBS3_S99.ACTCAC.R1.fastq_bismark_bt2_pe.bismark.cov.gz	3074295	411434	99.7	Malignant	0.406575	0.499842	-0.0781643	0.0993804	0.0243706	0.0123246
TKU3197	TKU3197_p6_XRBS3_S99.ATCAAG.R1.fastq_bismark_bt2_pe.bismark.cov.gz	1704717	229354	99.7	Malignant	0.395108	0.426033	-0.18119	0.504469	-0.0955021	-0.0690998
TKU3197	TKU3197_p6_XRBS3_S99.ATCGAC.R1.fastq_bismark_bt2_pe.bismark.cov.gz	2251943	316490	99.7	Malignant	0.407917	0.382189	-0.269274	0.158551	0.152429	0.126032
TKU3197	TKU3197_p6_XRBS3_S99.CCATAG.R1.fastq_bismark_bt2_pe.bismark.cov.gz	3236853	464900	99.7	Malignant	0.386313	0.520476	-0.209257	0.303857	-0.0731238	-0.0418182
TKU3197	TKU3197_p6_XRBS3_S99.CCTTCG.R1.fastq_bismark_bt2_pe.bismark.cov.gz	2158860	309077	99.7	Malignant	0.419717	0.498139	-0.200266	0.220475	-0.0149565	-0.0218812
TKU3197	TKU3197_p6_XRBS3_S99.CTCAGC.R1.fastq_bismark_bt2_pe.bismark.cov.gz	3356454	438325	99.7	Malignant	0.388634	0.358522	-0.155424	0.126263	0.0590406	-0.0492895
TKU3197	TKU3197_p6_XRBS3_S99.GCATTC.R1.fastq_bismark_bt2_pe.bismark.cov.gz	2457827	355745	99.7	Malignant	0.343939	0.348257	-0.167591	-0.242996	-0.0213324	-0.0333706
TKU3197	TKU3197_p6_XRBS3_S99.GGTAAC.R1.fastq_bismark_bt2_pe.bismark.cov.gz	2678186	344939	99.7	Malignant	0.416892	0.634882	-0.143174	0.205868	0.0127149	-0.0381799
TKU3197	TKU3197_p6_XRBS3_S99.GTGAGG.R1.fastq_bismark_bt2_pe.bismark.cov.gz	3759155	492293	99.7	Malignant	0.391517	0.443725	0.0282152	0.519605	-0.0728347	-0.0361624
TKU3197	TKU3197_p6_XRBS3_S99.GTTGAG.R1.fastq_bismark_bt2_pe.bismark.cov.gz	2122885	271577	99.7	Malignant	0.465044	0.706455	-0.186633	0.211535	-0.0480643	0.0669039
TKU3197	TKU3197_p6_XRBS3_S99.TATCTC.R1.fastq_bismark_bt2_pe.bismark.cov.gz	2729407	343894	99.7	Malignant	0.382348	0.533087	-0.27341	0.187969	0.0120541	-0.000649909
TKU3197	TKU3197_p6_XRBS3_S99.TCTCTG.R1.fastq_bismark_bt2_pe.bismark.cov.gz	2042694	187477	99.7	Malignant	0.437107	0.380052	0.648862	-0.180858	-0.0677976	0.0171326
TKU3197	TKU3197_p6_XRBS3_S99.TGCTGC.R1.fastq_bismark_bt2_pe.bismark.cov.gz	3420759	460009	99.7	Malignant	0.342577	0.635232	-0.21135	0.168721	0.236023	1.08172
TKU3197	TKU3197_p6_XRBS3_S99.TGTAGG.R1.fastq_bismark_bt2_pe.bismark.cov.gz	2364525	209213	99.7	Malignant	0.440185	0.529172	-0.199429	0.33533	-0.0557552	-0.0386979
TKU3197	TKU3197_p6_XRBS4_S100.ACAACC.R1.fastq_bismark_bt2_pe.bismark.cov.gz	4570302	439231	99.7	Malignant	0.475556	0.455661	-0.228897	0.482697	-0.032037	-0.08546
TKU3197	TKU3197_p6_XRBS4_S100.ACTCAC.R1.fastq_bismark_bt2_pe.bismark.cov.gz	2464386	183873	99.7	Malignant	0.382812	0.586162	-0.134126	0.567341	-0.0180526	0.022155
TKU3197	TKU3197_p6_XRBS4_S100.AGGATG.R1.fastq_bismark_bt2_pe.bismark.cov.gz	4311623	363432	99.7	Malignant	0.370459	0.388076	-0.0594463	0.0495205	0.130255	0.148756
TKU3197	TKU3197_p6_XRBS4_S100.ATCAAG.R1.fastq_bismark_bt2_pe.bismark.cov.gz	2717972	252009	99.7	Malignant	0.339435	0.518877	-0.288238	-0.0070318	0.2491	1.86725
TKU3197	TKU3197_p6_XRBS4_S100.ATCGAC.R1.fastq_bismark_bt2_pe.bismark.cov.gz	2001512	196804	99.7	Malignant	0.365559	0.420813	-0.296396	0.0783073	0.361984	1.64047
TKU3197	TKU3197_p6_XRBS4_S100.CAAGAG.R1.fastq_bismark_bt2_pe.bismark.cov.gz	3114371	238334	99.7	Malignant	0.421047	0.559322	-0.301715	0.224296	-0.056422	-0.0959533
TKU3197	TKU3197_p6_XRBS4_S100.CATGAC.R1.fastq_bismark_bt2_pe.bismark.cov.gz	3126551	239428	99.7	Malignant	0.443431	0.466378	-0.224474	0.501072	0.0156034	-0.058573
TKU3197	TKU3197_p6_XRBS4_S100.CCATAG.R1.fastq_bismark_bt2_pe.bismark.cov.gz	3384158	291745	99.7	Malignant	0.443214	0.29535	-0.116218	0.0559876	0.20595	0.306646
TKU3197	TKU3197_p6_XRBS4_S100.CCTTCG.R1.fastq_bismark_bt2_pe.bismark.cov.gz	3472900	303069	99.7	Malignant	0.369295	0.412594	-0.26759	0.380109	-0.0900849	-0.0639168
TKU3197	TKU3197_p6_XRBS4_S100.CGGTAG.R1.fastq_bismark_bt2_pe.bismark.cov.gz	3695741	299334	99.7	Malignant	0.373367	0.460666	-0.232836	0.480797	0.0838021	-0.0411226
TKU3197	TKU3197_p6_XRBS4_S100.CTCAGC.R1.fastq_bismark_bt2_pe.bismark.cov.gz	4064082	345648	99.7	Malignant	0.351749	0.370555	-0.184947	0.239957	-0.0224418	0.0699263
TKU3197	TKU3197_p6_XRBS4_S100.GAAGTC.R1.fastq_bismark_bt2_pe.bismark.cov.gz	3018743	193911	99.7	Malignant	0.400327	0.234651	0.0919701	-0.134547	0.0281809	0.0511656
TKU3197	TKU3197_p6_XRBS4_S100.GCATTC.R1.fastq_bismark_bt2_pe.bismark.cov.gz	3650157	345550	99.7	Malignant	0.445612	0.367734	-0.0752465	-0.132859	0.0521075	-0.0455316
TKU3197	TKU3197_p6_XRBS4_S100.GTGAGG.R1.fastq_bismark_bt2_pe.bismark.cov.gz	4192029	346821	99.7	Malignant	0.401745	0.615901	-0.203607	0.325812	0.050672	0.0858997
TKU3197	TKU3197_p6_XRBS4_S100.GTTGAG.R1.fastq_bismark_bt2_pe.bismark.cov.gz	1955679	142819	99.7	Malignant	0.426389	0.580783	-0.200322	-0.205609	0.193625	0.0853668
TKU3197	TKU3197_p6_XRBS4_S100.TATCTC.R1.fastq_bismark_bt2_pe.bismark.cov.gz	3151363	278869	99.7	Malignant	0.402392	0.430677	-0.0444833	-0.0993515	0.0730897	0.398905
TKU3197	TKU3197_p6_XRBS4_S100.TGCTGC.R1.fastq_bismark_bt2_pe.bismark.cov.gz	4980341	439378	99.7	Malignant	0.379783	0.446076	-0.252717	0.130019	0.484234	0.302572
TK17R	TKU3273_p3_XRBS17_S9.ACAACC.R1.fastq_bismark_bt2_pe.bismark.cov.gz	2318041	302950	99.6	Malignant	0.736066	0.254048	0.166536	-0.210734	-0.0852187	0.00376407
TK17R	TKU3273_p3_XRBS17_S9.ACAGAC.R1.fastq_bismark_bt2_pe.bismark.cov.gz	2682991	391329	99.6	Malignant	0.768141	0.497879	-0.113043	0.5664	-0.00280863	-0.0770061
TK17R	TKU3273_p3_XRBS17_S9.ACTCAC.R1.fastq_bismark_bt2_pe.bismark.cov.gz	2635648	359757	99.6	Malignant	0.772913	0.22136	0.0405011	0.386228	-0.0183059	-0.0478724
TK17R	TKU3273_p3_XRBS17_S9.AGAAGG.R1.fastq_bismark_bt2_pe.bismark.cov.gz	2739442	362727	99.7	Malignant	0.711004	0.490008	-0.133374	0.676102	-0.0309756	-0.0468342
TK17R	TKU3273_p3_XRBS17_S9.ATCGAC.R1.fastq_bismark_bt2_pe.bismark.cov.gz	2748115	362108	98.1	Normal	0.490114	-0.00417427	-0.122987	0.358595	-0.040402	0.0586939
TK17R	TKU3273_p3_XRBS17_S9.CCTTCG.R1.fastq_bismark_bt2_pe.bismark.cov.gz	2602800	310578	99.6	Normal	0.581856	0.11921	0.31361	-0.0649057	-0.0676108	-0.0124141
TK17R	TKU3273_p3_XRBS17_S9.CGGTAG.R1.fastq_bismark_bt2_pe.bismark.cov.gz	1689905	220349	99.7	Malignant	0.74086	0.318196	-0.0193801	0.501714	0.0672913	-0.0874796
TK17R	TKU3273_p3_XRBS17_S9.CTATTG.R1.fastq_bismark_bt2_pe.bismark.cov.gz	3275483	414119	99.6	Malignant	0.853685	0.20817	-0.136255	0.665901	0.0594235	-0.135244
TK17R	TKU3273_p3_XRBS17_S9.CTCAGC.R1.fastq_bismark_bt2_pe.bismark.cov.gz	2877605	373619	99.6	Malignant	0.733804	0.189443	0.00221117	0.383208	-0.00199721	0.00674262
TK17R	TKU3273_p3_XRBS17_S9.GAAGTC.R1.fastq_bismark_bt2_pe.bismark.cov.gz	2471408	293027	99.6	Malignant	0.697443	0.392016	-0.121258	0.200121	-0.0779645	-0.0480943
TK17R	TKU3273_p3_XRBS17_S9.GGTAAC.R1.fastq_bismark_bt2_pe.bismark.cov.gz	3112913	423830	99.6	Malignant	0.70581	0.233223	0.463929	-0.0312477	0.0738968	-0.0532222
TK17R	TKU3273_p3_XRBS17_S9.GTGAGG.R1.fastq_bismark_bt2_pe.bismark.cov.gz	1840062	237648	99.7	Malignant	0.798626	0.309332	-0.214508	0.517284	-0.0908345	-0.0401347
TK17R	TKU3273_p3_XRBS17_S9.GTTGAG.R1.fastq_bismark_bt2_pe.bismark.cov.gz	2175075	312036	99.6	Normal	0.471429	0.314271	0.394698	-0.214072	-0.00325389	0.00168802
TK17R	TKU3273_p3_XRBS17_S9.TCTCTG.R1.fastq_bismark_bt2_pe.bismark.cov.gz	3218251	524477	99	Normal	0.564152	0.0921746	0.233528	0.24228	-0.0869965	0.118275
TK17R	TKU3273_p3_XRBS17_S9.TGACAG.R1.fastq_bismark_bt2_pe.bismark.cov.gz	1967628	250216	99.7	Malignant	0.605559	0.368785	-0.0935966	0.648667	-0.0210991	-0.055158
TK17R	TKU3273_p3_XRBS17_S9.TGTAGG.R1.fastq_bismark_bt2_pe.bismark.cov.gz	2651176	392998	99.6	Malignant	0.631077	-0.0221968	0.0575632	0.0724725	-0.0572216	-0.0507517
TK17R	TKU3273_p3_XRBS18_S10.ACAACC.R1.fastq_bismark_bt2_pe.bismark.cov.gz	2481305	266164	99.7	Malignant	0.795383	0.584655	0.131045	-0.170355	-0.0636115	-0.0122563
TK17R	TKU3273_p3_XRBS18_S10.ACAGAC.R1.fastq_bismark_bt2_pe.bismark.cov.gz	2674471	258943	99.6	Malignant	0.754299	0.501482	-0.133639	0.408588	-0.0349214	-0.0721627
TK17R	TKU3273_p3_XRBS18_S10.AGAAGG.R1.fastq_bismark_bt2_pe.bismark.cov.gz	3294939	291095	99.6	Malignant	0.716583	0.341838	-0.0264006	0.564865	0.0705282	-0.0280948
TK17R	TKU3273_p3_XRBS18_S10.AGGATG.R1.fastq_bismark_bt2_pe.bismark.cov.gz	3178095	336064	99.7	Malignant	0.779534	0.365026	-0.061957	0.186047	-0.104007	-0.0504241
TK17R	TKU3273_p3_XRBS18_S10.ATCAAG.R1.fastq_bismark_bt2_pe.bismark.cov.gz	1356746	136864	98.7	Malignant	0.705303	0.102899	0.20771	-0.0539897	-0.069526	-0.0693433
TK17R	TKU3273_p3_XRBS18_S10.CAAGAG.R1.fastq_bismark_bt2_pe.bismark.cov.gz	2647982	273788	99.7	Malignant	0.671239	0.230966	-0.120741	0.553963	0.0894583	-0.0129091
TK17R	TKU3273_p3_XRBS18_S10.CATGAC.R1.fastq_bismark_bt2_pe.bismark.cov.gz	3074844	332998	99.3	Normal	0.461004	0.110839	0.0393428	0.221582	0.115236	0.0806484
TK17R	TKU3273_p3_XRBS18_S10.CGGTAG.R1.fastq_bismark_bt2_pe.bismark.cov.gz	1917209	198759	98.1	Malignant	0.706629	0.0588687	0.247115	-0.0848912	-0.0592671	-0.0582411
TK17R	TKU3273_p3_XRBS18_S10.CTATTG.R1.fastq_bismark_bt2_pe.bismark.cov.gz	3028911	362390	99.6	Malignant	0.672152	0.372296	0.557354	-0.273687	0.000234272	-0.101022
TK17R	TKU3273_p3_XRBS18_S10.CTCAGC.R1.fastq_bismark_bt2_pe.bismark.cov.gz	2823154	313762	99.7	Malignant	0.718261	0.342982	-0.202456	0.383974	-0.010907	-0.123102
TK17R	TKU3273_p3_XRBS18_S10.GAAGTC.R1.fastq_bismark_bt2_pe.bismark.cov.gz	2500074	301577	99.4	Malignant	0.71873	0.183532	0.867124	-0.189527	-0.046291	-0.109086
TK17R	TKU3273_p3_XRBS18_S10.GCATTC.R1.fastq_bismark_bt2_pe.bismark.cov.gz	2796358	268773	99.7	Malignant	0.741194	0.253041	0.0711128	0.514446	0.00799049	0.0283676
TK17R	TKU3273_p3_XRBS18_S10.TATCTC.R1.fastq_bismark_bt2_pe.bismark.cov.gz	2777950	257031	99.6	Malignant	0.751938	0.42185	0.0353905	0.395699	-0.0354776	-0.0511228
TK17R	TKU3273_p3_XRBS18_S10.TGACAG.R1.fastq_bismark_bt2_pe.bismark.cov.gz	1778579	184548	99.7	Malignant	0.686508	0.46137	-0.14903	0.506246	-0.0109409	-0.0704303
TK17R	TKU3273_p3_XRBS18_S10.TGTAGG.R1.fastq_bismark_bt2_pe.bismark.cov.gz	2851633	313451	99.7	Malignant	0.743783	0.149397	-0.143771	0.249516	0.0259941	-0.0648116
TK17R	TKU3273_p3_XRBS20_S12.ACAGAC.R1.fastq_bismark_bt2_pe.bismark.cov.gz	3581416	295539	98.8	Malignant	0.791389	-0.00439902	0.942202	-0.225085	-0.00817256	-0.0898551
TK17R	TKU3273_p3_XRBS20_S12.AGAAGG.R1.fastq_bismark_bt2_pe.bismark.cov.gz	3289038	292800	99.7	Malignant	0.749107	0.567015	-0.08375	0.771654	-0.0974521	-0.0257222
TK17R	TKU3273_p3_XRBS20_S12.AGGATG.R1.fastq_bismark_bt2_pe.bismark.cov.gz	3342856	288625	99.6	Malignant	0.671642	0.0453634	0.703632	-0.301866	-0.0186106	-0.0696142
TK17R	TKU3273_p3_XRBS20_S12.ATCGAC.R1.fastq_bismark_bt2_pe.bismark.cov.gz	3417822	323396	99.6	Malignant	0.684931	0.163165	0.386265	-0.160484	-0.077583	-0.0174813
TK17R	TKU3273_p3_XRBS20_S12.CAAGAG.R1.fastq_bismark_bt2_pe.bismark.cov.gz	2888911	272334	99.6	Malignant	0.725802	0.249997	-0.0534972	0.135762	-0.0581995	-0.0728087
TK17R	TKU3273_p3_XRBS20_S12.CATGAC.R1.fastq_bismark_bt2_pe.bismark.cov.gz	3260285	324754	99.6	Malignant	0.796825	0.177506	-0.153133	0.341346	0.00940853	-0.0572088
TK17R	TKU3273_p3_XRBS20_S12.CCTTCG.R1.fastq_bismark_bt2_pe.bismark.cov.gz	2286071	210982	99.6	Malignant	0.765504	0.483484	-0.193444	0.27148	-0.00697507	-0.0826266
TK17R	TKU3273_p3_XRBS20_S12.CGGTAG.R1.fastq_bismark_bt2_pe.bismark.cov.gz	1983313	180798	99	Malignant	0.827764	0.200429	0.445657	-0.180748	0.0971655	-0.0612167
TK17R	TKU3273_p3_XRBS20_S12.CTATTG.R1.fastq_bismark_bt2_pe.bismark.cov.gz	2833331	264838	99.6	Malignant	0.692243	0.365405	-0.149893	0.545912	-0.0551773	-0.122732
TK17R	TKU3273_p3_XRBS20_S12.CTCAGC.R1.fastq_bismark_bt2_pe.bismark.cov.gz	2945558	247843	99.7	Malignant	0.711576	0.406938	-0.126694	0.439146	-0.102069	-0.0298539
TK17R	TKU3273_p3_XRBS20_S12.GAAGTC.R1.fastq_bismark_bt2_pe.bismark.cov.gz	2857935	233436	99	Malignant	0.75812	0.133339	0.451108	-0.116536	-0.0428488	-0.0025618
TK17R	TKU3273_p3_XRBS20_S12.GCATTC.R1.fastq_bismark_bt2_pe.bismark.cov.gz	2847174	260517	99.6	Malignant	0.746111	0.296686	0.0848509	0.451224	-0.0424568	-0.082117
TK17R	TKU3273_p3_XRBS20_S12.GGTAAC.R1.fastq_bismark_bt2_pe.bismark.cov.gz	4355435	371020	99.6	Malignant	0.718862	0.263324	0.249666	0.266491	0.0399595	-0.0550743
TK17R	TKU3273_p3_XRBS20_S12.TATCTC.R1.fastq_bismark_bt2_pe.bismark.cov.gz	3176099	271816	99.7	Malignant	0.609005	0.12697	-0.0435016	0.327121	0.0159077	-0.00854059
TK17R	TKU3273_p3_XRBS20_S12.TCTCTG.R1.fastq_bismark_bt2_pe.bismark.cov.gz	3347826	300647	99.1	Normal	0.408085	0.161187	-0.16738	0.483837	0.0349507	-0.0541664
TK17R	TKU3273_p3_XRBS20_S12.TGACAG.R1.fastq_bismark_bt2_pe.bismark.cov.gz	2248398	210081	99.7	Malignant	0.703361	0.378041	-0.269638	0.392877	-0.047146	-0.109841
TK17R	TKU3273_p3_XRBS20_S12.TGCTGC.R1.fastq_bismark_bt2_pe.bismark.cov.gz	3986051	327977	99.7	Malignant	0.748672	0.208393	0.0331727	-0.0495661	-0.0487908	-0.0405406
TK17R	TKU3273_p3_XRBS20_S12.TGTAGG.R1.fastq_bismark_bt2_pe.bismark.cov.gz	3254128	343307	99.7	Malignant	0.695748	0.113907	0.100437	0.580018	-0.105134	-0.0273156
TK17R2	TKU3388_p6_XRBS21_S13.ACAACC.R1.fastq_bismark_bt2_pe.bismark.cov.gz	2775564	357088	99.7	Malignant	0.729926	0.418598	0.0207972	-0.0199671	0.0424269	-0.004301
TK17R2	TKU3388_p6_XRBS21_S13.ACAGAC.R1.fastq_bismark_bt2_pe.bismark.cov.gz	3770627	589560	99.7	Malignant	0.679772	0.194843	-0.306994	-0.207455	0.156236	-0.0567785
TK17R2	TKU3388_p6_XRBS21_S13.ACTCAC.R1.fastq_bismark_bt2_pe.bismark.cov.gz	2991375	355597	99.7	Malignant	0.569927	0.419209	-0.0440171	-0.130566	0.101381	0.013429
TK17R2	TKU3388_p6_XRBS21_S13.AGAAGG.R1.fastq_bismark_bt2_pe.bismark.cov.gz	2474174	318004	99.7	Malignant	0.721186	0.279498	-0.0480625	0.329477	-0.0530055	-0.0412396
TK17R2	TKU3388_p6_XRBS21_S13.AGGATG.R1.fastq_bismark_bt2_pe.bismark.cov.gz	2754492	335531	99.7	Normal	0.489502	0.12549	0.270561	-0.137148	-0.0800349	0.0100715
TK17R2	TKU3388_p6_XRBS21_S13.ATCAAG.R1.fastq_bismark_bt2_pe.bismark.cov.gz	2520075	435123	99.7	Malignant	0.658366	0.460003	-0.000354619	0.0594461	-0.00175637	-0.0296402
TK17R2	TKU3388_p6_XRBS21_S13.ATCGAC.R1.fastq_bismark_bt2_pe.bismark.cov.gz	8700340	1573136	99.7	Malignant	0.691717	0.200961	-0.183079	0.148479	0.110514	0.23687
TK17R2	TKU3388_p6_XRBS21_S13.CATGAC.R1.fastq_bismark_bt2_pe.bismark.cov.gz	4716326	795953	99.7	Malignant	0.593391	0.321407	-0.136815	0.978	-0.0509669	-0.0117176
TK17R2	TKU3388_p6_XRBS21_S13.CCATAG.R1.fastq_bismark_bt2_pe.bismark.cov.gz	5359161	1007262	99.7	Malignant	0.618502	0.586299	0.0275402	0.143218	0.0874947	-0.119045
TK17R2	TKU3388_p6_XRBS21_S13.CTATTG.R1.fastq_bismark_bt2_pe.bismark.cov.gz	4193531	659577	99.7	Malignant	0.639922	0.324876	-0.144513	0.45096	-0.0982432	-0.0200449
TK17R2	TKU3388_p6_XRBS21_S13.GAAGTC.R1.fastq_bismark_bt2_pe.bismark.cov.gz	4027805	620818	99.7	Malignant	0.686274	0.0972223	-0.178344	-0.230261	0.0345599	-0.0623259
TK17R2	TKU3388_p6_XRBS21_S13.GCATTC.R1.fastq_bismark_bt2_pe.bismark.cov.gz	3419030	535320	99.7	Malignant	0.616595	0.273436	-0.0388359	-0.0760195	-0.0989756	-0.0830873
TK17R2	TKU3388_p6_XRBS21_S13.GGTAAC.R1.fastq_bismark_bt2_pe.bismark.cov.gz	4085732	681435	99.7	Malignant	0.664298	0.248325	-0.297609	0.77269	-0.0327189	-0.056208
TK17R2	TKU3388_p6_XRBS21_S13.GTTGAG.R1.fastq_bismark_bt2_pe.bismark.cov.gz	3549165	575911	99.7	Malignant	0.668685	0.308364	-0.216473	0.415303	-0.0932652	-0.0512788
TK17R2	TKU3388_p6_XRBS21_S13.TATCTC.R1.fastq_bismark_bt2_pe.bismark.cov.gz	2218550	288506	98.8	Normal	0.400649	0.0845041	0.0134455	0.170201	0.00893558	0.0281586
TK17R2	TKU3388_p6_XRBS21_S13.TCTCTG.R1.fastq_bismark_bt2_pe.bismark.cov.gz	3016258	465840	99.7	Malignant	0.587887	0.335743	-0.00463561	0.451287	-0.0554941	-0.0884032
TK17R2	TKU3388_p6_XRBS21_S13.TGACAG.R1.fastq_bismark_bt2_pe.bismark.cov.gz	2681280	343193	99.7	Malignant	0.640308	0.193828	-0.0682956	-0.173571	0.0520078	0.229084
TK17R2	TKU3388_p6_XRBS21_S13.TGCTGC.R1.fastq_bismark_bt2_pe.bismark.cov.gz	2449089	333226	99.7	Malignant	0.649068	0.430302	0.0527823	-0.257019	-0.0990573	0.105071
TK17R2	TKU3388_p6_XRBS22_S14.ACAACC.R1.fastq_bismark_bt2_pe.bismark.cov.gz	1408134	440696	99.7	Malignant	0.717648	0.434088	0.0499178	0.0140435	-0.0746577	-0.0183088
TK17R2	TKU3388_p6_XRBS22_S14.ACTCAC.R1.fastq_bismark_bt2_pe.bismark.cov.gz	1467641	458072	99.7	Malignant	0.654704	0.231658	0.0170079	0.155966	-0.00694687	-0.00219334
TK17R2	TKU3388_p6_XRBS22_S14.AGAAGG.R1.fastq_bismark_bt2_pe.bismark.cov.gz	1100158	283754	99.7	Normal	0.452866	0.208166	-0.0714397	-0.139035	-0.0642034	-0.0574625
TK17R2	TKU3388_p6_XRBS22_S14.AGGATG.R1.fastq_bismark_bt2_pe.bismark.cov.gz	1652507	505595	99.7	Malignant	0.646917	0.416789	-0.114231	0.311096	-0.00785354	0.846064
TK17R2	TKU3388_p6_XRBS22_S14.ATCGAC.R1.fastq_bismark_bt2_pe.bismark.cov.gz	1714059	500899	99.7	Malignant	0.613431	0.391532	-0.210035	0.494055	0.00921535	-0.0548969
TK17R2	TKU3388_p6_XRBS22_S14.CAAGAG.R1.fastq_bismark_bt2_pe.bismark.cov.gz	1122959	357347	99.7	Malignant	0.687829	0.518409	-0.064354	0.207997	-0.0218359	0.0211066
TK17R2	TKU3388_p6_XRBS22_S14.CATGAC.R1.fastq_bismark_bt2_pe.bismark.cov.gz	1519300	401791	99.7	Malignant	0.695205	0.397473	-0.163654	0.371967	0.0207772	0.000590958
TK17R2	TKU3388_p6_XRBS22_S14.CCATAG.R1.fastq_bismark_bt2_pe.bismark.cov.gz	1221103	386433	99.7	Malignant	0.602477	0.486415	-0.2208	0.443537	0.022773	-0.0319018
TK17R2	TKU3388_p6_XRBS22_S14.CCTTCG.R1.fastq_bismark_bt2_pe.bismark.cov.gz	1070119	284378	99.7	Malignant	0.612719	0.197555	-0.048305	0.62259	-0.0102448	-0.0896488
TK17R2	TKU3388_p6_XRBS22_S14.CGGTAG.R1.fastq_bismark_bt2_pe.bismark.cov.gz	1178708	334499	99.7	Malignant	0.638246	0.3033	-0.233418	0.256049	0.187451	0.618964
TK17R2	TKU3388_p6_XRBS22_S14.CTATTG.R1.fastq_bismark_bt2_pe.bismark.cov.gz	1873951	536996	99.7	Malignant	0.68224	0.340311	0.0105279	-0.0480012	-0.0345533	0.00765291
TK17R2	TKU3388_p6_XRBS22_S14.GGTAAC.R1.fastq_bismark_bt2_pe.bismark.cov.gz	1410094	431310	99.7	Malignant	0.701056	0.418721	-0.216648	-0.0455153	-0.0661814	-0.130984
TK17R2	TKU3388_p6_XRBS22_S14.GTTGAG.R1.fastq_bismark_bt2_pe.bismark.cov.gz	1598671	482305	99.7	Malignant	0.704233	0.289258	-0.147767	-0.0848919	0.469307	0.304075
TK17R2	TKU3388_p6_XRBS22_S14.TATCTC.R1.fastq_bismark_bt2_pe.bismark.cov.gz	1553490	459103	99.7	Malignant	0.678957	0.348796	-0.0406895	0.436029	0.0891518	-0.0895336
TK17R2	TKU3388_p6_XRBS22_S14.TGCTGC.R1.fastq_bismark_bt2_pe.bismark.cov.gz	1075394	272586	99.7	Normal	0.554004	0.175784	0.311945	-0.153541	-0.0620117	-0.0909834
TK17R2	TKU3388_p6_XRBS23_S15.ACTCAC.R1.fastq_bismark_bt2_pe.bismark.cov.gz	3937391	719495	99.7	Malignant	0.742325	0.487036	-0.0161202	-0.134751	0.0167242	-0.0803279
TK17R2	TKU3388_p6_XRBS23_S15.AGAAGG.R1.fastq_bismark_bt2_pe.bismark.cov.gz	3756450	659122	99.7	Malignant	0.687028	0.496893	-0.145744	0.407362	-0.0705603	-0.106033
TK17R2	TKU3388_p6_XRBS23_S15.AGGATG.R1.fastq_bismark_bt2_pe.bismark.cov.gz	3050378	439066	99.4	Normal	0.46581	0.0773121	0.130166	0.217049	-0.0886934	0.105192
TK17R2	TKU3388_p6_XRBS23_S15.ATCAAG.R1.fastq_bismark_bt2_pe.bismark.cov.gz	2037572	305477	99.7	Malignant	0.699596	0.168061	-0.143491	0.624628	-0.0794881	-0.0377863
TK17R2	TKU3388_p6_XRBS23_S15.ATCGAC.R1.fastq_bismark_bt2_pe.bismark.cov.gz	3880328	681453	99.7	Malignant	0.649033	0.204195	0.0235955	-0.17036	0.0362275	0.0110193
TK17R2	TKU3388_p6_XRBS23_S15.CATGAC.R1.fastq_bismark_bt2_pe.bismark.cov.gz	2156718	337968	99.7	Normal	0.448239	0.0605895	0.153088	-0.218365	-0.101166	-0.0138721
TK17R2	TKU3388_p6_XRBS23_S15.CCATAG.R1.fastq_bismark_bt2_pe.bismark.cov.gz	1940439	238003	99.7	Malignant	0.64085	0.208737	-0.0124133	-0.16884	-0.0768586	-0.103247
TK17R2	TKU3388_p6_XRBS23_S15.CCTTCG.R1.fastq_bismark_bt2_pe.bismark.cov.gz	1767057	233036	98.9	Normal	0.540909	0.139895	-0.0150909	0.119398	-0.0838111	0.110473
TK17R2	TKU3388_p6_XRBS23_S15.CTATTG.R1.fastq_bismark_bt2_pe.bismark.cov.gz	4007936	697018	99.7	Malignant	0.598442	0.276394	-0.295656	0.182501	0.0654848	0.447197
TK17R2	TKU3388_p6_XRBS23_S15.CTCAGC.R1.fastq_bismark_bt2_pe.bismark.cov.gz	3511699	660386	99.7	Malignant	0.6508	0.431874	-0.1055	0.152652	-0.0793946	-0.0843591
TK17R2	TKU3388_p6_XRBS23_S15.GAAGTC.R1.fastq_bismark_bt2_pe.bismark.cov.gz	3180307	515893	99.7	Malignant	0.656185	0.368251	-0.0667024	0.282312	0.00191817	-0.0213111
TK17R2	TKU3388_p6_XRBS23_S15.GCATTC.R1.fastq_bismark_bt2_pe.bismark.cov.gz	3203372	521228	99.7	Malignant	0.581903	0.462209	0.0438066	0.378874	-0.0657989	-0.0489981
TK17R2	TKU3388_p6_XRBS23_S15.GGTAAC.R1.fastq_bismark_bt2_pe.bismark.cov.gz	4063887	737014	99.7	Normal	0.400258	0.186424	0.139606	-0.0775184	-0.0539424	-0.0672327
TK17R2	TKU3388_p6_XRBS23_S15.GTGAGG.R1.fastq_bismark_bt2_pe.bismark.cov.gz	3733250	617499	99.7	Malignant	0.653816	0.409995	-0.106082	0.0178373	-0.0104975	-0.107018
TK17R2	TKU3388_p6_XRBS23_S15.GTTGAG.R1.fastq_bismark_bt2_pe.bismark.cov.gz	5987545	1165691	99.7	Malignant	0.641523	0.418631	-0.326297	-0.00779722	0.397483	0.974474
TK17R2	TKU3388_p6_XRBS23_S15.TATCTC.R1.fastq_bismark_bt2_pe.bismark.cov.gz	4359482	720148	99.7	Malignant	0.677583	0.386913	-0.077767	0.0418478	0.127354	0.426852
TK17R2	TKU3388_p6_XRBS23_S15.TCTCTG.R1.fastq_bismark_bt2_pe.bismark.cov.gz	3204194	569156	99.7	Malignant	0.690188	0.628064	-0.0440613	-0.0612717	-0.0977189	-0.0440057
TK17R2	TKU3388_p6_XRBS23_S15.TGACAG.R1.fastq_bismark_bt2_pe.bismark.cov.gz	2108258	369557	99.7	Malignant	0.668434	0.240562	-0.287833	0.486802	-0.105039	-0.0910618
TK17R2	TKU3388_p6_XRBS23_S15.TGTAGG.R1.fastq_bismark_bt2_pe.bismark.cov.gz	4334499	713773	99.7	Malignant	0.670445	0.225849	-0.151212	0.820006	0.00603836	-0.0406921
TK17R2	TKU3388_p6_XRBS24_S16.ACAACC.R1.fastq_bismark_bt2_pe.bismark.cov.gz	3070095	490747	99.7	Malignant	0.637644	0.290271	-0.0794355	1.00561	-0.0357244	-0.083121
TK17R2	TKU3388_p6_XRBS24_S16.ACTCAC.R1.fastq_bismark_bt2_pe.bismark.cov.gz	2947647	338622	99.7	Normal	0.479811	0.240369	0.199721	-0.138178	-0.0237432	0.0319817
TK17R2	TKU3388_p6_XRBS24_S16.AGAAGG.R1.fastq_bismark_bt2_pe.bismark.cov.gz	4158507	713085	99.7	Malignant	0.676201	0.255459	0.0167886	-0.0313205	-0.0526007	-0.00180281
TK17R2	TKU3388_p6_XRBS24_S16.AGGATG.R1.fastq_bismark_bt2_pe.bismark.cov.gz	2351189	318206	99.7	Malignant	0.606921	0.202435	0.256561	-0.201385	0.0615893	-0.0130378
TK17R2	TKU3388_p6_XRBS24_S16.ATCGAC.R1.fastq_bismark_bt2_pe.bismark.cov.gz	2155057	304959	99.7	Normal	0.493075	0.305213	0.280948	-0.115588	-0.0831006	-0.104599
TK17R2	TKU3388_p6_XRBS24_S16.CAAGAG.R1.fastq_bismark_bt2_pe.bismark.cov.gz	4017049	678335	99.7	Malignant	0.687317	0.286285	-0.172895	0.352235	0.0450777	-0.0823023
TK17R2	TKU3388_p6_XRBS24_S16.CATGAC.R1.fastq_bismark_bt2_pe.bismark.cov.gz	2992815	378425	99.7	Normal	0.517967	0.175421	-0.0853355	-0.0745502	0.0163098	-0.0602684
TK17R2	TKU3388_p6_XRBS24_S16.CGGTAG.R1.fastq_bismark_bt2_pe.bismark.cov.gz	3611304	602216	99.7	Malignant	0.643316	0.413078	0.0249219	-0.0289959	-0.00522088	-0.0162149
TK17R2	TKU3388_p6_XRBS24_S16.CTATTG.R1.fastq_bismark_bt2_pe.bismark.cov.gz	3810877	608068	99.7	Malignant	0.617978	0.216877	-0.202515	-0.144786	0.0571919	-0.0961379
TK17R2	TKU3388_p6_XRBS24_S16.GAAGTC.R1.fastq_bismark_bt2_pe.bismark.cov.gz	2418591	268280	99.7	Malignant	0.634259	0.305435	-0.245773	0.334128	0.347046	0.0200151
TK17R2	TKU3388_p6_XRBS24_S16.GCATTC.R1.fastq_bismark_bt2_pe.bismark.cov.gz	3066004	508050	99.7	Malignant	0.622535	0.44714	-0.188207	0.554335	0.0305563	-0.0576454
TK17R2	TKU3388_p6_XRBS24_S16.GGTAAC.R1.fastq_bismark_bt2_pe.bismark.cov.gz	3965532	572348	99.7	Malignant	0.743072	0.280682	0.116133	0.245974	0.0435081	-0.0153508
TK17R2	TKU3388_p6_XRBS24_S16.GTGAGG.R1.fastq_bismark_bt2_pe.bismark.cov.gz	3877669	589157	99.7	Malignant	0.668432	0.280043	-0.0869637	-0.0976296	0.0214376	-0.135536
TK17R2	TKU3388_p6_XRBS24_S16.GTTGAG.R1.fastq_bismark_bt2_pe.bismark.cov.gz	3327698	601469	99.7	Malignant	0.662651	0.265977	-0.180369	0.450788	0.0025797	-0.088511
TK17R2	TKU3388_p6_XRBS24_S16.TATCTC.R1.fastq_bismark_bt2_pe.bismark.cov.gz	4615021	758232	99.7	Malignant	0.634389	0.41139	-0.10247	-0.12677	0.00651008	-0.0623417
TK17R2	TKU3388_p6_XRBS24_S16.TCTCTG.R1.fastq_bismark_bt2_pe.bismark.cov.gz	6493240	1221250	99.7	Malignant	0.642387	0.256434	-0.0131454	0.435067	-0.0349452	0.0287511
TK17R2	TKU3388_p6_XRBS24_S16.TGACAG.R1.fastq_bismark_bt2_pe.bismark.cov.gz	2999689	453795	99.7	Malignant	0.683571	0.187349	0.105653	0.0391082	-0.0881284	-0.0763849
TK17R2	TKU3388_p6_XRBS24_S16.TGCTGC.R1.fastq_bismark_bt2_pe.bismark.cov.gz	2332707	287685	99.7	Malignant	0.630415	0.20424	0.078828	-0.0257449	0.0201864	0.0119344
TK19P	TKU3408_p2_XRBS17_S5.ACAGAC.R1.fastq_bismark_bt2_pe.bismark.cov.gz	3239049	264472	99.1	Normal	0.372538	0.276068	-0.189899	0.391649	-0.0504758	-0.108535
TK19P	TKU3408_p2_XRBS17_S5.AGAAGG.R1.fastq_bismark_bt2_pe.bismark.cov.gz	3408350	335422	99.6	Normal	0.490106	0.240451	0.179043	-0.145548	-0.030263	-0.118087
TK19P	TKU3408_p2_XRBS17_S5.ATCAAG.R1.fastq_bismark_bt2_pe.bismark.cov.gz	2752180	297092	99.6	Malignant	0.853207	0.564618	-0.0821424	0.166856	-0.0481188	-0.0436162
TK19P	TKU3408_p2_XRBS17_S5.CAAGAG.R1.fastq_bismark_bt2_pe.bismark.cov.gz	3486609	460840	99.4	Normal	0.474504	0.329368	-0.145999	0.206289	-0.0990435	-0.0125819
TK19P	TKU3408_p2_XRBS17_S5.CCATAG.R1.fastq_bismark_bt2_pe.bismark.cov.gz	3168625	278426	99.3	Normal	0.405098	0.248689	-0.190584	0.593223	-0.0209761	-0.0183638
TK19P	TKU3408_p2_XRBS17_S5.CTCAGC.R1.fastq_bismark_bt2_pe.bismark.cov.gz	4402847	475010	99.7	Malignant	0.613041	0.600583	-0.195394	0.577646	-0.106117	-0.030535
TK19P	TKU3408_p2_XRBS17_S5.GAAGTC.R1.fastq_bismark_bt2_pe.bismark.cov.gz	2943429	269092	99.7	Normal	0.505765	0.377729	0.114771	-0.178608	-0.0617769	-0.0523482
TK19P	TKU3408_p2_XRBS17_S5.GCATTC.R1.fastq_bismark_bt2_pe.bismark.cov.gz	3792900	351511	99.7	Malignant	0.691974	0.606416	-0.239574	0.0771299	0.048124	-0.0707054
TK19P	TKU3408_p2_XRBS17_S5.TGACAG.R1.fastq_bismark_bt2_pe.bismark.cov.gz	3443643	346795	99.6	Malignant	0.65884	0.537328	-0.210936	0.497541	-0.0233647	-0.0759594
TK19P	TKU3408_p2_XRBS17_S5.TGCTGC.R1.fastq_bismark_bt2_pe.bismark.cov.gz	3462960	330184	99.6	Normal	0.520919	0.422381	0.0581597	-0.19028	-0.0886811	-0.0581249
TK19P	TKU3408_p2_XRBS18_S6.CATGAC.R1.fastq_bismark_bt2_pe.bismark.cov.gz	2648197	288717	99.7	Normal	0.507365	0.251034	0.0295229	-0.114034	-0.0306531	-0.0348686
TK19P	TKU3408_p2_XRBS18_S6.CCATAG.R1.fastq_bismark_bt2_pe.bismark.cov.gz	2201413	241334	99.4	Normal	0.55339	0.24753	-0.134702	0.389244	-0.00279171	0.0210463
TK19P	TKU3408_p2_XRBS18_S6.CTATTG.R1.fastq_bismark_bt2_pe.bismark.cov.gz	2687193	327257	99.7	Normal	0.524074	0.19273	0.00853963	-0.100185	-0.0438128	-0.089608
TK19P	TKU3408_p2_XRBS18_S6.CTCAGC.R1.fastq_bismark_bt2_pe.bismark.cov.gz	2458958	246594	99.7	Malignant	0.57063	0.270864	0.0107853	-0.150495	-0.0271894	0.00404602
TK19P	TKU3408_p2_XRBS18_S6.GAAGTC.R1.fastq_bismark_bt2_pe.bismark.cov.gz	3629227	482717	99.7	Malignant	0.662764	0.615584	0.292184	-0.0406478	0.0592837	0.0643243
TK19P	TKU3408_p2_XRBS18_S6.GCATTC.R1.fastq_bismark_bt2_pe.bismark.cov.gz	2542957	300696	99.6	Normal	0.50545	0.370128	-0.0571633	-0.161614	-0.0846478	-0.0445912
TK19P	TKU3408_p2_XRBS18_S6.GGTAAC.R1.fastq_bismark_bt2_pe.bismark.cov.gz	5782272	913675	99.1	Normal	0.439622	0.462274	0.0192673	0.196557	-0.0437578	-0.136431
TK19P	TKU3408_p2_XRBS18_S6.GTGAGG.R1.fastq_bismark_bt2_pe.bismark.cov.gz	3854369	528772	99.6	Malignant	0.680787	0.600186	-0.121567	-0.0774482	-0.0681193	-0.0447575
TK19P	TKU3408_p2_XRBS18_S6.TATCTC.R1.fastq_bismark_bt2_pe.bismark.cov.gz	3498827	445916	99.6	Malignant	0.822173	0.609762	-0.0921754	0.4614	-0.00268106	0.0310098
TK19P	TKU3408_p2_XRBS18_S6.TGCTGC.R1.fastq_bismark_bt2_pe.bismark.cov.gz	2696236	311698	99.7	Normal	0.453949	0.47773	-0.0650852	-0.239746	-0.0773895	-0.0194921
TK19P	TKU3408_p2_XRBS18_S6.TGTAGG.R1.fastq_bismark_bt2_pe.bismark.cov.gz	2700098	263265	98.6	Normal	0.699058	0.162409	-0.0547936	-0.206631	-0.0831768	-0.104493
TK19P	TKU3408_p2_XRBS19_S7.AGAAGG.R1.fastq_bismark_bt2_pe.bismark.cov.gz	2352073	242798	99.5	Normal	0.434821	0.407539	-0.0170792	0.13832	-0.0585083	-0.0406911
TK19P	TKU3408_p2_XRBS19_S7.CATGAC.R1.fastq_bismark_bt2_pe.bismark.cov.gz	1987089	219391	99.7	Malignant	0.605586	0.519255	0.0840649	0.316764	-0.0441568	0.0119716
TK19P	TKU3408_p2_XRBS19_S7.CCATAG.R1.fastq_bismark_bt2_pe.bismark.cov.gz	1814034	194238	99.7	Normal	0.53685	0.337005	0.185028	-0.161239	-0.0819729	-0.0857382
TK19P	TKU3408_p2_XRBS19_S7.GCATTC.R1.fastq_bismark_bt2_pe.bismark.cov.gz	2067873	236589	97.9	Normal	0.537237	0.214067	-0.0692198	-0.0075186	-0.0417895	-0.0751471
TK19P	TKU3408_p2_XRBS19_S7.TGACAG.R1.fastq_bismark_bt2_pe.bismark.cov.gz	1984800	262122	99.7	Malignant	0.779657	0.427484	-0.0912743	0.402009	0.0233763	-0.0887212
TK19P	TKU3408_p2_XRBS20_S8.AGGATG.R1.fastq_bismark_bt2_pe.bismark.cov.gz	2869157	238417	99.4	Normal	0.414762	0.306996	-0.137204	0.104705	0.0391072	-0.0372571
TK19P	TKU3408_p2_XRBS20_S8.GCATTC.R1.fastq_bismark_bt2_pe.bismark.cov.gz	1812466	184509	96.5	Normal	0.406863	0.140292	-0.121101	-0.231375	-0.00877706	-0.0983469
TK19P	TKU3408_p2_XRBS20_S8.TCTCTG.R1.fastq_bismark_bt2_pe.bismark.cov.gz	2367224	219370	99.5	Normal	0.56336	0.228509	-0.177201	0.282078	0.080182	-0.0486587
TK19P	TKU3408_p2_XRBS20_S8.TGCTGC.R1.fastq_bismark_bt2_pe.bismark.cov.gz	2342655	246101	99.4	Normal	0.372072	0.347056	-0.0731651	0.244099	-0.00405849	-0.0272265
TK19P	TKU3408_p2_XRBS20_S8.TGTAGG.R1.fastq_bismark_bt2_pe.bismark.cov.gz	2835772	265392	99.7	Normal	0.50818	0.183706	-0.00393102	-0.194666	-0.00496776	-0.108858
TK16R	TKU3657_p15_peak2_XRBS1_S1.ACAACC.R1.fastq_bismark_bt2_pe.bismark.cov.gz	1869689	219305	99.7	Malignant	0.687786	0.722021	-0.212957	0.271345	-0.02004	-0.0487078
TK16R	TKU3657_p15_peak2_XRBS1_S1.ACAGAC.R1.fastq_bismark_bt2_pe.bismark.cov.gz	2610544	298237	99.7	Malignant	0.615914	0.493208	-0.0498076	0.112688	-0.0350981	-0.0694433
TK16R	TKU3657_p15_peak2_XRBS1_S1.ACTCAC.R1.fastq_bismark_bt2_pe.bismark.cov.gz	2127733	248098	99.7	Malignant	0.6333	0.490675	0.0449097	0.116456	0.150846	-0.0422229
TK16R	TKU3657_p15_peak2_XRBS1_S1.AGAAGG.R1.fastq_bismark_bt2_pe.bismark.cov.gz	2386861	265861	99.7	Malignant	0.59895	0.472352	-0.0010381	0.144035	-0.076056	-0.093234
TK16R	TKU3657_p15_peak2_XRBS1_S1.AGGATG.R1.fastq_bismark_bt2_pe.bismark.cov.gz	2101477	222145	99.7	Malignant	0.528912	0.479181	-0.0593873	0.00606431	-0.0622632	-0.0104864
TK16R	TKU3657_p15_peak2_XRBS1_S1.ATCGAC.R1.fastq_bismark_bt2_pe.bismark.cov.gz	2323182	283518	99.7	Malignant	0.681778	0.40413	0.0655282	0.162749	-0.0869058	-0.0662793
TK16R	TKU3657_p15_peak2_XRBS1_S1.CAAGAG.R1.fastq_bismark_bt2_pe.bismark.cov.gz	2247079	263363	99.7	Malignant	0.653556	0.28818	-0.110479	0.0611188	-0.00609391	-0.0935515
TK16R	TKU3657_p15_peak2_XRBS1_S1.CATGAC.R1.fastq_bismark_bt2_pe.bismark.cov.gz	2293698	280859	99.7	Malignant	0.650472	0.52774	-0.23844	0.0588097	0.146145	0.00472505
TK16R	TKU3657_p15_peak2_XRBS1_S1.CCATAG.R1.fastq_bismark_bt2_pe.bismark.cov.gz	1560414	187437	99.7	Malignant	0.567903	0.345942	-0.0109947	-0.146199	0.222945	0.0274109
TK16R	TKU3657_p15_peak2_XRBS1_S1.CCTTCG.R1.fastq_bismark_bt2_pe.bismark.cov.gz	1533052	185185	99.7	Malignant	0.563542	0.415769	-0.0670268	0.0981278	-0.0911153	0.0827812
TK16R	TKU3657_p15_peak2_XRBS1_S1.CGGTAG.R1.fastq_bismark_bt2_pe.bismark.cov.gz	1816671	220882	99.7	Malignant	0.489253	0.29223	0.143765	-0.142069	-0.0696658	0.0757823
TK16R	TKU3657_p15_peak2_XRBS1_S1.CTATTG.R1.fastq_bismark_bt2_pe.bismark.cov.gz	2701550	310549	99.7	Malignant	0.585122	0.47783	-0.173255	-0.0624408	0.0935738	-0.0787879
TK16R	TKU3657_p15_peak2_XRBS1_S1.CTCAGC.R1.fastq_bismark_bt2_pe.bismark.cov.gz	2036778	225856	99.7	Malignant	0.644384	0.382122	-0.0206631	-0.0888037	-0.0860881	-0.0740119
TK16R	TKU3657_p15_peak2_XRBS1_S1.GAAGTC.R1.fastq_bismark_bt2_pe.bismark.cov.gz	2365816	263478	99.7	Malignant	0.614953	0.277124	-0.0633406	-0.0663208	0.0109917	-0.0819072
TK16R	TKU3657_p15_peak2_XRBS1_S1.GGTAAC.R1.fastq_bismark_bt2_pe.bismark.cov.gz	2936603	313266	99.7	Malignant	0.509511	0.294382	0.0124618	0.226096	-0.0250233	-0.0813892
TK16R	TKU3657_p15_peak2_XRBS1_S1.GTTGAG.R1.fastq_bismark_bt2_pe.bismark.cov.gz	1941035	220537	99.7	Malignant	0.581076	0.535536	-0.0922265	-0.152335	-0.00142851	-0.0718625
TK16R	TKU3657_p15_peak2_XRBS1_S1.TCTCTG.R1.fastq_bismark_bt2_pe.bismark.cov.gz	2218064	238984	99.7	Malignant	0.616714	0.456683	-0.207324	-0.0423018	0.170232	-0.0449731
TK16R	TKU3657_p15_peak2_XRBS1_S1.TGACAG.R1.fastq_bismark_bt2_pe.bismark.cov.gz	1525129	165562	99.7	Malignant	0.564837	0.577829	-0.0650668	-0.034992	-0.0638183	-0.121858
TK16R	TKU3657_p15_peak2_XRBS1_S1.TGCTGC.R1.fastq_bismark_bt2_pe.bismark.cov.gz	2331533	237631	99.7	Malignant	0.574332	0.430287	-0.146895	0.0788718	0.0556799	-0.0514992
TK16R	TKU3657_p15_peak2_XRBS1_S1.TGTAGG.R1.fastq_bismark_bt2_pe.bismark.cov.gz	2327487	265330	99.7	Malignant	0.496795	0.469333	-0.102157	-0.0105984	0.00225818	-0.0441454
TK16R	TKU3657_p15_peak2_XRBS2_S2.ACAACC.R1.fastq_bismark_bt2_pe.bismark.cov.gz	2200701	293093	99.7	Malignant	0.643865	0.535485	-0.158945	0.0399555	0.00195153	-0.044156
TK16R	TKU3657_p15_peak2_XRBS2_S2.ACAGAC.R1.fastq_bismark_bt2_pe.bismark.cov.gz	2290046	295386	99.5	Malignant	0.596421	0.169209	0.618468	-0.277875	0.063822	-0.120107
TK16R	TKU3657_p15_peak2_XRBS2_S2.ACTCAC.R1.fastq_bismark_bt2_pe.bismark.cov.gz	2592361	299836	99.7	Malignant	0.630449	0.5239	-0.16302	0.320257	-0.0229541	-0.00133054
TK16R	TKU3657_p15_peak2_XRBS2_S2.AGAAGG.R1.fastq_bismark_bt2_pe.bismark.cov.gz	2490338	286914	99.7	Malignant	0.565406	0.573794	0.111145	0.0878927	-0.0492419	-0.0794207
TK16R	TKU3657_p15_peak2_XRBS2_S2.AGGATG.R1.fastq_bismark_bt2_pe.bismark.cov.gz	2380824	275236	99.7	Malignant	0.528554	0.508438	-0.144167	-0.081242	-0.08567	-0.0792482
TK16R	TKU3657_p15_peak2_XRBS2_S2.ATCAAG.R1.fastq_bismark_bt2_pe.bismark.cov.gz	1684840	237347	99.7	Malignant	0.618603	0.452179	0.53328	-0.107316	-0.0171319	-0.0163865
TK16R	TKU3657_p15_peak2_XRBS2_S2.ATCGAC.R1.fastq_bismark_bt2_pe.bismark.cov.gz	1851478	265686	99.7	Malignant	0.592498	0.439767	-0.122561	-0.0233324	-0.0917893	-0.0975281
TK16R	TKU3657_p15_peak2_XRBS2_S2.CATGAC.R1.fastq_bismark_bt2_pe.bismark.cov.gz	1710957	207359	99.6	Malignant	0.594879	0.529713	-0.0231988	-0.0345792	-0.142233	-0.148103
TK16R	TKU3657_p15_peak2_XRBS2_S2.CCATAG.R1.fastq_bismark_bt2_pe.bismark.cov.gz	1795283	245695	99.6	Malignant	0.506499	0.56488	-0.117773	0.0244425	0.104748	-0.098283
TK16R	TKU3657_p15_peak2_XRBS2_S2.CCTTCG.R1.fastq_bismark_bt2_pe.bismark.cov.gz	1823115	239659	99.7	Malignant	0.530246	0.447513	-0.0692216	-0.124254	0.0799848	-0.0344542
TK16R	TKU3657_p15_peak2_XRBS2_S2.CGGTAG.R1.fastq_bismark_bt2_pe.bismark.cov.gz	1855448	236521	99.7	Malignant	0.54612	0.323852	-0.0651558	-0.0773229	-0.0710499	-0.0901935
TK16R	TKU3657_p15_peak2_XRBS2_S2.CTATTG.R1.fastq_bismark_bt2_pe.bismark.cov.gz	2156136	280157	99.7	Malignant	0.567635	0.534683	0.0324992	-0.0812343	-0.0173937	-0.0186828
TK16R	TKU3657_p15_peak2_XRBS2_S2.GAAGTC.R1.fastq_bismark_bt2_pe.bismark.cov.gz	2534354	313203	99.7	Malignant	0.48034	0.439704	-0.128877	0.107168	0.00472772	-0.0561019
TK16R	TKU3657_p15_peak2_XRBS2_S2.GCATTC.R1.fastq_bismark_bt2_pe.bismark.cov.gz	1955074	252184	99.7	Malignant	0.629552	0.551889	-0.0851746	-0.0510289	-0.0445074	-0.00312165
TK16R	TKU3657_p15_peak2_XRBS2_S2.GGTAAC.R1.fastq_bismark_bt2_pe.bismark.cov.gz	2512379	358287	99.7	Malignant	0.544017	0.532611	-0.122653	0.207922	0.027355	-0.0441045
TK16R	TKU3657_p15_peak2_XRBS2_S2.GTGAGG.R1.fastq_bismark_bt2_pe.bismark.cov.gz	2180817	272438	99.7	Malignant	0.577934	0.476111	0.504927	-0.076959	-0.0727335	-0.109715
TK16R	TKU3657_p15_peak2_XRBS2_S2.GTTGAG.R1.fastq_bismark_bt2_pe.bismark.cov.gz	1834561	254042	99.6	Malignant	0.588371	0.550764	-0.0620538	-0.20734	-0.0073449	-0.0403466
TK16R	TKU3657_p15_peak2_XRBS2_S2.TCTCTG.R1.fastq_bismark_bt2_pe.bismark.cov.gz	1546582	193722	99.7	Malignant	0.447555	0.335762	-0.20355	-0.0107865	-0.0624705	-0.0927925
TK16R	TKU3657_p15_peak2_XRBS2_S2.TGCTGC.R1.fastq_bismark_bt2_pe.bismark.cov.gz	2247020	297732	99.7	Malignant	0.562089	0.576906	-0.168918	-0.128227	0.36035	-0.00859453
TK16R	TKU3657_p15_peak2_XRBS2_S2.TGTAGG.R1.fastq_bismark_bt2_pe.bismark.cov.gz	3232717	401629	99.7	Malignant	0.610139	0.367669	0.105515	0.0926315	-0.0130441	-0.139211
TK16R	TKU3657_p15_peak2_XRBS3_S3.ACAACC.R1.fastq_bismark_bt2_pe.bismark.cov.gz	2603820	244231	99.7	Malignant	0.587637	0.344707	0.523434	-0.257055	-0.0608798	-0.103106
TK16R	TKU3657_p15_peak2_XRBS3_S3.ACAGAC.R1.fastq_bismark_bt2_pe.bismark.cov.gz	3452857	312830	99.7	Malignant	0.573439	0.553935	-0.0564039	0.14448	-0.0709807	-0.0247727
TK16R	TKU3657_p15_peak2_XRBS3_S3.ACTCAC.R1.fastq_bismark_bt2_pe.bismark.cov.gz	2529935	255025	99.7	Malignant	0.606845	0.239362	0.218151	0.580775	-0.0636677	-0.0546256
TK16R	TKU3657_p15_peak2_XRBS3_S3.AGAAGG.R1.fastq_bismark_bt2_pe.bismark.cov.gz	2964375	278734	99.7	Malignant	0.66813	0.493127	-0.0787005	-0.118417	0.0261186	-0.0612574
TK16R	TKU3657_p15_peak2_XRBS3_S3.AGGATG.R1.fastq_bismark_bt2_pe.bismark.cov.gz	2023009	181902	99.7	Malignant	0.438543	0.446407	-0.0480475	0.107082	-0.0246486	0.0385093
TK16R	TKU3657_p15_peak2_XRBS3_S3.CAAGAG.R1.fastq_bismark_bt2_pe.bismark.cov.gz	2418542	213568	99.7	Malignant	0.551241	0.370444	0.444532	-0.216959	-0.0157579	-0.0557427
TK16R	TKU3657_p15_peak2_XRBS3_S3.CATGAC.R1.fastq_bismark_bt2_pe.bismark.cov.gz	1929095	186443	99.7	Malignant	0.61627	0.240891	0.561349	-0.239532	-0.0101932	-0.0211405
TK16R	TKU3657_p15_peak2_XRBS3_S3.CCATAG.R1.fastq_bismark_bt2_pe.bismark.cov.gz	1920196	176263	99.7	Malignant	0.622855	0.371486	-0.120498	-0.0591277	-0.0479053	-0.0263421
TK16R	TKU3657_p15_peak2_XRBS3_S3.CCTTCG.R1.fastq_bismark_bt2_pe.bismark.cov.gz	1572693	155786	99.7	Malignant	0.539747	0.394277	-0.104947	0.202938	-0.0947213	-0.0929186
TK16R	TKU3657_p15_peak2_XRBS3_S3.CGGTAG.R1.fastq_bismark_bt2_pe.bismark.cov.gz	1971004	192696	99.7	Malignant	0.703784	0.526633	0.171898	0.0613148	-0.0981951	-0.0570186
TK16R	TKU3657_p15_peak2_XRBS3_S3.CTATTG.R1.fastq_bismark_bt2_pe.bismark.cov.gz	1889422	198216	99.8	Malignant	0.555042	0.224096	-0.0794335	-0.117597	-0.0410907	-0.0842837
TK16R	TKU3657_p15_peak2_XRBS3_S3.CTCAGC.R1.fastq_bismark_bt2_pe.bismark.cov.gz	2080836	224465	99.4	Malignant	0.542877	0.193641	0.802172	-0.239703	-0.0430613	-0.060348
TK16R	TKU3657_p15_peak2_XRBS3_S3.GAAGTC.R1.fastq_bismark_bt2_pe.bismark.cov.gz	2074613	179283	99.7	Malignant	0.519731	0.40852	-0.206677	0.312398	-0.0624965	-0.0969451
TK16R	TKU3657_p15_peak2_XRBS3_S3.GCATTC.R1.fastq_bismark_bt2_pe.bismark.cov.gz	2517820	251677	99.7	Malignant	0.561619	0.396042	0.0752514	0.0567784	0.00561672	-0.0692312
TK16R	TKU3657_p15_peak2_XRBS3_S3.GGTAAC.R1.fastq_bismark_bt2_pe.bismark.cov.gz	1940340	184172	99.7	Malignant	0.614566	0.534936	0.0783319	-0.114971	0.0137318	-0.0274336
TK16R	TKU3657_p15_peak2_XRBS3_S3.GTGAGG.R1.fastq_bismark_bt2_pe.bismark.cov.gz	3158881	318446	99.5	Malignant	0.615135	0.271795	0.323925	-0.227591	0.0776113	-0.0123229
TK16R	TKU3657_p15_peak2_XRBS3_S3.GTTGAG.R1.fastq_bismark_bt2_pe.bismark.cov.gz	1776553	189090	99.7	Malignant	0.540071	0.501779	-0.151879	-0.0676688	-0.0236465	-0.0504819
TK16R	TKU3657_p15_peak2_XRBS3_S3.TCTCTG.R1.fastq_bismark_bt2_pe.bismark.cov.gz	2013449	201045	99.7	Malignant	0.448687	0.421464	-0.110864	-0.0236297	-0.0890833	-0.0946227
TK16R	TKU3657_p15_peak2_XRBS3_S3.TGCTGC.R1.fastq_bismark_bt2_pe.bismark.cov.gz	2474887	227212	99.7	Malignant	0.614352	0.556781	-0.0129949	-0.114035	-0.0464347	-0.0831976
TK16R	TKU3657_p15_peak2_XRBS3_S3.TGTAGG.R1.fastq_bismark_bt2_pe.bismark.cov.gz	2202597	209197	99.8	Malignant	0.613826	0.484177	-0.0680925	-0.018208	-0.0399248	-0.0935347
TK16R	TKU3657_p15_peak2_XRBS4_S4.ACAACC.R1.fastq_bismark_bt2_pe.bismark.cov.gz	2546609	322857	99.7	Malignant	0.458012	0.600203	-0.0321618	-0.00656536	-0.0010707	-0.0698859
TK16R	TKU3657_p15_peak2_XRBS4_S4.AGAAGG.R1.fastq_bismark_bt2_pe.bismark.cov.gz	3369697	373082	99.7	Malignant	0.60802	0.361621	-0.0375648	0.120122	0.064086	-0.0112835
TK16R	TKU3657_p15_peak2_XRBS4_S4.AGGATG.R1.fastq_bismark_bt2_pe.bismark.cov.gz	3012157	325103	99.7	Malignant	0.431508	0.565634	-0.0979259	-0.119298	-0.0472139	-0.0404734
TK16R	TKU3657_p15_peak2_XRBS4_S4.ATCAAG.R1.fastq_bismark_bt2_pe.bismark.cov.gz	2083405	240965	99.7	Malignant	0.651377	0.575359	-0.166682	0.0286276	0.00974596	-0.043605
TK16R	TKU3657_p15_peak2_XRBS4_S4.ATCGAC.R1.fastq_bismark_bt2_pe.bismark.cov.gz	2317734	274203	99.7	Malignant	0.62383	0.506992	-0.184662	-0.158388	-0.0415863	-0.0820704
TK16R	TKU3657_p15_peak2_XRBS4_S4.CAAGAG.R1.fastq_bismark_bt2_pe.bismark.cov.gz	2349813	281213	99.5	Malignant	0.731643	0.246536	0.730464	-0.331244	0.012189	-0.104257
TK16R	TKU3657_p15_peak2_XRBS4_S4.CCATAG.R1.fastq_bismark_bt2_pe.bismark.cov.gz	2486172	294493	99.7	Malignant	0.628958	0.51468	-0.10187	-0.118565	0.052091	-0.0845201
TK16R	TKU3657_p15_peak2_XRBS4_S4.CTATTG.R1.fastq_bismark_bt2_pe.bismark.cov.gz	2524841	272246	99.7	Malignant	0.600746	0.371341	-0.0416788	0.0374794	-0.0553051	-0.0197721
TK16R	TKU3657_p15_peak2_XRBS4_S4.CTCAGC.R1.fastq_bismark_bt2_pe.bismark.cov.gz	1907688	240031	99.7	Malignant	0.53254	0.455032	-0.0048705	-0.211079	-0.048043	-0.0631689
TK16R	TKU3657_p15_peak2_XRBS4_S4.GAAGTC.R1.fastq_bismark_bt2_pe.bismark.cov.gz	2982411	299452	99.7	Malignant	0.671095	0.560239	0.0251048	-0.0867225	0.0645329	-0.00836997
TK16R	TKU3657_p15_peak2_XRBS4_S4.GCATTC.R1.fastq_bismark_bt2_pe.bismark.cov.gz	1719923	217630	99.5	Malignant	0.441999	0.233597	0.738501	-0.144482	0.009519	-0.0900438
TK16R	TKU3657_p15_peak2_XRBS4_S4.GTGAGG.R1.fastq_bismark_bt2_pe.bismark.cov.gz	2263290	254870	99.7	Malignant	0.594655	0.594091	-0.148196	-0.23471	-0.0763702	-0.093852
TK16R	TKU3657_p15_peak2_XRBS4_S4.GTTGAG.R1.fastq_bismark_bt2_pe.bismark.cov.gz	2103488	259601	99.5	Malignant	0.69132	0.368899	0.960841	-0.294389	0.0266289	-0.0984337
TK16R	TKU3657_p15_peak2_XRBS4_S4.TATCTC.R1.fastq_bismark_bt2_pe.bismark.cov.gz	1573037	168780	99.7	Malignant	0.620062	0.541662	0.0591617	-0.105094	-0.0643251	0.010664
TK16R	TKU3657_p15_peak2_XRBS4_S4.TCTCTG.R1.fastq_bismark_bt2_pe.bismark.cov.gz	2354604	250786	99.7	Malignant	0.626318	0.344868	-0.0422931	0.0529379	-0.0645557	0.0112683
TK16R	TKU3657_p15_peak2_XRBS4_S4.TGTAGG.R1.fastq_bismark_bt2_pe.bismark.cov.gz	2669301	316754	99.7	Malignant	0.631807	0.681576	-0.148545	-0.197589	-0.0644353	-0.0372583
TK19R	TKU3740_p12_XRBS21_S9.ACAACC.R1.fastq_bismark_bt2_pe.bismark.cov.gz	2731240	429203	99.7	Malignant	0.509326	0.473908	-0.200166	-0.141853	0.088586	1.54802
TK19R	TKU3740_p12_XRBS21_S9.ACTCAC.R1.fastq_bismark_bt2_pe.bismark.cov.gz	2316510	228046	99.7	Malignant	0.366173	0.5614	0.257524	-0.275606	0.00299631	0.064194
TK19R	TKU3740_p12_XRBS21_S9.AGAAGG.R1.fastq_bismark_bt2_pe.bismark.cov.gz	2190268	264841	99.6	Normal	0.540708	0.590398	-0.124581	0.128216	0.0651502	0.0582938
TK19R	TKU3740_p12_XRBS21_S9.AGGATG.R1.fastq_bismark_bt2_pe.bismark.cov.gz	3831970	485734	99.7	Malignant	0.484148	0.69992	-0.0933776	-0.137326	-0.0523877	0.0427178
TK19R	TKU3740_p12_XRBS21_S9.ATCAAG.R1.fastq_bismark_bt2_pe.bismark.cov.gz	2148201	311235	99.7	Malignant	0.584125	0.581002	-0.0878222	0.0214738	0.21927	0.72077
TK19R	TKU3740_p12_XRBS21_S9.CAAGAG.R1.fastq_bismark_bt2_pe.bismark.cov.gz	2152931	268231	99.7	Malignant	0.618615	0.527387	0.145213	0.135602	0.128578	-0.0180288
TK19R	TKU3740_p12_XRBS21_S9.CATGAC.R1.fastq_bismark_bt2_pe.bismark.cov.gz	1235885	136622	99.6	Malignant	0.30496	0.834578	-0.127921	-0.237682	0.61778	0.322723
TK19R	TKU3740_p12_XRBS21_S9.CCATAG.R1.fastq_bismark_bt2_pe.bismark.cov.gz	1944032	205257	99.7	Malignant	0.478086	0.332534	0.0637851	0.139504	-0.109926	-0.048632
TK19R	TKU3740_p12_XRBS21_S9.CCTTCG.R1.fastq_bismark_bt2_pe.bismark.cov.gz	1971797	200592	99.7	Malignant	0.343939	0.586072	-0.0365216	0.374949	-0.0741521	-0.0625093
TK19R	TKU3740_p12_XRBS21_S9.CGGTAG.R1.fastq_bismark_bt2_pe.bismark.cov.gz	1530997	178701	99.6	Malignant	0.472071	0.20701	-0.0985022	-0.157666	-0.0538787	-0.00512281
TK19R	TKU3740_p12_XRBS21_S9.CTATTG.R1.fastq_bismark_bt2_pe.bismark.cov.gz	2638066	326004	99.7	Malignant	0.532256	0.608073	-0.182563	-0.17854	0.0855795	-0.0109936
TK19R	TKU3740_p12_XRBS21_S9.GAAGTC.R1.fastq_bismark_bt2_pe.bismark.cov.gz	2158922	234185	99.7	Malignant	0.518757	0.580885	-0.0332555	0.228743	-0.135812	0.13719
TK19R	TKU3740_p12_XRBS21_S9.GCATTC.R1.fastq_bismark_bt2_pe.bismark.cov.gz	2565466	266508	99.7	Malignant	0.527551	0.49957	0.0289493	0.194557	-0.0939833	0.0620401
TK19R	TKU3740_p12_XRBS21_S9.GGTAAC.R1.fastq_bismark_bt2_pe.bismark.cov.gz	1878110	235887	99.7	Malignant	0.479372	0.380746	-0.0684451	-0.135938	-0.0093505	0.0152318
TK19R	TKU3740_p12_XRBS21_S9.GTGAGG.R1.fastq_bismark_bt2_pe.bismark.cov.gz	1972683	285645	99.7	Malignant	0.477413	0.596255	-0.247227	-0.0954529	0.527808	0.674986
TK19R	TKU3740_p12_XRBS21_S9.TCTCTG.R1.fastq_bismark_bt2_pe.bismark.cov.gz	1908573	223167	99.7	Malignant	0.558358	0.68267	-0.0351278	0.0510448	-0.052302	-0.0566832
TK19R	TKU3740_p12_XRBS21_S9.TGACAG.R1.fastq_bismark_bt2_pe.bismark.cov.gz	1831601	211027	99.7	Malignant	0.490574	0.368835	-0.115435	0.15098	0.146119	-0.0203104
TK19R	TKU3740_p12_XRBS21_S9.TGCTGC.R1.fastq_bismark_bt2_pe.bismark.cov.gz	5414266	907826	99.7	Malignant	0.453796	0.644839	-0.138717	-0.304811	0.182011	1.04625
TK19R	TKU3740_p12_XRBS21_S9.TGTAGG.R1.fastq_bismark_bt2_pe.bismark.cov.gz	3460095	532782	99.7	Malignant	0.500548	0.472085	-0.153009	0.252502	-0.0223707	-0.0526008
TK19R	TKU3740_p12_XRBS22_S10.ACAACC.R1.fastq_bismark_bt2_pe.bismark.cov.gz	1603714	325511	99.7	Malignant	0.480556	0.556336	0.064312	-0.119481	-0.0390629	-0.0546365
TK19R	TKU3740_p12_XRBS22_S10.ACTCAC.R1.fastq_bismark_bt2_pe.bismark.cov.gz	1553487	226755	99.7	Normal	0.552817	0.276784	-0.00344815	-0.233286	-0.0957541	0.325755
TK19R	TKU3740_p12_XRBS22_S10.AGAAGG.R1.fastq_bismark_bt2_pe.bismark.cov.gz	1626585	247559	99.7	Malignant	0.428054	0.5917	-0.0580335	-0.133161	-0.0850816	-0.0806253
TK19R	TKU3740_p12_XRBS22_S10.ATCAAG.R1.fastq_bismark_bt2_pe.bismark.cov.gz	1395316	304059	99.7	Malignant	0.48729	0.553315	-0.085485	-0.000478784	0.143336	0.0155844
TK19R	TKU3740_p12_XRBS22_S10.CATGAC.R1.fastq_bismark_bt2_pe.bismark.cov.gz	1614738	246148	99.7	Normal	0.473814	0.39822	-0.160552	-0.101602	0.0237449	-0.0273712
TK19R	TKU3740_p12_XRBS22_S10.CCATAG.R1.fastq_bismark_bt2_pe.bismark.cov.gz	1296164	192348	99.7	Malignant	0.420915	0.600812	-0.0862736	0.320069	-0.0688829	-0.0444053
TK19R	TKU3740_p12_XRBS22_S10.CTATTG.R1.fastq_bismark_bt2_pe.bismark.cov.gz	1386223	200964	99.2	Normal	0.451346	0.122966	-0.0346422	0.161538	0.0487252	0.0649015
TK19R	TKU3740_p12_XRBS22_S10.GAAGTC.R1.fastq_bismark_bt2_pe.bismark.cov.gz	1442036	221372	99.7	Malignant	0.400325	0.412431	0.061488	-0.286416	-0.00041732	-0.0485402
TK19R	TKU3740_p12_XRBS22_S10.GCATTC.R1.fastq_bismark_bt2_pe.bismark.cov.gz	1521834	201889	99.7	Malignant	0.418952	0.57831	-0.121853	-0.0498321	-0.0119309	-0.0530923
TK19R	TKU3740_p12_XRBS22_S10.GGTAAC.R1.fastq_bismark_bt2_pe.bismark.cov.gz	1809195	279612	99.7	Malignant	0.517279	0.770432	-0.22917	0.0245103	-0.111944	0.0363265
TK19R	TKU3740_p12_XRBS22_S10.GTGAGG.R1.fastq_bismark_bt2_pe.bismark.cov.gz	1475855	206698	99.7	Malignant	0.36373	0.382353	-0.105338	-0.310557	-0.10742	-0.136004
TK19R	TKU3740_p12_XRBS22_S10.TATCTC.R1.fastq_bismark_bt2_pe.bismark.cov.gz	1312302	195949	99.7	Malignant	0.573864	0.525744	-0.195738	-0.159556	0.133455	0.0275516
TK19R	TKU3740_p12_XRBS22_S10.TGCTGC.R1.fastq_bismark_bt2_pe.bismark.cov.gz	1449078	207457	99.7	Malignant	0.57679	0.5103	0.185937	0.341183	0.0534173	0.0434096
TK19R	TKU3740_p12_XRBS22_S10.TGTAGG.R1.fastq_bismark_bt2_pe.bismark.cov.gz	1487017	220906	99.7	Malignant	0.394634	0.319137	-0.0171406	-0.190911	0.0739795	0.016323
TK19R	TKU3740_p12_XRBS23_S11.ACAACC.R1.fastq_bismark_bt2_pe.bismark.cov.gz	1851298	185532	99.7	Malignant	0.572357	0.469269	-0.0742236	-0.203095	-0.083781	0.00944374
TK19R	TKU3740_p12_XRBS23_S11.ACAGAC.R1.fastq_bismark_bt2_pe.bismark.cov.gz	1970745	210428	99.7	Malignant	0.574888	0.537223	-0.224317	0.232609	0.00247191	-0.074734
TK19R	TKU3740_p12_XRBS23_S11.AGGATG.R1.fastq_bismark_bt2_pe.bismark.cov.gz	2051335	243183	99.7	Malignant	0.491439	0.570982	0.0798776	0.171813	-0.0343611	-0.114696
TK19R	TKU3740_p12_XRBS23_S11.ATCGAC.R1.fastq_bismark_bt2_pe.bismark.cov.gz	2224502	266187	99.7	Normal	0.506144	0.415908	0.075956	-0.105715	-0.0653734	0.0307405
TK19R	TKU3740_p12_XRBS23_S11.CATGAC.R1.fastq_bismark_bt2_pe.bismark.cov.gz	2062183	215571	99.7	Malignant	0.403067	0.736191	-0.0824677	-0.146095	-0.0969746	-0.119237
TK19R	TKU3740_p12_XRBS23_S11.CCATAG.R1.fastq_bismark_bt2_pe.bismark.cov.gz	1875347	207835	99.7	Malignant	0.483207	0.813253	-0.209601	-0.137419	0.570732	0.378874
TK19R	TKU3740_p12_XRBS23_S11.CGGTAG.R1.fastq_bismark_bt2_pe.bismark.cov.gz	1450576	151618	99.7	Malignant	0.403581	0.440757	-0.0829342	-0.0847422	-0.0852046	0.0279803
TK19R	TKU3740_p12_XRBS23_S11.CTATTG.R1.fastq_bismark_bt2_pe.bismark.cov.gz	2221556	255221	99.7	Malignant	0.511825	0.449152	-0.173395	0.299122	0.0149973	0.000891355
TK19R	TKU3740_p12_XRBS23_S11.CTCAGC.R1.fastq_bismark_bt2_pe.bismark.cov.gz	3591240	499389	99.7	Malignant	0.502104	0.867925	-0.142063	0.0477047	0.041022	0.039479
TK19R	TKU3740_p12_XRBS23_S11.GCATTC.R1.fastq_bismark_bt2_pe.bismark.cov.gz	2141089	235093	99.7	Malignant	0.404608	0.716633	-0.0750713	-0.233585	-0.139114	-0.0421547
TK19R	TKU3740_p12_XRBS23_S11.GTGAGG.R1.fastq_bismark_bt2_pe.bismark.cov.gz	2359550	219261	99.7	Malignant	0.397619	0.644369	-0.0940591	-0.108881	-0.0865591	-0.0309936
TK19R	TKU3740_p12_XRBS23_S11.GTTGAG.R1.fastq_bismark_bt2_pe.bismark.cov.gz	1618335	271709	99.7	Malignant	0.552295	0.717414	-0.0549922	-0.0774827	-0.0472396	-0.0521335
TK19R	TKU3740_p12_XRBS23_S11.TCTCTG.R1.fastq_bismark_bt2_pe.bismark.cov.gz	1949560	224903	99.7	Malignant	0.452016	0.883207	-0.0175349	-0.211281	-0.0910081	0.00766596
TK19R	TKU3740_p12_XRBS23_S11.TGACAG.R1.fastq_bismark_bt2_pe.bismark.cov.gz	2246872	330142	99.7	Malignant	0.478885	0.800401	-0.144426	-0.253442	-0.00406591	0.0261842
TK19R	TKU3740_p12_XRBS23_S11.TGCTGC.R1.fastq_bismark_bt2_pe.bismark.cov.gz	2207166	324241	99.7	Malignant	0.409813	0.375661	-0.0522956	-0.088442	0.0739162	0.0447538
TK19R	TKU3740_p12_XRBS23_S11.TGTAGG.R1.fastq_bismark_bt2_pe.bismark.cov.gz	5606142	993852	99.7	Malignant	0.479995	0.635373	-0.0989664	-0.118634	0.256618	0.754171
TK19R	TKU3740_p12_XRBS24_S12.ACAACC.R1.fastq_bismark_bt2_pe.bismark.cov.gz	2176827	192991	99.7	Malignant	0.5375	0.626362	-0.0943826	0.490839	-0.0423927	-0.0252066
TK19R	TKU3740_p12_XRBS24_S12.ACTCAC.R1.fastq_bismark_bt2_pe.bismark.cov.gz	2834309	222202	99.7	Malignant	0.512286	0.655513	-0.10417	-0.0917886	0.635157	0.216307
TK19R	TKU3740_p12_XRBS24_S12.AGGATG.R1.fastq_bismark_bt2_pe.bismark.cov.gz	2870765	236549	99.7	Malignant	0.522727	0.620222	-0.00919167	0.601372	-0.133886	-0.0635983
TK19R	TKU3740_p12_XRBS24_S12.CCATAG.R1.fastq_bismark_bt2_pe.bismark.cov.gz	2458093	202962	99.7	Malignant	0.468849	0.609411	-0.0915332	-0.252741	-0.0743254	-0.0277281
TK19R	TKU3740_p12_XRBS24_S12.CCTTCG.R1.fastq_bismark_bt2_pe.bismark.cov.gz	2305855	192568	99.7	Malignant	0.463361	0.747053	-0.0710516	-0.180238	-0.0520771	-0.0743825
TK19R	TKU3740_p12_XRBS24_S12.CGGTAG.R1.fastq_bismark_bt2_pe.bismark.cov.gz	3130772	395104	99.5	Malignant	0.57448	0.37657	0.00648376	-0.266267	-0.0793488	-0.154069
TK19R	TKU3740_p12_XRBS24_S12.CTATTG.R1.fastq_bismark_bt2_pe.bismark.cov.gz	3430106	290846	99.7	Malignant	0.528975	0.638539	-0.107973	0.319721	-0.0608671	0.00929393
TK19R	TKU3740_p12_XRBS24_S12.CTCAGC.R1.fastq_bismark_bt2_pe.bismark.cov.gz	2331622	226662	99	Normal	0.491556	0.384927	-0.0962299	0.014623	-0.112564	-0.0798678
TK19R	TKU3740_p12_XRBS24_S12.GGTAAC.R1.fastq_bismark_bt2_pe.bismark.cov.gz	3668856	285843	99.7	Malignant	0.501978	0.776916	-0.141933	-0.0132189	0.305774	0.184353
TK19R	TKU3740_p12_XRBS24_S12.GTGAGG.R1.fastq_bismark_bt2_pe.bismark.cov.gz	2885614	264683	99.7	Malignant	0.463205	0.286468	-0.0237765	-0.0908878	-0.0691986	-0.0202363
TK19R	TKU3740_p12_XRBS24_S12.GTTGAG.R1.fastq_bismark_bt2_pe.bismark.cov.gz	1826959	176220	99.7	Malignant	0.442424	0.590365	-0.135202	-0.0665919	0.0312053	-0.0875078
TK19R	TKU3740_p12_XRBS24_S12.TCTCTG.R1.fastq_bismark_bt2_pe.bismark.cov.gz	2966276	230039	99.7	Malignant	0.438914	0.872486	-0.214433	-0.208387	0.27874	-0.00110276
TK19R	TKU3740_p12_XRBS24_S12.TGACAG.R1.fastq_bismark_bt2_pe.bismark.cov.gz	2434339	213172	99.7	Normal	0.563866	0.368202	-0.0719142	-0.23984	-0.0277532	0.0669636
TK19R	TKU3740_p12_XRBS24_S12.TGCTGC.R1.fastq_bismark_bt2_pe.bismark.cov.gz	3568854	279901	99.7	Malignant	0.465268	0.512158	0.00689191	0.257354	0.0205958	-0.107993
TK19R	TKU3740_p12_XRBS24_S12.TGTAGG.R1.fastq_bismark_bt2_pe.bismark.cov.gz	3029599	256308	99.7	Malignant	0.545413	0.260413	0.109139	-0.217811	-0.0207495	-0.0210509
TK18R	TKU3771_p2_XRBS13_S5.ACAACC.R1.fastq_bismark_bt2_pe.bismark.cov.gz	2811658	242625	99.6	Malignant	0.720333	0.387327	0.194463	-0.0980158	-0.0668786	-0.110741
TK18R	TKU3771_p2_XRBS13_S5.ACAGAC.R1.fastq_bismark_bt2_pe.bismark.cov.gz	3467680	296349	99.6	Malignant	0.715156	0.307561	-0.057055	0.23596	-0.0749485	-0.0787978
TK18R	TKU3771_p2_XRBS13_S5.ACTCAC.R1.fastq_bismark_bt2_pe.bismark.cov.gz	2734508	266830	99.6	Malignant	0.877599	0.473008	0.128019	-0.234996	-0.022313	-0.035413
TK18R	TKU3771_p2_XRBS13_S5.AGAAGG.R1.fastq_bismark_bt2_pe.bismark.cov.gz	3209325	293094	99.6	Malignant	0.814179	0.340913	0.0282949	0.236628	-0.108347	-0.0628405
TK18R	TKU3771_p2_XRBS13_S5.AGGATG.R1.fastq_bismark_bt2_pe.bismark.cov.gz	4584197	507483	98.8	Normal	0.433886	0.233228	0.0645736	0.111062	-0.0257764	-0.0639972
TK18R	TKU3771_p2_XRBS13_S5.ATCAAG.R1.fastq_bismark_bt2_pe.bismark.cov.gz	2156332	189726	99.6	Malignant	0.736585	0.501068	0.0388162	0.48934	-0.0187415	-0.0262166
TK18R	TKU3771_p2_XRBS13_S5.ATCGAC.R1.fastq_bismark_bt2_pe.bismark.cov.gz	3409766	305445	99.6	Malignant	0.748021	0.476399	0.0702289	-0.135997	0.00501021	0.001242
TK18R	TKU3771_p2_XRBS13_S5.CAAGAG.R1.fastq_bismark_bt2_pe.bismark.cov.gz	2379141	224981	99.6	Malignant	0.740037	0.538747	-0.0416272	0.554885	-0.01029	-0.0935176
TK18R	TKU3771_p2_XRBS13_S5.CATGAC.R1.fastq_bismark_bt2_pe.bismark.cov.gz	3190491	271865	99.6	Malignant	0.756786	0.446539	-0.204617	0.00293509	-0.0111887	-0.0981571
TK18R	TKU3771_p2_XRBS13_S5.CCATAG.R1.fastq_bismark_bt2_pe.bismark.cov.gz	2802464	242579	99.6	Malignant	0.757756	0.476643	-0.00156682	0.603164	0.0804668	-0.0913609
TK18R	TKU3771_p2_XRBS13_S5.CCTTCG.R1.fastq_bismark_bt2_pe.bismark.cov.gz	2692352	217101	99.6	Malignant	0.698648	0.32778	-0.0639049	-0.0868167	-0.0659038	-0.0338605
TK18R	TKU3771_p2_XRBS13_S5.CGGTAG.R1.fastq_bismark_bt2_pe.bismark.cov.gz	2157561	184428	99.7	Malignant	0.690344	0.398532	-0.0719004	0.544618	-0.148438	-0.0410457
TK18R	TKU3771_p2_XRBS13_S5.CTCAGC.R1.fastq_bismark_bt2_pe.bismark.cov.gz	2313559	208395	99.5	Malignant	0.664345	0.329759	0.698149	-0.177215	-0.0918815	-0.0010223
TK18R	TKU3771_p2_XRBS13_S5.GAAGTC.R1.fastq_bismark_bt2_pe.bismark.cov.gz	3643006	460016	99.6	Malignant	0.642521	0.561859	0.110799	0.0660814	0.00553084	-0.0707039
TK18R	TKU3771_p2_XRBS13_S5.GCATTC.R1.fastq_bismark_bt2_pe.bismark.cov.gz	2172284	201633	99.6	Malignant	0.752482	0.331855	0.00346055	0.407363	-0.1287	0.0187861
TK18R	TKU3771_p2_XRBS13_S5.GGTAAC.R1.fastq_bismark_bt2_pe.bismark.cov.gz	3400622	299597	99.6	Malignant	0.662202	0.311351	0.0293589	0.126292	-0.0639984	-0.0615529
TK18R	TKU3771_p2_XRBS13_S5.GTGAGG.R1.fastq_bismark_bt2_pe.bismark.cov.gz	1790378	171343	99.6	Malignant	0.780465	0.351839	-0.188182	0.612721	-0.0791587	-0.0973974
TK18R	TKU3771_p2_XRBS13_S5.GTTGAG.R1.fastq_bismark_bt2_pe.bismark.cov.gz	1901866	191637	99.3	Malignant	0.716036	0.277619	0.651995	-0.270976	-0.0872992	-0.0424177
TK18R	TKU3771_p2_XRBS13_S5.TCTCTG.R1.fastq_bismark_bt2_pe.bismark.cov.gz	2773667	253792	99.6	Malignant	0.748251	0.405002	0.0461056	-0.0373221	-0.0694533	-0.0776035
TK18R	TKU3771_p2_XRBS13_S5.TGACAG.R1.fastq_bismark_bt2_pe.bismark.cov.gz	2681061	274654	99.6	Malignant	0.740821	0.332876	-0.0297231	0.254153	-0.102396	-0.0753766
TK18R	TKU3771_p2_XRBS13_S5.TGCTGC.R1.fastq_bismark_bt2_pe.bismark.cov.gz	3101505	269637	99.6	Malignant	0.733342	0.391673	-0.110535	0.204711	0.103801	-0.0838254
TK18R	TKU3771_p2_XRBS14_S6.ACAACC.R1.fastq_bismark_bt2_pe.bismark.cov.gz	1544031	187806	99.6	Malignant	0.790741	0.34227	0.195282	0.00399409	-0.0280506	-0.064059
TK18R	TKU3771_p2_XRBS14_S6.ACAGAC.R1.fastq_bismark_bt2_pe.bismark.cov.gz	3160516	355018	99.6	Malignant	0.719389	0.34857	0.209669	-0.220188	0.0617063	0.0587543
TK18R	TKU3771_p2_XRBS14_S6.ACTCAC.R1.fastq_bismark_bt2_pe.bismark.cov.gz	3075981	320371	99.6	Malignant	0.663316	0.332204	-0.128629	-0.0538083	0.00516042	-0.0426562
TK18R	TKU3771_p2_XRBS14_S6.AGAAGG.R1.fastq_bismark_bt2_pe.bismark.cov.gz	2539687	275569	99.6	Malignant	0.760567	0.392465	0.184415	0.0524798	-0.0147795	-0.0177319
TK18R	TKU3771_p2_XRBS14_S6.ATCAAG.R1.fastq_bismark_bt2_pe.bismark.cov.gz	2225832	335994	99.6	Malignant	0.67575	0.498718	0.262953	0.00760392	0.0216845	-0.0526113
TK18R	TKU3771_p2_XRBS14_S6.ATCGAC.R1.fastq_bismark_bt2_pe.bismark.cov.gz	2019373	258632	99.6	Malignant	0.711458	0.493504	0.206301	0.375172	-0.124755	-0.0257313
TK18R	TKU3771_p2_XRBS14_S6.CAAGAG.R1.fastq_bismark_bt2_pe.bismark.cov.gz	2038768	226120	99.6	Malignant	0.723264	0.270282	-0.162105	-0.0608047	-0.0313218	-0.0934874
TK18R	TKU3771_p2_XRBS14_S6.CATGAC.R1.fastq_bismark_bt2_pe.bismark.cov.gz	2577979	335363	99.6	Malignant	0.789883	0.248309	-0.0462732	0.211006	-0.0495489	-0.064006
TK18R	TKU3771_p2_XRBS14_S6.CCATAG.R1.fastq_bismark_bt2_pe.bismark.cov.gz	2355419	363953	99.6	Malignant	0.610591	0.488767	0.0147277	0.041966	-0.0673437	0.00484902
TK18R	TKU3771_p2_XRBS14_S6.CCTTCG.R1.fastq_bismark_bt2_pe.bismark.cov.gz	2708579	400927	99.6	Malignant	0.602665	0.744882	0.228655	-0.226662	-0.0698308	-0.0794867
TK18R	TKU3771_p2_XRBS14_S6.CTATTG.R1.fastq_bismark_bt2_pe.bismark.cov.gz	2818189	297670	99.6	Malignant	0.692297	0.543462	0.0588906	-0.170886	0.0902399	-0.0878574
TK18R	TKU3771_p2_XRBS14_S6.CTCAGC.R1.fastq_bismark_bt2_pe.bismark.cov.gz	2031359	256719	99.6	Malignant	0.654915	0.453724	0.0355519	0.214956	0.00889557	-0.0382383
TK18R	TKU3771_p2_XRBS14_S6.GAAGTC.R1.fastq_bismark_bt2_pe.bismark.cov.gz	1779613	185815	99.6	Malignant	0.660755	0.29355	-0.204097	0.210202	0.00286994	-0.0140863
TK18R	TKU3771_p2_XRBS14_S6.GCATTC.R1.fastq_bismark_bt2_pe.bismark.cov.gz	2888716	454604	99.6	Malignant	0.743926	0.473466	0.242639	-0.0123818	-0.0217964	-0.00105983
TK18R	TKU3771_p2_XRBS14_S6.GGTAAC.R1.fastq_bismark_bt2_pe.bismark.cov.gz	2385739	259194	99.6	Malignant	0.769322	0.450432	-0.272052	0.711767	-0.0328023	-0.0807635
TK18R	TKU3771_p2_XRBS14_S6.GTGAGG.R1.fastq_bismark_bt2_pe.bismark.cov.gz	2429919	268892	99.6	Malignant	0.787722	0.569334	-0.0365101	0.673067	-0.113226	-0.0911755
TK18R	TKU3771_p2_XRBS14_S6.GTTGAG.R1.fastq_bismark_bt2_pe.bismark.cov.gz	2367605	278732	99.6	Malignant	0.761045	0.284518	0.0361015	-0.0315845	-0.0386246	-0.00343964
TK18R	TKU3771_p2_XRBS14_S6.TATCTC.R1.fastq_bismark_bt2_pe.bismark.cov.gz	2787580	287354	99.6	Malignant	0.81201	0.319825	0.0626681	0.292069	-0.130139	-0.0997903
TK18R	TKU3771_p2_XRBS14_S6.TCTCTG.R1.fastq_bismark_bt2_pe.bismark.cov.gz	2177735	237792	99.6	Malignant	0.802579	0.368771	0.291695	-0.0064791	-0.0954846	-0.0801629
TK18R	TKU3771_p2_XRBS14_S6.TGACAG.R1.fastq_bismark_bt2_pe.bismark.cov.gz	1490026	183907	99.6	Malignant	0.663394	0.473706	0.0349368	0.220809	0.0484708	-0.126284
TK18R	TKU3771_p2_XRBS14_S6.TGCTGC.R1.fastq_bismark_bt2_pe.bismark.cov.gz	1714778	211843	99.6	Malignant	0.815047	0.357274	-0.0883127	0.30818	-0.0990776	-0.051131
TK18R	TKU3771_p2_XRBS14_S6.TGTAGG.R1.fastq_bismark_bt2_pe.bismark.cov.gz	3647276	541139	99.6	Malignant	0.750752	0.468163	0.0345048	0.292644	-0.0190047	-0.0303487
TK18R	TKU3771_p2_XRBS15_S7.ACTCAC.R1.fastq_bismark_bt2_pe.bismark.cov.gz	2858989	596344	99.6	Malignant	0.601426	0.600932	0.236024	-0.00660467	-0.0653614	-0.0611252
TK18R	TKU3771_p2_XRBS15_S7.AGGATG.R1.fastq_bismark_bt2_pe.bismark.cov.gz	2827073	540112	99.6	Malignant	0.711235	0.612403	0.0129889	0.0817922	0.00407055	0.0743105
TK18R	TKU3771_p2_XRBS15_S7.ATCAAG.R1.fastq_bismark_bt2_pe.bismark.cov.gz	1314208	187143	99.6	Malignant	0.620833	0.334573	0.697612	0.132735	-0.0563705	0.00927688
TK18R	TKU3771_p2_XRBS15_S7.ATCGAC.R1.fastq_bismark_bt2_pe.bismark.cov.gz	2183149	465559	99.6	Malignant	0.62853	0.405685	0.544382	0.0878514	0.0558416	-0.0428767
TK18R	TKU3771_p2_XRBS15_S7.CAAGAG.R1.fastq_bismark_bt2_pe.bismark.cov.gz	2019744	393286	99.6	Malignant	0.630663	0.457607	0.334581	0.0191521	-0.0888806	-0.0157457
TK18R	TKU3771_p2_XRBS15_S7.CATGAC.R1.fastq_bismark_bt2_pe.bismark.cov.gz	1805924	285095	99.6	Malignant	0.770472	0.269826	-0.130555	0.370751	-0.109322	-0.00479854
TK18R	TKU3771_p2_XRBS15_S7.CCTTCG.R1.fastq_bismark_bt2_pe.bismark.cov.gz	1408449	205385	99.6	Malignant	0.755968	0.396075	-0.0902868	0.896355	-0.0990272	-0.0591892
TK18R	TKU3771_p2_XRBS15_S7.CTATTG.R1.fastq_bismark_bt2_pe.bismark.cov.gz	2261927	425144	99.6	Malignant	0.689863	0.4681	-0.00517794	0.277936	0.00525937	-0.08948
TK18R	TKU3771_p2_XRBS15_S7.CTCAGC.R1.fastq_bismark_bt2_pe.bismark.cov.gz	1635507	231157	99.6	Malignant	0.735616	0.543811	0.168012	0.155556	-0.0513093	-0.00366169
TK18R	TKU3771_p2_XRBS15_S7.GCATTC.R1.fastq_bismark_bt2_pe.bismark.cov.gz	1417925	200652	99.6	Malignant	0.713809	0.457813	-0.200205	0.388855	0.0372255	-0.0153958
TK18R	TKU3771_p2_XRBS15_S7.GTGAGG.R1.fastq_bismark_bt2_pe.bismark.cov.gz	3004738	491508	99.6	Malignant	0.675904	0.444832	0.0587055	0.105849	-0.0713815	-0.0479696
TK18R	TKU3771_p2_XRBS15_S7.GTTGAG.R1.fastq_bismark_bt2_pe.bismark.cov.gz	1052577	150559	99.6	Malignant	0.732374	0.440335	-0.0403231	0.188871	-0.0408502	-0.0326063
TK18R	TKU3771_p2_XRBS15_S7.TCTCTG.R1.fastq_bismark_bt2_pe.bismark.cov.gz	1560333	218624	99.6	Malignant	0.75013	0.32537	0.0624321	0.317145	-0.00929669	-0.135574
TK18R	TKU3771_p2_XRBS15_S7.TGCTGC.R1.fastq_bismark_bt2_pe.bismark.cov.gz	1631273	230386	99.6	Malignant	0.632611	0.469446	0.074179	0.535109	-0.0202986	-0.00821099
TK18R	TKU3771_p2_XRBS16_S8.ACAACC.R1.fastq_bismark_bt2_pe.bismark.cov.gz	1873886	180052	98.9	Normal	0.605688	0.135217	-0.165223	-0.0305977	-0.012076	0.0271981
TK18R	TKU3771_p2_XRBS16_S8.ACAGAC.R1.fastq_bismark_bt2_pe.bismark.cov.gz	2365864	219131	99.6	Malignant	0.72303	0.472427	-0.00621682	0.0835741	-0.117354	-0.112845
TK18R	TKU3771_p2_XRBS16_S8.ACTCAC.R1.fastq_bismark_bt2_pe.bismark.cov.gz	3451928	281710	99.6	Malignant	0.766354	0.231503	0.00168354	0.451599	-0.0896364	-0.00470371
TK18R	TKU3771_p2_XRBS16_S8.AGGATG.R1.fastq_bismark_bt2_pe.bismark.cov.gz	3155299	253460	99.6	Malignant	0.787754	0.20106	0.283112	0.0200479	-0.0824251	-0.041781
TK18R	TKU3771_p2_XRBS16_S8.CCATAG.R1.fastq_bismark_bt2_pe.bismark.cov.gz	2056298	181855	99.6	Malignant	0.686508	0.450279	-0.138249	0.421153	-0.0758649	-0.0796175
TK18R	TKU3771_p2_XRBS16_S8.CGGTAG.R1.fastq_bismark_bt2_pe.bismark.cov.gz	1763603	162040	99.6	Malignant	0.64381	0.677728	0.0348627	-0.0225088	-0.0776441	-0.00478777
TK18R	TKU3771_p2_XRBS16_S8.CTCAGC.R1.fastq_bismark_bt2_pe.bismark.cov.gz	3549008	479492	99.6	Normal	0.585105	0.341623	-0.0555211	0.0327074	-0.0138389	-0.123032
TK18R	TKU3771_p2_XRBS16_S8.GAAGTC.R1.fastq_bismark_bt2_pe.bismark.cov.gz	3573205	472109	99.6	Malignant	0.644741	0.422463	0.141916	0.18856	-0.0622225	-0.0367505
TK18R	TKU3771_p2_XRBS16_S8.GCATTC.R1.fastq_bismark_bt2_pe.bismark.cov.gz	2514536	218299	99.6	Malignant	0.71303	0.392956	-0.0458753	-0.0436086	-0.0546912	-0.0156992
TK18R	TKU3771_p2_XRBS16_S8.TATCTC.R1.fastq_bismark_bt2_pe.bismark.cov.gz	2922033	263665	99.6	Malignant	0.852491	0.224343	-0.2312	-0.0632263	-0.0504256	-0.035218
TK18R	TKU3771_p2_XRBS16_S8.TCTCTG.R1.fastq_bismark_bt2_pe.bismark.cov.gz	3687373	436728	99.6	Malignant	0.757499	0.42908	-0.0580855	0.573386	-0.11457	-0.0428432
TK18R	TKU3771_p2_XRBS16_S8.TGACAG.R1.fastq_bismark_bt2_pe.bismark.cov.gz	1955025	161950	99.6	Malignant	0.685135	0.60098	0.134774	0.0832959	-0.0712785	-0.0233025
TK18R	TKU3771_p2_XRBS16_S8.TGCTGC.R1.fastq_bismark_bt2_pe.bismark.cov.gz	2160832	198698	99.5	Malignant	0.833929	0.235169	0.190232	-0.0590616	-0.0262178	-0.0925509
TK16R2	TKU3919_p16_peak2_XRBS5_S5.ACAACC.R1.fastq_bismark_bt2_pe.bismark.cov.gz	2470094	308115	99.7	Malignant	0.352541	0.532478	-0.0282421	-0.256643	0.0946626	-0.0113727
TK16R2	TKU3919_p16_peak2_XRBS5_S5.ACAGAC.R1.fastq_bismark_bt2_pe.bismark.cov.gz	2832340	351801	99.7	Malignant	0.427757	0.201815	0.286751	-0.311181	0.0212876	0.0374741
TK16R2	TKU3919_p16_peak2_XRBS5_S5.AGAAGG.R1.fastq_bismark_bt2_pe.bismark.cov.gz	3361048	385759	99.7	Malignant	0.303788	0.241366	-0.0585288	-0.118888	-0.0345807	0.0295197
TK16R2	TKU3919_p16_peak2_XRBS5_S5.ATCAAG.R1.fastq_bismark_bt2_pe.bismark.cov.gz	2197199	274545	99.7	Malignant	0.306587	0.33124	-0.270635	-0.258805	-0.0311944	-0.0959246
TK16R2	TKU3919_p16_peak2_XRBS5_S5.CAAGAG.R1.fastq_bismark_bt2_pe.bismark.cov.gz	2603301	324498	99.7	Malignant	0.375937	0.381729	-0.126232	-0.213829	-0.0227695	-0.0322525
TK16R2	TKU3919_p16_peak2_XRBS5_S5.CATGAC.R1.fastq_bismark_bt2_pe.bismark.cov.gz	3189601	376515	99.7	Malignant	0.422781	0.368907	-0.0338015	-0.225643	-0.0310057	-0.00106318
TK16R2	TKU3919_p16_peak2_XRBS5_S5.CCATAG.R1.fastq_bismark_bt2_pe.bismark.cov.gz	2477122	268418	99.7	Malignant	0.342265	0.240739	0.138949	-0.189629	0.0233482	-0.0399629
TK16R2	TKU3919_p16_peak2_XRBS5_S5.CCTTCG.R1.fastq_bismark_bt2_pe.bismark.cov.gz	2106764	265556	99.7	Malignant	0.393958	0.280498	0.0314157	-0.272465	-0.107399	-0.0263471
TK16R2	TKU3919_p16_peak2_XRBS5_S5.CTATTG.R1.fastq_bismark_bt2_pe.bismark.cov.gz	3590975	447056	99.7	Malignant	0.399952	0.260583	0.105018	-0.0965243	-0.00443665	-0.0398668
TK16R2	TKU3919_p16_peak2_XRBS5_S5.GCATTC.R1.fastq_bismark_bt2_pe.bismark.cov.gz	2343260	278834	99.7	Malignant	0.2687	0.540046	-0.0468979	-0.181884	0.0466314	0.0505273
TK16R2	TKU3919_p16_peak2_XRBS5_S5.GGTAAC.R1.fastq_bismark_bt2_pe.bismark.cov.gz	3739505	440705	99.7	Malignant	0.472059	0.460963	0.0250717	-0.165529	-0.0332719	0.0289638
TK16R2	TKU3919_p16_peak2_XRBS5_S5.TCTCTG.R1.fastq_bismark_bt2_pe.bismark.cov.gz	2775226	328097	99.7	Malignant	0.336866	0.515886	-0.147943	-0.251058	-0.0714228	-0.0515604
TK16R2	TKU3919_p16_peak2_XRBS5_S5.TGACAG.R1.fastq_bismark_bt2_pe.bismark.cov.gz	2527217	277054	99.7	Malignant	0.388396	0.435656	-0.198898	-0.0776099	0.0415145	0.00784068
TK16R2	TKU3919_p16_peak2_XRBS5_S5.TGCTGC.R1.fastq_bismark_bt2_pe.bismark.cov.gz	3008202	382882	99.7	Malignant	0.339136	0.325257	-0.0199725	-0.217979	0.138313	-0.0727081
[truncated: 119 more rows]

## Sheet: Table S3
Supplementary Table 3. 1kb DMR malignant
1KB BIN	CHR	START	END	CHANGE	DNAME MEAN GCIMP LOW	DNAME MEAN GCIMP HIGH	DELTA (GCIMP LOW-HIGH)	PVAL (BH)	CHROM HMM ANNO (18 STATES)	CHROM HMM ANNO (CONDENSED)	CPG ANNO	GENE ANNO	GENE SYMBOL
chr15_89377000_89378000	chr15	89377000	89378000	Hypermethylated	0.505681	0.0686519	0.437029	1.88356e-32	EnhG2	Enh	hg38_cpg_shores	hg38_genes_promoters	MIR9-3HG
chr15_89378000_89379000	chr15	89378000	89379000	Hypermethylated	0.481107	0.0285751	0.452532	6.06446e-27	EnhG2	Enh	hg38_cpg_islands	hg38_genes_promoters	MIR9-3HG
chr15_89379000_89380000	chr15	89379000	89380000	Hypermethylated	0.476686	0.0601601	0.416526	1.52171e-18	EnhG2	Enh	hg38_cpg_islands	hg38_genes_promoters	MIR9-3HG
chr1_156646000_156647000	chr1	156646000	156647000	Hypermethylated	0.474247	0.0362074	0.43804	1.14347e-05	EnhG2	Enh	hg38_cpg_shores	hg38_genes_promoters	BCAN
chr17_32489000_32490000	chr17	32489000	32490000	Hypermethylated	0.633468	0.324274	0.309194	0.000207468	EnhG2	Enh	hg38_cpg_shores	hg38_genes_exons	CDK5R1
chr15_89387000_89388000	chr15	89387000	89388000	Hypermethylated	0.603382	0.22019	0.383191	0.0010711	EnhG2	Enh	hg38_cpg_inter	hg38_genes_introns	MIR9-3HG
chr12_114399000_114400000	chr12	114399000	114400000	Hypermethylated	0.542227	0.314027	0.2282	0.00202426	ReprPC	PRC	hg38_cpg_shores	hg38_genes_introns	TBX5
chr1_156647000_156648000	chr1	156647000	156648000	Hypermethylated	0.586517	0.155185	0.431332	0.00466644	EnhG2	Enh	hg38_cpg_shores	hg38_genes_introns	BCAN
chr12_54058000_54059000	chr12	54058000	54059000	Hypermethylated	0.902439	0.628866	0.273573	0.00952492	ReprPC	PRC	hg38_cpg_shores	NA	NA
chr4_88758000_88759000	chr4	88758000	88759000	Hypermethylated	0.429508	0.0737403	0.355768	1.71429e-11	TssFlnk	TSS	hg38_cpg_inter	hg38_genes_introns	FAM13A
chr2_47617000_47618000	chr2	47617000	47618000	Hypomethylated	0.669399	0.944643	-0.275244	0.000100158	ReprPCWk	PRC	hg38_cpg_inter	hg38_genes_introns	MSH2
chr2_84906000_84907000	chr2	84906000	84907000	Hypomethylated	0.047221	0.343195	-0.295974	0.000100232	Active_TSS	TSS	hg38_cpg_shores	hg38_genes_introns	TRABD2A
chr22_29737000_29738000	chr22	29737000	29738000	Hypomethylated	0.640244	0.885351	-0.245107	0.000101048	Tx	TSS	hg38_cpg_inter	hg38_genes_introns	ZMAT5
chr19_1311000_1312000	chr19	1311000	1312000	Hypomethylated	0.688394	0.926785	-0.238392	0.000101623	ReprPCWk	PRC	hg38_cpg_shores	NA	NA
chr12_132400000_132401000	chr12	132400000	132401000	Hypomethylated	0.361156	0.901038	-0.539882	0.00010178	ZNF/Rpts	ZNF/Rpts	hg38_cpg_shores	hg38_genes_intergenic	NA
chr9_75974000_75975000	chr9	75974000	75975000	Hypomethylated	0.711952	0.945341	-0.233389	0.000102977	Quies	Quies	hg38_cpg_inter	hg38_genes_introns	PCSK5
chr6_41502000_41503000	chr6	41502000	41503000	Hypomethylated	0.404412	0.885417	-0.481005	0.000105634	ReprPC	PRC	hg38_cpg_shores	hg38_genes_introns	LINC01276
chr22_37521000_37522000	chr22	37521000	37522000	Hypomethylated	0.568085	0.9	-0.331915	0.000106287	ReprPC	PRC	hg38_cpg_shores	NA	NA
chr10_131071000_131072000	chr10	131071000	131072000	Hypomethylated	0.595503	0.91455	-0.319048	0.000106688	ReprPCWk	PRC	hg38_cpg_shelves	hg38_genes_intergenic	NA
chr9_136653000_136654000	chr9	136653000	136654000	Hypomethylated	0.598116	0.867796	-0.26968	0.000106688	ReprPC	PRC	hg38_cpg_shores	hg38_genes_introns	HSPC324
chr2_191502000_191503000	chr2	191502000	191503000	Hypomethylated	0.638889	0.933922	-0.295033	0.000106704	ReprPCWk	PRC	hg38_cpg_inter	hg38_genes_intergenic	NA
chr12_132399000_132400000	chr12	132399000	132400000	Hypomethylated	0.589851	0.922201	-0.332349	0.000106863	ReprPC	PRC	hg38_cpg_shores	hg38_genes_intergenic	NA
chr11_1398000_1399000	chr11	1398000	1399000	Hypomethylated	0.612538	0.812641	-0.200103	0.000108319	EnhG1	Enh	hg38_cpg_inter	hg38_genes_introns	BRSK2
chr22_26912000_26913000	chr22	26912000	26913000	Hypomethylated	0.561515	0.94093	-0.379415	0.000108319	ReprPC	PRC	hg38_cpg_inter	hg38_genes_introns	LOC110091768
chr9_76784000_76785000	chr9	76784000	76785000	Hypomethylated	0.770833	0.989726	-0.218893	0.000108389	Quies	Quies	hg38_cpg_inter	hg38_genes_introns	PCA3
chr20_22942000_22943000	chr20	22942000	22943000	Hypomethylated	0.288618	0.857595	-0.568977	0.0001102	ReprPCWk	PRC	hg38_cpg_inter	hg38_genes_intergenic	NA
chr6_157954000_157955000	chr6	157954000	157955000	Hypomethylated	0.510145	0.914929	-0.404784	0.00011021	Het	Het	hg38_cpg_inter	hg38_genes_intergenic	NA
chr16_85258000_85259000	chr16	85258000	85259000	Hypomethylated	0.245172	0.898525	-0.653353	0.000110857	EnhBiv	Enh	hg38_cpg_inter	hg38_genes_introns	GSE1
chr5_151584000_151585000	chr5	151584000	151585000	Hypomethylated	0.543333	0.905556	-0.362222	0.000111656	ReprPCWk	PRC	hg38_cpg_inter	hg38_genes_intergenic	NA
chr14_89701000_89702000	chr14	89701000	89702000	Hypomethylated	0.0317589	0.348683	-0.316924	0.00011221	TssFlnk	TSS	hg38_cpg_islands	hg38_genes_introns	FOXN3
chr3_146250000_146251000	chr3	146250000	146251000	Hypomethylated	0.09625	0.420951	-0.324701	0.000113811	TssFlnk	TSS	hg38_cpg_shores	hg38_genes_introns	PLSCR4
chr3_14879000_14880000	chr3	14879000	14880000	Hypomethylated	0.0852713	0.731757	-0.646485	0.000114152	ReprPC	PRC	hg38_cpg_inter	hg38_genes_introns	FGD5
chr6_3442000_3443000	chr6	3442000	3443000	Hypomethylated	0.678898	0.961905	-0.283007	0.000114179	TxWk	TSS	hg38_cpg_inter	hg38_genes_introns	SLC22A23
chr13_21483000_21484000	chr13	21483000	21484000	Hypomethylated	0.685032	0.893251	-0.208219	0.000114548	ReprPCWk	PRC	hg38_cpg_shores	hg38_genes_intergenic	NA
chr16_89837000_89838000	chr16	89837000	89838000	Hypomethylated	0.637741	0.890606	-0.252865	0.000115163	Tx	TSS	hg38_cpg_shelves	hg38_genes_introns	SPIRE2
chr11_70813000_70814000	chr11	70813000	70814000	Hypomethylated	0.616667	0.882768	-0.266102	0.000115427	ZNF/Rpts	ZNF/Rpts	hg38_cpg_inter	hg38_genes_introns	SHANK2
chr12_127346000_127347000	chr12	127346000	127347000	Hypomethylated	0.505556	0.910201	-0.404646	0.000116287	Quies	Quies	hg38_cpg_inter	NA	NA
chr11_3856000_3857000	chr11	3856000	3857000	Hypomethylated	0.188897	0.404297	-0.2154	0.000116523	Active_TSS	TSS	hg38_cpg_shores	hg38_genes_promoters	NA
chr22_25070000_25071000	chr22	25070000	25071000	Hypomethylated	0.534839	0.84923	-0.314391	0.000118556	ReprPCWk	PRC	hg38_cpg_inter	hg38_genes_introns	KIAA1671
chr11_76195000_76196000	chr11	76195000	76196000	Hypomethylated	0.228718	0.840811	-0.612093	0.000118792	ZNF/Rpts	ZNF/Rpts	hg38_cpg_shores	hg38_genes_introns	WNT11
chr12_109712000_109713000	chr12	109712000	109713000	Hypomethylated	0.570651	0.86869	-0.298039	0.000118792	ReprPC	PRC	hg38_cpg_shores	NA	NA
chr9_137167000_137168000	chr9	137167000	137168000	Hypomethylated	0.287184	0.841992	-0.554809	0.000120663	EnhBiv	Enh	hg38_cpg_islands	hg38_genes_promoters	NA
chr1_156706000_156707000	chr1	156706000	156707000	Hypomethylated	0.171928	0.564398	-0.39247	0.000121656	TssBiv	TSS	hg38_cpg_islands	hg38_genes_promoters	CRABP2
chr8_637000_638000	chr8	637000	638000	Hypomethylated	0.464011	0.776283	-0.312272	0.00012219	ZNF/Rpts	ZNF/Rpts	hg38_cpg_inter	hg38_genes_introns	ERICH1
chr11_61535000_61536000	chr11	61535000	61536000	Hypomethylated	0.473541	0.843377	-0.369836	0.000122634	ReprPC	PRC	hg38_cpg_inter	hg38_genes_introns	SYT7
chr8_142318000_142319000	chr8	142318000	142319000	Hypomethylated	0.717134	0.944836	-0.227702	0.00012291	ZNF/Rpts	ZNF/Rpts	hg38_cpg_shores	hg38_genes_introns	TSNARE1
chr9_127554000_127555000	chr9	127554000	127555000	Hypomethylated	0.488798	0.747222	-0.258424	0.000123973	TxWk	TSS	hg38_cpg_inter	hg38_genes_introns	NIBAN2
chr19_1318000_1319000	chr19	1318000	1319000	Hypomethylated	0.667969	0.914622	-0.246653	0.000124457	ReprPC	PRC	hg38_cpg_shelves	NA	NA
chr6_116370000_116371000	chr6	116370000	116371000	Hypomethylated	0.100252	0.313916	-0.213664	0.000127603	Active_TSS	TSS	hg38_cpg_shores	hg38_genes_promoters	DSE
chr19_8533000_8534000	chr19	8533000	8534000	Hypomethylated	0.549583	0.819531	-0.269948	0.000130184	TxWk	TSS	hg38_cpg_shelves	hg38_genes_introns	MYO1F
chr19_53869000_53870000	chr19	53869000	53870000	Hypomethylated	0.344934	0.732365	-0.387431	0.000132223	TssFlnk	TSS	hg38_cpg_islands	hg38_genes_promoters	MYADM
chr15_93570000_93571000	chr15	93570000	93571000	Hypomethylated	0.429167	0.960199	-0.531032	0.000132698	Quies	Quies	hg38_cpg_inter	hg38_genes_intergenic	NA
chr12_41552000_41553000	chr12	41552000	41553000	Hypomethylated	0.146465	0.884615	-0.738151	0.000134441	Quies	Quies	hg38_cpg_inter	hg38_genes_introns	PDZRN4
chr16_84228000_84229000	chr16	84228000	84229000	Hypomethylated	0.587191	0.919438	-0.332247	0.000135008	EnhA2	Enh	hg38_cpg_inter	hg38_genes_introns	KCNG4
chr20_37472000_37473000	chr20	37472000	37473000	Hypomethylated	0.191358	0.547619	-0.356261	0.000135493	TxWk	TSS	hg38_cpg_inter	hg38_genes_intergenic	NA
chr17_47262000_47263000	chr17	47262000	47263000	Hypomethylated	0.20098	0.921348	-0.720368	0.000135609	Quies	Quies	hg38_cpg_inter	hg38_genes_introns	ITGB3
chr19_38516000_38517000	chr19	38516000	38517000	Hypomethylated	0.104049	0.461486	-0.357436	0.000136599	Tx	TSS	hg38_cpg_shelves	hg38_genes_introns	RYR1
chr19_898000_899000	chr19	898000	899000	Hypomethylated	0.46296	0.815391	-0.352432	0.000137344	Tx	TSS	hg38_cpg_shores	hg38_genes_introns	R3HDM4
chr22_24181000_24182000	chr22	24181000	24182000	Hypomethylated	0.673709	0.919397	-0.245689	0.000138314	TxWk	TSS	hg38_cpg_inter	NA	NA
chr7_26011000_26012000	chr7	26011000	26012000	Hypomethylated	0.386667	0.851434	-0.464767	0.000139359	ReprPCWk	PRC	hg38_cpg_inter	hg38_genes_intergenic	NA
chr3_52522000_52523000	chr3	52522000	52523000	Hypomethylated	0.626389	0.917296	-0.290907	0.000139703	Tx	TSS	hg38_cpg_shelves	hg38_genes_promoters	STAB1
chr11_45658000_45659000	chr11	45658000	45659000	Hypomethylated	0.568567	0.889964	-0.321397	0.000141019	ReprPC	PRC	hg38_cpg_inter	hg38_genes_introns	CHST1
chr22_38445000_38446000	chr22	38445000	38446000	Hypomethylated	0.742343	0.954557	-0.212214	0.000141244	ReprPCWk	PRC	hg38_cpg_inter	hg38_genes_introns	KCNJ4
chr4_3655000_3656000	chr4	3655000	3656000	Hypomethylated	0.520542	0.92468	-0.404139	0.000141923	ReprPC	PRC	hg38_cpg_inter	hg38_genes_intergenic	NA
chr11_69471000_69472000	chr11	69471000	69472000	Hypomethylated	0.604118	0.953329	-0.349211	0.000142693	ZNF/Rpts	ZNF/Rpts	hg38_cpg_islands	hg38_genes_intergenic	NA
chr20_62771000_62772000	chr20	62771000	62772000	Hypomethylated	0.543214	0.870886	-0.327672	0.000144285	ReprPC	PRC	hg38_cpg_shores	hg38_genes_intergenic	NA
chr1_3140000_3141000	chr1	3140000	3141000	Hypomethylated	0.530476	0.880529	-0.350052	0.000146184	ReprPC	PRC	hg38_cpg_shores	hg38_genes_introns	PRDM16
chr4_3705000_3706000	chr4	3705000	3706000	Hypomethylated	0.645853	0.908658	-0.262805	0.000146198	ReprPC	PRC	hg38_cpg_inter	hg38_genes_intergenic	NA
chr3_52029000_52030000	chr3	52029000	52030000	Hypomethylated	0.673299	0.938657	-0.265358	0.00014731	TxWk	TSS	hg38_cpg_inter	hg38_genes_intergenic	NA
chr7_4798000_4799000	chr7	4798000	4799000	Hypomethylated	0.595955	0.8213	-0.225345	0.000147919	Tx	TSS	hg38_cpg_inter	hg38_genes_exons	RADIL
chr6_8108000_8109000	chr6	8108000	8109000	Hypomethylated	0.616216	0.94552	-0.329303	0.000148191	ReprPCWk	PRC	hg38_cpg_inter	hg38_genes_introns	NA
chr17_72124000_72125000	chr17	72124000	72125000	Hypomethylated	0.0838769	0.538883	-0.455006	0.0001491	TssFlnk	TSS	hg38_cpg_shores	hg38_genes_introns	SOX9-AS1
chr1_25065000_25066000	chr1	25065000	25066000	Hypomethylated	0.526579	0.8096	-0.283021	0.000149151	ReprPC	PRC	hg38_cpg_inter	hg38_genes_introns	NA
chr10_43846000_43847000	chr10	43846000	43847000	Hypomethylated	0.524603	0.900321	-0.375717	0.000150743	ReprPCWk	PRC	hg38_cpg_inter	hg38_genes_introns	LINC00840
chr17_77421000_77422000	chr17	77421000	77422000	Hypomethylated	0.184538	0.89509	-0.710552	0.000152733	EnhG1	Enh	hg38_cpg_inter	hg38_genes_introns	SEPTIN9
chr5_175443000_175444000	chr5	175443000	175444000	Hypomethylated	0.556957	0.831515	-0.274558	0.000154433	ReprPC	PRC	hg38_cpg_shores	hg38_genes_exons	DRD1
chr19_18915000_18916000	chr19	18915000	18916000	Hypomethylated	0.694681	0.911145	-0.216464	0.000154522	EnhG1	Enh	hg38_cpg_shelves	hg38_genes_introns	COPE
chr16_5949000_5950000	chr16	5949000	5950000	Hypomethylated	0.218182	0.839286	-0.621104	0.000154597	Quies	Quies	hg38_cpg_inter	hg38_genes_introns	RBFOX1
chr12_47166000_47167000	chr12	47166000	47167000	Hypomethylated	0.345238	0.748016	-0.402778	0.000154695	Quies	Quies	hg38_cpg_inter	hg38_genes_introns	PCED1B
chr8_142613000_142614000	chr8	142613000	142614000	Hypomethylated	0.244181	0.937088	-0.692908	0.000154695	TssBiv	TSS	hg38_cpg_islands	hg38_genes_promoters	ARC
chr1_225467000_225468000	chr1	225467000	225468000	Hypomethylated	0.689419	0.905805	-0.216385	0.000154977	Active_TSS	TSS	hg38_cpg_inter	hg38_enhancers_fantom	NA
chr8_104669000_104670000	chr8	104669000	104670000	Hypomethylated	0.378788	0.851763	-0.472975	0.000155424	Quies	Quies	hg38_cpg_inter	hg38_genes_introns	NA
chr3_52366000_52367000	chr3	52366000	52367000	Hypomethylated	0.272081	0.850041	-0.57796	0.00015761	Tx	TSS	hg38_cpg_inter	NA	NA
chr6_96032000_96033000	chr6	96032000	96033000	Hypomethylated	0.161376	0.908676	-0.7473	0.000157776	Quies	Quies	hg38_cpg_inter	hg38_genes_introns	FUT9
chr10_126687000_126688000	chr10	126687000	126688000	Hypomethylated	0.300347	0.638743	-0.338395	0.000157937	Het	Het	hg38_cpg_inter	hg38_genes_introns	C10orf90
chr1_1238000_1239000	chr1	1238000	1239000	Hypomethylated	0.301528	0.714129	-0.412601	0.000158339	EnhBiv	Enh	hg38_cpg_inter	hg38_genes_intergenic	NA
chr11_65374000_65375000	chr11	65374000	65375000	Hypomethylated	0.563725	0.942368	-0.378642	0.000158339	ReprPC	PRC	hg38_cpg_inter	hg38_genes_introns	NA
chr22_45580000_45581000	chr22	45580000	45581000	Hypomethylated	0.617202	0.90956	-0.292359	0.000158339	ReprPC	PRC	hg38_cpg_inter	hg38_genes_introns	FBLN1
chr6_108839000_108840000	chr6	108839000	108840000	Hypomethylated	0.35	0.858696	-0.508696	0.000158695	ReprPCWk	PRC	hg38_cpg_inter	hg38_genes_intergenic	NA
chr10_133044000_133045000	chr10	133044000	133045000	Hypomethylated	0.661214	0.912853	-0.251638	0.00015966	ReprPC	PRC	hg38_cpg_shelves	hg38_genes_intergenic	NA
chr1_5748000_5749000	chr1	5748000	5749000	Hypomethylated	0.574012	0.831909	-0.257897	0.00016128	ReprPC	PRC	hg38_cpg_inter	hg38_genes_intergenic	NA
chr10_28897000_28898000	chr10	28897000	28898000	Hypomethylated	0.395096	0.905076	-0.50998	0.000161488	Het	Het	hg38_cpg_inter	hg38_genes_introns	LINC01517
chr10_119618000_119619000	chr10	119618000	119619000	Hypomethylated	0.554545	0.866019	-0.311474	0.000162137	Quies	Quies	hg38_cpg_inter	NA	NA
chr22_37268000_37269000	chr22	37268000	37269000	Hypomethylated	0.560101	0.782921	-0.22282	0.000162783	TxWk	TSS	hg38_cpg_inter	hg38_genes_intergenic	NA
chr12_128078000_128079000	chr12	128078000	128079000	Hypomethylated	0.163215	0.373569	-0.210354	0.000164424	Het	Het	hg38_cpg_inter	hg38_genes_intergenic	NA
chr9_133814000_133815000	chr9	133814000	133815000	Hypomethylated	0.664227	0.945284	-0.281057	0.000164998	Tx	TSS	hg38_cpg_shelves	hg38_genes_introns	VAV2
chr8_47736000_47737000	chr8	47736000	47737000	Hypomethylated	0.0321759	0.297194	-0.265018	0.000167492	Active_TSS	TSS	hg38_cpg_shores	hg38_genes_intergenic	NA
chr8_139842000_139843000	chr8	139842000	139843000	Hypomethylated	0.482456	0.900133	-0.417678	0.000167721	TxWk	TSS	hg38_cpg_inter	hg38_genes_introns	TRAPPC9
chr8_141665000_141666000	chr8	141665000	141666000	Hypomethylated	0.114729	0.578892	-0.464163	0.000168786	ReprPC	PRC	hg38_cpg_inter	hg38_genes_intergenic	NA
chr19_30622000_30623000	chr19	30622000	30623000	Hypomethylated	0.500709	0.910078	-0.409368	0.000169952	Het	Het	hg38_cpg_inter	hg38_genes_introns	ZNF536
chr16_88923000_88924000	chr16	88923000	88924000	Hypomethylated	0.396125	0.839539	-0.443415	0.000171347	EnhBiv	Enh	hg38_cpg_inter	hg38_genes_introns	CBFA2T3
chr11_44974000_44975000	chr11	44974000	44975000	Hypomethylated	0.578333	0.837564	-0.259231	0.000172046	ReprPCWk	PRC	hg38_cpg_inter	hg38_genes_introns	LINC02685
chr12_132236000_132237000	chr12	132236000	132237000	Hypomethylated	0.589142	0.937241	-0.348098	0.000173859	ZNF/Rpts	ZNF/Rpts	hg38_cpg_shores	hg38_genes_introns	GALNT9
chr5_176449000_176450000	chr5	176449000	176450000	Hypomethylated	0.661444	0.861932	-0.200488	0.000174065	TssFlnk	TSS	hg38_cpg_shores	hg38_genes_introns	FAF2
chr12_116548000_116549000	chr12	116548000	116549000	Hypomethylated	0.286232	0.853909	-0.567678	0.000177383	Quies	Quies	hg38_cpg_inter	hg38_genes_introns	NA
chr20_63550000_63551000	chr20	63550000	63551000	Hypomethylated	0.631209	0.913929	-0.28272	0.000177383	ReprPC	PRC	hg38_cpg_shelves	hg38_genes_introns	FNDC11
chr8_142678000_142679000	chr8	142678000	142679000	Hypomethylated	0.365168	0.730084	-0.364916	0.000180154	ReprPC	PRC	hg38_cpg_inter	hg38_genes_introns	PSCA
chr8_37393000_37394000	chr8	37393000	37394000	Hypomethylated	0.626068	0.877841	-0.251773	0.000180154	ReprPCWk	PRC	hg38_cpg_inter	hg38_genes_intergenic	NA
chr17_81153000_81154000	chr17	81153000	81154000	Hypomethylated	0.491011	0.939183	-0.448172	0.000181169	TxWk	TSS	hg38_cpg_inter	hg38_genes_introns	AATK
chr19_10272000_10273000	chr19	10272000	10273000	Hypomethylated	0.597814	0.812765	-0.21495	0.000181532	ReprPC	PRC	hg38_cpg_shores	hg38_genes_introns	ICAM1
chr3_10519000_10520000	chr3	10519000	10520000	Hypomethylated	0.0922222	0.445221	-0.352998	0.000184661	ReprPC	PRC	hg38_cpg_inter	hg38_genes_introns	ATP2B2
chr8_132319000_132320000	chr8	132319000	132320000	Hypomethylated	0.698841	0.911345	-0.212504	0.000184832	ReprPCWk	PRC	hg38_cpg_inter	hg38_genes_introns	KCNQ3
chr22_39643000_39644000	chr22	39643000	39644000	Hypomethylated	0.692284	0.943636	-0.251352	0.000186165	ReprPC	PRC	hg38_cpg_inter	hg38_genes_introns	CACNA1I
chr1_218347000_218348000	chr1	218347000	218348000	Hypomethylated	0.117817	0.726053	-0.608236	0.00018709	TssFlnk	TSS	hg38_cpg_shores	hg38_genes_introns	TGFB2
chr2_96109000_96110000	chr2	96109000	96110000	Hypomethylated	0.393616	0.863848	-0.470232	0.000187477	ReprPC	PRC	hg38_cpg_inter	hg38_genes_intergenic	NA
chr14_100670000_100671000	chr14	100670000	100671000	Hypomethylated	0.352822	0.889059	-0.536237	0.000189413	ReprPC	PRC	hg38_cpg_inter	hg38_genes_introns	LINC00523
chr12_132170000_132171000	chr12	132170000	132171000	Hypomethylated	0.44778	0.851494	-0.403714	0.000190469	ReprPC	PRC	hg38_cpg_shores	hg38_genes_intergenic	NA
chr10_69409000_69410000	chr10	69409000	69410000	Hypomethylated	0.140523	0.364183	-0.223659	0.00019085	ReprPCWk	PRC	hg38_cpg_shores	hg38_genes_promoters	TACR2
chr22_39234000_39235000	chr22	39234000	39235000	Hypomethylated	0.431664	0.870619	-0.438955	0.000192229	EnhG1	Enh	hg38_cpg_shelves	hg38_genes_introns	PDGFB
chr11_32092000_32093000	chr11	32092000	32093000	Hypomethylated	0.531844	0.784253	-0.252409	0.000192545	TssFlnk	TSS	hg38_cpg_shores	hg38_genes_introns	RCN1
chr17_16485000_16486000	chr17	16485000	16486000	Hypomethylated	0.10754	0.348074	-0.240535	0.000192962	Active_TSS	TSS	hg38_cpg_inter	hg38_genes_introns	LRRC75A
chr12_42024000_42025000	chr12	42024000	42025000	Hypomethylated	0.276777	0.614086	-0.337309	0.000193732	Quies	Quies	hg38_cpg_inter	hg38_genes_promoters	NA
chr1_4783000_4784000	chr1	4783000	4784000	Hypomethylated	0.509302	0.817657	-0.308354	0.000194442	ReprPCWk	PRC	hg38_cpg_inter	hg38_genes_exons	AJAP1
chr14_101068000_101069000	chr14	101068000	101069000	Hypomethylated	0.33767	0.851085	-0.513415	0.00019549	TxWk	TSS	hg38_cpg_shelves	hg38_genes_promoters	MEG9
chr1_155126000_155127000	chr1	155126000	155127000	Hypomethylated	0.302626	0.875267	-0.57264	0.000196951	TssBiv	TSS	hg38_cpg_islands	NA	NA
chr8_11649000_11650000	chr8	11649000	11650000	Hypomethylated	0.334409	0.74248	-0.408071	0.000199634	ReprPC	PRC	hg38_cpg_inter	hg38_genes_intergenic	NA
chr19_30570000_30571000	chr19	30570000	30571000	Hypomethylated	0.348925	0.848485	-0.49956	0.000202245	ReprPCWk	PRC	hg38_cpg_inter	hg38_genes_introns	ZNF536
chr19_28421000_28422000	chr19	28421000	28422000	Hypomethylated	0.460526	0.767857	-0.307331	0.000202485	ReprPCWk	PRC	hg38_cpg_inter	hg38_genes_introns	NA
chr11_70608000_70609000	chr11	70608000	70609000	Hypomethylated	0.26408	0.915304	-0.651224	0.000202944	ReprPCWk	PRC	hg38_cpg_inter	hg38_genes_introns	SHANK2
chr9_136264000_136265000	chr9	136264000	136265000	Hypomethylated	0.417033	0.835351	-0.418319	0.000203318	ReprPC	PRC	hg38_cpg_shelves	hg38_genes_introns	NA
chr1_227920000_227921000	chr1	227920000	227921000	Hypomethylated	0.561037	0.778407	-0.21737	0.000204001	TxWk	TSS	hg38_cpg_inter	hg38_genes_exons	WNT9A
chr13_67156000_67157000	chr13	67156000	67157000	Hypomethylated	0.454004	0.88636	-0.432356	0.000204836	Quies	Quies	hg38_cpg_inter	hg38_genes_introns	PCDH9
chr8_139611000_139612000	chr8	139611000	139612000	Hypomethylated	0.588384	0.896042	-0.307658	0.000206911	ReprPCWk	PRC	hg38_cpg_inter	hg38_genes_introns	KCNK9
chr1_3530000_3531000	chr1	3530000	3531000	Hypomethylated	0.550448	0.88158	-0.331133	0.000207427	TssBiv	TSS	hg38_cpg_shores	hg38_genes_introns	MEGF6
chr12_125412000_125413000	chr12	125412000	125413000	Hypomethylated	0.415099	0.796137	-0.381037	0.000207681	ZNF/Rpts	ZNF/Rpts	hg38_cpg_inter	hg38_genes_introns	TMEM132B
chr19_1897000_1898000	chr19	1897000	1898000	Hypomethylated	0.451825	0.715077	-0.263252	0.000208216	EnhA2	Enh	hg38_cpg_inter	hg38_genes_intergenic	NA
chr8_29721000_29722000	chr8	29721000	29722000	Hypomethylated	0.157143	0.631731	-0.474588	0.00021301	ReprPCWk	PRC	hg38_cpg_inter	hg38_genes_introns	LINC00589
chr17_80002000_80003000	chr17	80002000	80003000	Hypomethylated	0.698595	0.938103	-0.239508	0.000213911	EnhG1	Enh	hg38_cpg_inter	hg38_genes_introns	TBC1D16
chr16_70173000_70174000	chr16	70173000	70174000	Hypomethylated	0.453458	0.88304	-0.429582	0.000219757	Quies	Quies	hg38_cpg_inter	hg38_genes_promoters	CLEC18C
chr20_42110000_42111000	chr20	42110000	42111000	Hypomethylated	0.488029	0.866377	-0.378348	0.000221077	ReprPCWk	PRC	hg38_cpg_inter	hg38_genes_introns	PTPRT
chr22_34831000_34832000	chr22	34831000	34832000	Hypomethylated	0.547209	0.792653	-0.245443	0.000222185	Quies	Quies	hg38_cpg_inter	hg38_genes_introns	LINC02885
chr8_23469000_23470000	chr8	23469000	23470000	Hypomethylated	0.66483	0.883613	-0.218783	0.000223494	Quies	Quies	hg38_cpg_inter	hg38_genes_introns	NA
chr12_102419000_102420000	chr12	102419000	102420000	Hypomethylated	0.614694	0.927358	-0.312664	0.000226251	Quies	Quies	hg38_cpg_inter	hg38_genes_introns	NA
chr12_132279000_132280000	chr12	132279000	132280000	Hypomethylated	0.672396	0.939433	-0.267037	0.000226251	ZNF/Rpts	ZNF/Rpts	hg38_cpg_shores	hg38_genes_introns	GALNT9
chr1_244214000_244215000	chr1	244214000	244215000	Hypomethylated	0.622127	0.936519	-0.314391	0.000229274	ZNF/Rpts	ZNF/Rpts	hg38_cpg_inter	hg38_genes_intergenic	NA
chr12_6069000_6070000	chr12	6069000	6070000	Hypomethylated	0.431548	0.915823	-0.484275	0.000229274	ReprPCWk	PRC	hg38_cpg_inter	hg38_genes_introns	VWF
chr16_85089000_85090000	chr16	85089000	85090000	Hypomethylated	0.547663	0.848528	-0.300865	0.000229892	Tx	TSS	hg38_cpg_inter	hg38_genes_exons	KIAA0513
chr1_15181000_15182000	chr1	15181000	15182000	Hypomethylated	0.169492	0.777049	-0.607558	0.000229893	TxWk	TSS	hg38_cpg_inter	hg38_genes_introns	TMEM51
chr3_135456000_135457000	chr3	135456000	135457000	Hypomethylated	0.0642857	0.834187	-0.769901	0.000230103	Het	Het	hg38_cpg_inter	hg38_genes_intergenic	NA
chr11_89573000_89574000	chr11	89573000	89574000	Hypomethylated	0.658279	0.921324	-0.263045	0.000231479	Quies	Quies	hg38_cpg_inter	hg38_genes_introns	NOX4
chr18_58212000_58213000	chr18	58212000	58213000	Hypomethylated	0.697674	0.91565	-0.217976	0.000233423	Quies	Quies	hg38_cpg_inter	hg38_genes_introns	NEDD4L
chr19_50738000_50739000	chr19	50738000	50739000	Hypomethylated	0.202755	0.641502	-0.438747	0.000234186	ReprPCWk	PRC	hg38_cpg_inter	hg38_genes_intergenic	NA
chr18_75234000_75235000	chr18	75234000	75235000	Hypomethylated	0.32037	0.644195	-0.323824	0.000234378	TxWk	TSS	hg38_cpg_inter	hg38_genes_introns	TSHZ1
chr3_40999000_41000000	chr3	40999000	41000000	Hypomethylated	0.252778	0.698413	-0.445635	0.000234976	Quies	Quies	hg38_cpg_inter	hg38_genes_intergenic	NA
chr19_28638000_28639000	chr19	28638000	28639000	Hypomethylated	0.371212	0.940252	-0.569039	0.000235821	ReprPCWk	PRC	hg38_cpg_inter	hg38_genes_introns	LOC100420587
chr4_3464000_3465000	chr4	3464000	3465000	Hypomethylated	0.615914	0.895966	-0.280052	0.000240922	ReprPC	PRC	hg38_cpg_shores	hg38_genes_introns	DOK7
chr15_101153000_101154000	chr15	101153000	101154000	Hypomethylated	0.662022	0.927136	-0.265114	0.000242116	ZNF/Rpts	ZNF/Rpts	hg38_cpg_inter	hg38_genes_intergenic	NA
chr12_95838000_95839000	chr12	95838000	95839000	Hypomethylated	0.107143	0.466111	-0.358968	0.000242388	ReprPCWk	PRC	hg38_cpg_inter	hg38_genes_introns	LOC105369921
chr19_4538000_4539000	chr19	4538000	4539000	Hypomethylated	0.566041	0.920079	-0.354038	0.00024259	ZNF/Rpts	ZNF/Rpts	hg38_cpg_shelves	hg38_genes_introns	PLIN5
chr22_49888000_49889000	chr22	49888000	49889000	Hypomethylated	0.510069	0.782488	-0.272418	0.00024259	Tx	TSS	hg38_cpg_shores	hg38_genes_exons	ZBED4
chr7_1507000_1508000	chr7	1507000	1508000	Hypomethylated	0.609921	0.847919	-0.237999	0.00024259	Het	Het	hg38_cpg_shelves	NA	NA
chr2_236369000_236370000	chr2	236369000	236370000	Hypomethylated	0.00865385	0.626163	-0.617509	0.000242793	ReprPCWk	PRC	hg38_cpg_inter	hg38_genes_introns	IQCA1
chr22_39617000_39618000	chr22	39617000	39618000	Hypomethylated	0.160757	0.706711	-0.545954	0.000244809	ReprPCWk	PRC	hg38_cpg_inter	hg38_genes_introns	CACNA1I
chr16_82152000_82153000	chr16	82152000	82153000	Hypomethylated	0.605031	0.898575	-0.293544	0.000250454	TxWk	TSS	hg38_cpg_inter	hg38_genes_introns	MPHOSPH6
chr7_101927000_101928000	chr7	101927000	101928000	Hypomethylated	0.554271	0.927917	-0.373646	0.000250854	Het	Het	hg38_cpg_inter	hg38_genes_introns	CUX1
chr13_113855000_113856000	chr13	113855000	113856000	Hypomethylated	0.606434	0.869711	-0.263277	0.000251009	EnhG1	Enh	hg38_cpg_inter	hg38_genes_introns	GAS6
chr17_43029000_43030000	chr17	43029000	43030000	Hypomethylated	0.296141	0.567107	-0.270966	0.000252487	EnhG1	Enh	hg38_cpg_shelves	hg38_genes_exons	RND2
chr2_157342000_157343000	chr2	157342000	157343000	Hypomethylated	0.461261	0.864642	-0.40338	0.000256831	Quies	Quies	hg38_cpg_inter	hg38_genes_intergenic	NA
chr7_30911000_30912000	chr7	30911000	30912000	Hypomethylated	0.446798	0.843617	-0.396819	0.000257427	EnhWk	Enh	hg38_cpg_inter	hg38_genes_promoters	AQP1
chr12_132546000_132547000	chr12	132546000	132547000	Hypomethylated	0.481303	0.891942	-0.41064	0.000259867	Tx	TSS	hg38_cpg_shelves	hg38_genes_introns	FBRSL1
chr22_37984000_37985000	chr22	37984000	37985000	Hypomethylated	0.290683	0.887687	-0.597004	0.000260214	EnhG1	Enh	hg38_cpg_shores	hg38_genes_promoters	SOX10
chr4_138679000_138680000	chr4	138679000	138680000	Hypomethylated	0.677928	0.942387	-0.264459	0.000260764	Quies	Quies	hg38_cpg_inter	hg38_genes_intergenic	NA
chr19_17321000_17322000	chr19	17321000	17322000	Hypomethylated	0.710096	0.930169	-0.220072	0.000260865	Tx	TSS	hg38_cpg_shelves	hg38_genes_exons	DDA1
chr19_15703000_15704000	chr19	15703000	15704000	Hypomethylated	0.0854701	0.839583	-0.754113	0.000263588	ReprPCWk	PRC	hg38_cpg_inter	hg38_genes_intergenic	NA
chr5_493000_494000	chr5	493000	494000	Hypomethylated	0.547763	0.832728	-0.284965	0.000265147	ReprPC	PRC	hg38_cpg_shores	hg38_genes_introns	SLC9A3
chr8_119333000_119334000	chr8	119333000	119334000	Hypomethylated	0.688616	0.901254	-0.212637	0.000267355	Quies	Quies	hg38_cpg_inter	hg38_genes_intergenic	NA
chr10_44382000_44383000	chr10	44382000	44383000	Hypomethylated	0.601263	0.916491	-0.315228	0.000267565	TxWk	TSS	hg38_cpg_shores	hg38_genes_introns	CXCL12
chr17_81245000_81246000	chr17	81245000	81246000	Hypomethylated	0.690065	0.898832	-0.208766	0.000267565	Tx	TSS	hg38_cpg_shores	hg38_genes_exons	SLC38A10
chr4_183312000_183313000	chr4	183312000	183313000	Hypomethylated	0.70098	0.941315	-0.240334	0.000267565	TxWk	TSS	hg38_cpg_inter	hg38_genes_introns	WWC2
chr19_1862000_1863000	chr19	1862000	1863000	Hypomethylated	0.176596	0.517375	-0.340778	0.000269837	TssFlnk	TSS	hg38_cpg_islands	hg38_genes_introns	KLF16
chr10_70256000_70257000	chr10	70256000	70257000	Hypomethylated	0.610317	0.945347	-0.33503	0.000270332	ZNF/Rpts	ZNF/Rpts	hg38_cpg_shores	hg38_genes_introns	NPFFR1
chr2_229407000_229408000	chr2	229407000	229408000	Hypomethylated	0.0636364	0.87682	-0.813184	0.00027074	TxWk	TSS	hg38_cpg_inter	hg38_genes_introns	DNER
chr11_17776000_17777000	chr11	17776000	17777000	Hypomethylated	0.3937	0.719853	-0.326153	0.000271534	Tx	TSS	hg38_cpg_shelves	hg38_genes_introns	KCNC1
chr18_13624000_13625000	chr18	13624000	13625000	Hypomethylated	0.323077	0.867778	-0.544701	0.000273658	Tx	TSS	hg38_cpg_inter	hg38_genes_introns	LDLRAD4
chr19_13208000_13209000	chr19	13208000	13209000	Hypomethylated	0.331525	0.8992	-0.567675	0.00027624	TxWk	TSS	hg38_cpg_shores	hg38_genes_introns	CACNA1A
chr20_50139000_50140000	chr20	50139000	50140000	Hypomethylated	0.73239	0.933626	-0.201236	0.000278041	EnhG1	Enh	hg38_cpg_inter	hg38_genes_introns	PEDS1-UBE2V1
chr21_43277000_43278000	chr21	43277000	43278000	Hypomethylated	0.659127	0.92735	-0.268223	0.000278041	EnhBiv	Enh	hg38_cpg_inter	hg38_genes_intergenic	NA
chr17_79920000_79921000	chr17	79920000	79921000	Hypomethylated	0.31443	0.737647	-0.423217	0.000278739	TssBiv	TSS	hg38_cpg_inter	hg38_genes_introns	LINC01978
chr21_44263000_44264000	chr21	44263000	44264000	Hypomethylated	0.379961	0.810432	-0.43047	0.00028173	ReprPCWk	PRC	hg38_cpg_inter	NA	NA
chr2_48317000_48318000	chr2	48317000	48318000	Hypomethylated	0.477778	0.920707	-0.442929	0.000282938	Quies	Quies	hg38_cpg_shelves	hg38_genes_introns	FOXN2
chr18_13284000_13285000	chr18	13284000	13285000	Hypomethylated	0.591228	0.960748	-0.36952	0.000284888	Tx	TSS	hg38_cpg_inter	hg38_genes_introns	LDLRAD4
chr22_44286000_44287000	chr22	44286000	44287000	Hypomethylated	0.450206	0.91647	-0.466263	0.000285963	ReprPCWk	PRC	hg38_cpg_inter	hg38_genes_introns	SHISAL1
chr5_173705000_173706000	chr5	173705000	173706000	Hypomethylated	0.261303	0.811263	-0.54996	0.000287091	EnhWk	Enh	hg38_cpg_inter	hg38_genes_introns	LINC01942
chr15_95818000_95819000	chr15	95818000	95819000	Hypomethylated	0.444444	0.823256	-0.378811	0.000289025	ReprPCWk	PRC	hg38_cpg_inter	hg38_genes_introns	NA
chr16_72927000_72928000	chr16	72927000	72928000	Hypomethylated	0.149296	0.947639	-0.798343	0.000289894	TxWk	TSS	hg38_cpg_inter	hg38_genes_introns	ZFHX3
chr7_149806000_149807000	chr7	149806000	149807000	Hypomethylated	0.185185	0.819688	-0.634503	0.000290792	Tx	TSS	hg38_cpg_inter	hg38_genes_introns	SSPOP
chr7_4149000_4150000	chr7	4149000	4150000	Hypomethylated	0.678878	0.906063	-0.227186	0.000292862	ZNF/Rpts	ZNF/Rpts	hg38_cpg_inter	hg38_genes_introns	SDK1
chr7_158488000_158489000	chr7	158488000	158489000	Hypomethylated	0.710085	0.925636	-0.215551	0.000299165	ZNF/Rpts	ZNF/Rpts	hg38_cpg_shores	hg38_genes_introns	PTPRN2
chr3_128421000_128422000	chr3	128421000	128422000	Hypomethylated	0.619012	0.9147	-0.295688	0.000300572	TxWk	TSS	hg38_cpg_inter	hg38_genes_intergenic	NA
chr13_22745000_22746000	chr13	22745000	22746000	Hypomethylated	0.398048	0.929852	-0.531803	0.000300771	Quies	Quies	hg38_cpg_inter	hg38_genes_intergenic	NA
chr16_80115000_80116000	chr16	80115000	80116000	Hypomethylated	0.44	0.793833	-0.353833	0.000303394	ReprPCWk	PRC	hg38_cpg_inter	hg38_genes_introns	NA
chr19_32165000_32166000	chr19	32165000	32166000	Hypomethylated	0.649573	0.903776	-0.254204	0.000304546	ReprPCWk	PRC	hg38_cpg_inter	hg38_genes_introns	NA
chr6_157488000_157489000	chr6	157488000	157489000	Hypomethylated	0.555721	0.872099	-0.316377	0.000305562	Quies	Quies	hg38_cpg_inter	hg38_genes_introns	ZDHHC14
chr22_39469000_39470000	chr22	39469000	39470000	Hypomethylated	0.275475	0.644812	-0.369336	0.000306203	EnhG2	Enh	hg38_cpg_inter	hg38_genes_introns	MGAT3
chr1_5235000_5236000	chr1	5235000	5236000	Hypomethylated	0.362745	0.811556	-0.44881	0.000306377	ReprPCWk	PRC	hg38_cpg_inter	hg38_genes_intergenic	NA
chr17_80980000_80981000	chr17	80980000	80981000	Hypomethylated	0.606198	0.93287	-0.326672	0.000306626	ReprPC	PRC	hg38_cpg_inter	hg38_genes_intergenic	NA
chr11_1486000_1487000	chr11	1486000	1487000	Hypomethylated	0.344046	0.831002	-0.486956	0.000307176	EnhG1	Enh	hg38_cpg_inter	hg38_genes_introns	MOB2
chr9_137304000_137305000	chr9	137304000	137305000	Hypomethylated	0.255818	0.731036	-0.475218	0.000309987	TssBiv	TSS	hg38_cpg_shores	NA	NA
chr3_11613000_11614000	chr3	11613000	11614000	Hypomethylated	0.584238	0.834398	-0.250159	0.000315355	EnhG1	Enh	hg38_cpg_inter	hg38_genes_promoters	VGLL4
chr13_113664000_113665000	chr13	113664000	113665000	Hypomethylated	0.128811	0.616493	-0.487682	0.000317549	ReprPC	PRC	hg38_cpg_inter	NA	NA
chr17_78923000_78924000	chr17	78923000	78924000	Hypomethylated	0.495134	0.76219	-0.267056	0.000317597	EnhG2	Enh	hg38_cpg_shores	hg38_genes_introns	TIMP2
chr8_69777000_69778000	chr8	69777000	69778000	Hypomethylated	0.19881	0.876316	-0.677506	0.000319473	Quies	Quies	hg38_cpg_inter	hg38_genes_introns	SLCO5A1
chr16_49020000_49021000	chr16	49020000	49021000	Hypomethylated	0.618349	0.892502	-0.274153	0.000320926	ReprPCWk	PRC	hg38_cpg_inter	hg38_genes_intergenic	NA
chr17_81291000_81292000	chr17	81291000	81292000	Hypomethylated	0.684133	0.90943	-0.225297	0.000322785	Tx	TSS	hg38_cpg_shelves	hg38_genes_introns	SLC38A10
chr1_90544000_90545000	chr1	90544000	90545000	Hypomethylated	0.209677	0.892473	-0.682796	0.000324241	Quies	Quies	hg38_cpg_inter	hg38_genes_intergenic	NA
chr2_241774000_241775000	chr2	241774000	241775000	Hypomethylated	0.580253	0.90037	-0.320117	0.000326137	TxWk	TSS	hg38_cpg_shelves	NA	NA
chr20_42565000_42566000	chr20	42565000	42566000	Hypomethylated	0.476802	0.834383	-0.357581	0.000327764	Quies	Quies	hg38_cpg_inter	hg38_genes_introns	PTPRT
chr11_293000_294000	chr11	293000	294000	Hypomethylated	0.616164	0.866095	-0.249931	0.000330073	Tx	TSS	hg38_cpg_shelves	hg38_genes_promoters	PGGHG
chr19_30651000_30652000	chr19	30651000	30652000	Hypomethylated	0.508772	0.836758	-0.327986	0.000331887	ReprPCWk	PRC	hg38_cpg_inter	hg38_genes_introns	ZNF536
chr22_48156000_48157000	chr22	48156000	48157000	Hypomethylated	0.574681	0.873129	-0.298449	0.000336462	ReprPCWk	PRC	hg38_cpg_inter	hg38_genes_intergenic	NA
chr10_132176000_132177000	chr10	132176000	132177000	Hypomethylated	0.179675	0.830694	-0.651019	0.000337398	ZNF/Rpts	ZNF/Rpts	hg38_cpg_inter	hg38_genes_introns	JAKMIP3
chr1_41342000_41343000	chr1	41342000	41343000	Hypomethylated	0.14958	0.861891	-0.712311	0.000338919	EnhWk	Enh	hg38_cpg_inter	hg38_genes_intergenic	NA
chr7_1087000_1088000	chr7	1087000	1088000	Hypomethylated	0.0729542	0.283985	-0.211031	0.000338919	TssFlnk	TSS	hg38_cpg_shores	hg38_genes_promoters	GPER1
chr2_241216000_241217000	chr2	241216000	241217000	Hypomethylated	0.480918	0.855616	-0.374698	0.000348175	ReprPC	PRC	hg38_cpg_inter	hg38_genes_introns	ANO7
chr4_10038000_10039000	chr4	10038000	10039000	Hypomethylated	0.624324	0.851645	-0.22732	0.00034955	ReprPCWk	PRC	hg38_cpg_inter	hg38_genes_introns	SLC2A9
chr6_34398000_34399000	chr6	34398000	34399000	Hypomethylated	0.705044	0.922223	-0.217179	0.00034987	Quies	Quies	hg38_cpg_inter	hg38_genes_introns	NUDT3
chr17_76106000_76107000	chr17	76106000	76107000	Hypomethylated	0.0125	0.29375	-0.28125	0.000351407	ReprPCWk	PRC	hg38_cpg_shelves	hg38_genes_introns	EXOC7
chr19_1172000_1173000	chr19	1172000	1173000	Hypomethylated	0.295238	0.68565	-0.390412	0.000351724	TssFlnkD	TSS	hg38_cpg_shores	hg38_genes_introns	SBNO2
chr17_79934000_79935000	chr17	79934000	79935000	Hypomethylated	0.388293	0.728973	-0.34068	0.00035303	TxWk	TSS	hg38_cpg_shelves	hg38_genes_exons	TBC1D16
chr9_85157000_85158000	chr9	85157000	85158000	Hypomethylated	0.415152	0.904167	-0.489015	0.000356348	Quies	Quies	hg38_cpg_inter	NA	NA
chr11_64071000_64072000	chr11	64071000	64072000	Hypomethylated	0.0797872	0.514236	-0.434449	0.000358969	TxWk	TSS	hg38_cpg_inter	hg38_genes_introns	NA
chr6_33857000_33858000	chr6	33857000	33858000	Hypomethylated	0.364583	0.77021	-0.405626	0.000359206	ReprPC	PRC	hg38_cpg_inter	hg38_genes_intergenic	NA
chr6_170265000_170266000	chr6	170265000	170266000	Hypomethylated	0.37096	0.949651	-0.578691	0.000359229	ReprPCWk	PRC	hg38_cpg_shores	NA	NA
chr7_66697000_66698000	chr7	66697000	66698000	Hypomethylated	0.255869	0.502617	-0.246748	0.000359311	TxWk	TSS	hg38_cpg_inter	hg38_genes_introns	RABGEF1
chr9_128716000_128717000	chr9	128716000	128717000	Hypomethylated	0.669444	0.878431	-0.208987	0.000361219	TxWk	TSS	hg38_cpg_inter	hg38_genes_introns	PKN3
chr9_133658000_133659000	chr9	133658000	133659000	Hypomethylated	0.256279	0.862087	-0.605808	0.0003619	ReprPC	PRC	hg38_cpg_inter	hg38_genes_exons	DBH
chr17_44629000_44630000	chr17	44629000	44630000	Hypomethylated	0.622078	0.877117	-0.255039	0.000362049	ReprPCWk	PRC	hg38_cpg_inter	hg38_genes_intergenic	NA
chr9_132239000_132240000	chr9	132239000	132240000	Hypomethylated	0.651311	0.929406	-0.278096	0.000362049	ReprPC	PRC	hg38_cpg_shores	hg38_genes_introns	NTNG2
chr12_131829000_131830000	chr12	131829000	131830000	Hypomethylated	0.0889471	0.433715	-0.344768	0.000365653	TssBiv	TSS	hg38_cpg_islands	hg38_genes_introns	MMP17
chr8_52970000_52971000	chr8	52970000	52971000	Hypomethylated	0.633537	0.927778	-0.29424	0.000365784	ReprPCWk	PRC	hg38_cpg_inter	hg38_genes_intergenic	NA
chr11_27505000_27506000	chr11	27505000	27506000	Hypomethylated	0.417719	0.794278	-0.376559	0.000367349	TssFlnk	TSS	hg38_cpg_shores	hg38_genes_introns	LIN7C
chr4_2371000_2372000	chr4	2371000	2372000	Hypomethylated	0.580217	0.863007	-0.28279	0.000369272	ZNF/Rpts	ZNF/Rpts	hg38_cpg_inter	hg38_genes_introns	ZFYVE28
chr2_120912000_120913000	chr2	120912000	120913000	Hypomethylated	0.492896	0.835535	-0.342639	0.0003693	ReprPCWk	PRC	hg38_cpg_inter	hg38_genes_introns	GLI2
chr22_37141000_37142000	chr22	37141000	37142000	Hypomethylated	0.57094	0.92642	-0.35548	0.000372039	ReprPC	PRC	hg38_cpg_inter	hg38_genes_introns	IL2RB
chr12_2649000_2650000	chr12	2649000	2650000	Hypomethylated	0.691813	0.916195	-0.224382	0.000372674	TxWk	TSS	hg38_cpg_inter	hg38_genes_introns	CACNA1C
chr22_43574000_43575000	chr22	43574000	43575000	Hypomethylated	0.619658	0.949686	-0.330027	0.000373212	ReprPCWk	PRC	hg38_cpg_inter	hg38_genes_introns	EFCAB6
chr10_131961000_131962000	chr10	131961000	131962000	Hypomethylated	0.624028	0.896267	-0.272238	0.000373607	Tx	TSS	hg38_cpg_inter	hg38_genes_intergenic	NA
chr1_5390000_5391000	chr1	5390000	5391000	Hypomethylated	0.618293	0.870035	-0.251743	0.000374518	ReprPC	PRC	hg38_cpg_inter	hg38_genes_intergenic	NA
chr16_88783000_88784000	chr16	88783000	88784000	Hypomethylated	0.0691472	0.349462	-0.280315	0.000375532	Active_TSS	TSS	hg38_cpg_shores	hg38_genes_introns	PIEZO1
chr3_46848000_46849000	chr3	46848000	46849000	Hypomethylated	0.717172	0.94822	-0.231048	0.000375532	ReprPCWk	PRC	hg38_cpg_shelves	hg38_genes_introns	MYL3
chr22_38777000_38778000	chr22	38777000	38778000	Hypomethylated	0.673501	0.938772	-0.265271	0.000376136	Tx	TSS	hg38_cpg_inter	hg38_genes_introns	SUN2
chr21_44295000_44296000	chr21	44295000	44296000	Hypomethylated	0.377128	0.862085	-0.484956	0.000376639	ReprPC	PRC	hg38_cpg_shores	hg38_genes_introns	AIRE
chr1_147759000_147760000	chr1	147759000	147760000	Hypomethylated	0.667778	0.952186	-0.284408	0.000377323	ReprPC	PRC	hg38_cpg_inter	hg38_genes_introns	GJA5
chr1_147759000_147760000	chr1	147759000	147760000	Hypomethylated	0.667778	0.952186	-0.284408	0.000377323	Quies	Quies	hg38_cpg_inter	hg38_genes_introns	GJA5
chr17_80983000_80984000	chr17	80983000	80984000	Hypomethylated	0.662652	0.896139	-0.233487	0.000378098	ReprPC	PRC	hg38_cpg_inter	hg38_genes_intergenic	NA
chr12_229000_230000	chr12	229000	230000	Hypomethylated	0.632011	0.923224	-0.291214	0.000379766	EnhWk	Enh	hg38_cpg_inter	hg38_genes_introns	SLC6A13
chr19_51294000_51295000	chr19	51294000	51295000	Hypomethylated	0.577247	0.930407	-0.35316	0.000384736	ReprPC	PRC	hg38_cpg_inter	hg38_genes_intergenic	NA
chr11_127071000_127072000	chr11	127071000	127072000	Hypomethylated	0.438889	0.905618	-0.466729	0.000387267	ReprPCWk	PRC	hg38_cpg_inter	hg38_genes_introns	NA
chr20_47804000_47805000	chr20	47804000	47805000	Hypomethylated	0.504167	0.894348	-0.390182	0.00038911	ReprPCWk	PRC	hg38_cpg_inter	hg38_genes_intergenic	NA
chr6_9036000_9037000	chr6	9036000	9037000	Hypomethylated	0.372222	0.89	-0.517778	0.000390451	Quies	Quies	hg38_cpg_inter	hg38_genes_introns	LOC100506207
chr9_103514000_103515000	chr9	103514000	103515000	Hypomethylated	0.513441	0.830769	-0.317328	0.000390451	Quies	Quies	hg38_cpg_inter	hg38_genes_intergenic	NA
chr17_14929000_14930000	chr17	14929000	14930000	Hypomethylated	0.266667	0.659833	-0.393167	0.000394544	ReprPCWk	PRC	hg38_cpg_inter	hg38_genes_introns	NA
chr1_161191000_161192000	chr1	161191000	161192000	Hypomethylated	0.56471	0.819192	-0.254482	0.000398929	Tx	TSS	hg38_cpg_inter	hg38_genes_exons	ADAMTS4
chr7_98324000_98325000	chr7	98324000	98325000	Hypomethylated	0.434783	0.888354	-0.453571	0.000399356	ReprPCWk	PRC	hg38_cpg_inter	hg38_genes_introns	BAIAP2L1
chr10_130222000_130223000	chr10	130222000	130223000	Hypomethylated	0.287831	0.871094	-0.583263	0.000399359	ReprPCWk	PRC	hg38_cpg_inter	hg38_genes_introns	NA
chr21_37711000_37712000	chr21	37711000	37712000	Hypomethylated	0.294444	0.927083	-0.632639	0.000403371	ReprPCWk	PRC	hg38_cpg_inter	hg38_genes_introns	KCNJ6
chr9_137085000_137086000	chr9	137085000	137086000	Hypomethylated	0.0787415	0.555372	-0.47663	0.000403876	TssFlnk	TSS	hg38_cpg_shores	hg38_genes_exons	MAN1B1-DT
chr2_230308000_230309000	chr2	230308000	230309000	Hypomethylated	0.672523	0.891667	-0.219144	0.000404247	Quies	Quies	hg38_cpg_inter	hg38_genes_introns	SP140
chr8_37157000_37158000	chr8	37157000	37158000	Hypomethylated	0.361789	0.72973	-0.367941	0.000404283	ReprPCWk	PRC	hg38_cpg_inter	hg38_genes_intergenic	NA
chr4_8069000_8070000	chr4	8069000	8070000	Hypomethylated	0.736953	0.941488	-0.204535	0.000404317	ReprPC	PRC	hg38_cpg_inter	hg38_genes_introns	ABLIM2
chr13_22115000_22116000	chr13	22115000	22116000	Hypomethylated	0.47043	0.802189	-0.331758	0.000409865	ReprPCWk	PRC	hg38_cpg_inter	hg38_genes_introns	LINC00540
chr3_9121000_9122000	chr3	9121000	9122000	Hypomethylated	0.217544	0.621032	-0.403488	0.000410623	EnhG1	Enh	hg38_cpg_inter	hg38_genes_introns	SRGAP3
chr15_97187000_97188000	chr15	97187000	97188000	Hypomethylated	0.384188	0.756161	-0.371973	0.000411331	Quies	Quies	hg38_cpg_inter	hg38_genes_intergenic	NA
chr9_138139000_138140000	chr9	138139000	138140000	Hypomethylated	0.627755	0.905681	-0.277926	0.000411699	Quies	Quies	hg38_cpg_inter	hg38_genes_introns	NA
chr2_232488000_232489000	chr2	232488000	232489000	Hypomethylated	0.358064	0.829935	-0.471871	0.000417808	ReprPC	PRC	hg38_cpg_shores	hg38_genes_promoters	ECEL1
chr19_2634000_2635000	chr19	2634000	2635000	Hypomethylated	0.57463	0.857617	-0.282988	0.000423832	EnhA2	Enh	hg38_cpg_inter	hg38_genes_introns	GNG7
chr11_46388000_46389000	chr11	46388000	46389000	Hypomethylated	0.23096	0.891133	-0.660173	0.000428365	EnhBiv	Enh	hg38_cpg_shores	NA	NA
chr17_40361000_40362000	chr17	40361000	40362000	Hypomethylated	0.467551	0.84813	-0.38058	0.000429277	ReprPC	PRC	hg38_cpg_shores	hg38_genes_introns	NA
chr8_13096000_13097000	chr8	13096000	13097000	Hypomethylated	0.141935	0.763636	-0.621701	0.000429277	TxWk	TSS	hg38_cpg_inter	hg38_genes_promoters	DLC1
chr8_141815000_141816000	chr8	141815000	141816000	Hypomethylated	0.538095	0.903842	-0.365747	0.000429277	ReprPCWk	PRC	hg38_cpg_inter	hg38_genes_intergenic	NA
chr8_141815000_141816000	chr8	141815000	141816000	Hypomethylated	0.538095	0.903842	-0.365747	0.000429277	Quies	Quies	hg38_cpg_inter	hg38_genes_intergenic	NA
chr2_238811000_238812000	chr2	238811000	238812000	Hypomethylated	0.611842	0.872093	-0.260251	0.000434985	ReprPCWk	PRC	hg38_cpg_inter	hg38_genes_intergenic	NA
chr20_56643000_56644000	chr20	56643000	56644000	Hypomethylated	0.604839	0.875738	-0.2709	0.000435636	ReprPC	PRC	hg38_cpg_inter	hg38_genes_intergenic	NA
chr21_40617000_40618000	chr21	40617000	40618000	Hypomethylated	0.323856	0.689408	-0.365552	0.000436131	TxWk	TSS	hg38_cpg_inter	hg38_genes_introns	DSCAM
chr10_17389000_17390000	chr10	17389000	17390000	Hypomethylated	0.389785	0.749729	-0.359944	0.000437308	ReprPCWk	PRC	hg38_cpg_inter	hg38_genes_introns	ST8SIA6-AS1
chr10_49629000_49630000	chr10	49629000	49630000	Hypomethylated	0.604167	0.83873	-0.234563	0.000437308	ReprPCWk	PRC	hg38_cpg_inter	hg38_genes_introns	CHAT
chr9_131068000_131069000	chr9	131068000	131069000	Hypomethylated	0.421875	0.798264	-0.376389	0.000437308	ReprPC	PRC	hg38_cpg_inter	hg38_genes_introns	LAMC3
chr1_229780000_229781000	chr1	229780000	229781000	Hypomethylated	0.666667	0.94697	-0.280303	0.000439083	EnhWk	Enh	hg38_cpg_inter	hg38_genes_intergenic	NA
chr10_69492000_69493000	chr10	69492000	69493000	Hypomethylated	0.0945556	0.523295	-0.428739	0.000440702	EnhG2	Enh	hg38_cpg_inter	hg38_genes_introns	TSPAN15
chr22_20550000_20551000	chr22	20550000	20551000	Hypomethylated	0.692564	0.916114	-0.22355	0.000443243	EnhG1	Enh	hg38_cpg_inter	hg38_genes_promoters	MED15
chr14_103880000_103881000	chr14	103880000	103881000	Hypomethylated	0.0457888	0.278165	-0.232376	0.000446756	TssBiv	TSS	hg38_cpg_inter	hg38_genes_promoters	NA
chr12_19937000_19938000	chr12	19937000	19938000	Hypomethylated	0.559091	0.900442	-0.341352	0.000449776	Quies	Quies	hg38_cpg_shelves	hg38_genes_introns	NA
chr4_173416000_173417000	chr4	173416000	173417000	Hypomethylated	0.613548	0.836995	-0.223448	0.000450701	EnhA2	Enh	hg38_cpg_inter	hg38_enhancers_fantom	NA
chr7_590000_591000	chr7	590000	591000	Hypomethylated	0.405991	0.749823	-0.343832	0.000453975	ZNF/Rpts	ZNF/Rpts	hg38_cpg_shores	hg38_genes_introns	PRKAR1B
chr11_134036000_134037000	chr11	134036000	134037000	Hypomethylated	0.468062	0.92067	-0.452607	0.000461543	EnhWk	Enh	hg38_cpg_shores	hg38_genes_promoters	LINC02731
chr19_3344000_3345000	chr19	3344000	3345000	Hypomethylated	0.533354	0.73926	-0.205907	0.000462248	ZNF/Rpts	ZNF/Rpts	hg38_cpg_inter	hg38_genes_introns	NFIC
chr17_80979000_80980000	chr17	80979000	80980000	Hypomethylated	0.679823	0.924262	-0.24444	0.000463343	ReprPC	PRC	hg38_cpg_inter	hg38_genes_intergenic	NA
chr12_107651000_107652000	chr12	107651000	107652000	Hypomethylated	0.311163	0.896807	-0.585644	0.000464214	ReprPCWk	PRC	hg38_cpg_inter	hg38_genes_introns	BTBD11
chr5_159011000_159012000	chr5	159011000	159012000	Hypomethylated	0.386111	0.888889	-0.502778	0.000467646	Quies	Quies	hg38_cpg_inter	hg38_genes_introns	EBF1
chr2_2649000_2650000	chr2	2649000	2650000	Hypomethylated	0.314309	0.881752	-0.567443	0.000470128	ZNF/Rpts	ZNF/Rpts	hg38_cpg_shores	hg38_genes_introns	NA
chr2_24008000_24009000	chr2	24008000	24009000	Hypomethylated	0.558333	0.821795	-0.263462	0.000470506	Quies	Quies	hg38_cpg_shores	NA	NA
chr12_3264000_3265000	chr12	3264000	3265000	Hypomethylated	0.719829	0.929147	-0.209318	0.000470525	ReprPCWk	PRC	hg38_cpg_inter	hg38_genes_introns	TSPAN9
chr9_126206000_126207000	chr9	126206000	126207000	Hypomethylated	0.605075	0.915645	-0.31057	0.000472597	ReprPC	PRC	hg38_cpg_inter	hg38_genes_intergenic	NA
chr6_4405000_4406000	chr6	4405000	4406000	Hypomethylated	0.736364	0.943234	-0.206871	0.000473306	Quies	Quies	hg38_cpg_inter	hg38_genes_introns	NA
chr1_25794000_25795000	chr1	25794000	25795000	Hypomethylated	0.65813	0.88606	-0.22793	0.000474765	TxWk	TSS	hg38_cpg_inter	hg38_genes_intergenic	NA
chr21_45456000_45457000	chr21	45456000	45457000	Hypomethylated	0.590048	0.874988	-0.28494	0.000474765	TssBiv	TSS	hg38_cpg_islands	hg38_genes_introns	COL18A1
chr17_66644000_66645000	chr17	66644000	66645000	Hypomethylated	0.0215054	0.309524	-0.288018	0.000476487	TxWk	TSS	hg38_cpg_inter	hg38_genes_introns	PRKCA
chr19_1257000_1258000	chr19	1257000	1258000	Hypomethylated	0.371495	0.691746	-0.320251	0.000477316	EnhG2	Enh	hg38_cpg_shores	hg38_genes_exons	MIDN
chr10_106760000_106761000	chr10	106760000	106761000	Hypomethylated	0.513675	0.868687	-0.355012	0.000478418	Quies	Quies	hg38_cpg_inter	hg38_genes_introns	SORCS1
chr17_79970000_79971000	chr17	79970000	79971000	Hypomethylated	0.382424	0.721193	-0.338769	0.000478745	TxWk	TSS	hg38_cpg_inter	hg38_genes_introns	TBC1D16
chr12_12447000_12448000	chr12	12447000	12448000	Hypomethylated	0.61954	0.907966	-0.288426	0.000479705	Quies	Quies	hg38_cpg_inter	hg38_genes_introns	BORCS5
chr6_158666000_158667000	chr6	158666000	158667000	Hypomethylated	0.11553	0.812963	-0.697433	0.000480286	EnhA2	Enh	hg38_cpg_inter	hg38_genes_introns	SYTL3
chr8_22131000_22132000	chr8	22131000	22132000	Hypomethylated	0.243424	0.522444	-0.27902	0.000480388	TssFlnkU	TSS	hg38_cpg_islands	hg38_genes_promoters	HR
chr8_22131000_22132000	chr8	22131000	22132000	Hypomethylated	0.243424	0.522444	-0.27902	0.000480388	TssFlnkU	TSS	hg38_cpg_shores	hg38_genes_promoters	HR
chr20_50790000_50791000	chr20	50790000	50791000	Hypomethylated	0.256791	0.710852	-0.454062	0.000484664	ReprPCWk	PRC	hg38_cpg_inter	NA	NA
chr16_87860000_87861000	chr16	87860000	87861000	Hypomethylated	0.280276	0.66586	-0.385584	0.000486606	TxWk	TSS	hg38_cpg_shores	hg38_genes_introns	SLC7A5
chr1_248027000_248028000	chr1	248027000	248028000	Hypomethylated	0.118027	0.780769	-0.662742	0.000486725	Quies	Quies	hg38_cpg_inter	NA	NA
chr14_23154000_23155000	chr14	23154000	23155000	Hypomethylated	0.613476	0.926495	-0.313019	0.000487513	EnhA2	Enh	hg38_cpg_inter	hg38_genes_promoters	SLC7A8
chr16_78504000_78505000	chr16	78504000	78505000	Hypomethylated	0.0909091	0.773504	-0.682595	0.000488448	Quies	Quies	hg38_cpg_inter	hg38_genes_introns	WWOX
chr5_502000_503000	chr5	502000	503000	Hypomethylated	0.497058	0.822046	-0.324988	0.000491336	ReprPC	PRC	hg38_cpg_shores	hg38_genes_introns	SLC9A3
chr20_62225000_62226000	chr20	62225000	62226000	Hypomethylated	0.289474	0.693833	-0.40436	0.00049438	ReprPC	PRC	hg38_cpg_inter	hg38_genes_intergenic	NA
chr4_7517000_7518000	chr4	7517000	7518000	Hypomethylated	0.725934	0.936206	-0.210272	0.000494923	ReprPC	PRC	hg38_cpg_inter	hg38_genes_introns	SORCS2
chr7_139659000_139660000	chr7	139659000	139660000	Hypomethylated	0.062963	0.298224	-0.235261	0.000495091	EnhWk	Enh	hg38_cpg_inter	hg38_genes_introns	HIPK2
chr19_50466000_50467000	chr19	50466000	50467000	Hypomethylated	0.416101	0.904199	-0.488099	0.000496573	ReprPCWk	PRC	hg38_cpg_inter	NA	NA
chr20_53555000_53556000	chr20	53555000	53556000	Hypomethylated	0.130682	0.813422	-0.68274	0.000496573	Quies	Quies	hg38_cpg_inter	hg38_genes_introns	LOC101927770
chr3_197027000_197028000	chr3	197027000	197028000	Hypomethylated	0.589247	0.937009	-0.347762	0.00049894	ReprPCWk	PRC	hg38_cpg_shores	hg38_genes_promoters	MELTF
chr16_84303000_84304000	chr16	84303000	84304000	Hypomethylated	0.470922	0.866066	-0.395144	0.000498956	ReprPCWk	PRC	hg38_cpg_inter	hg38_genes_introns	WFDC1
chr10_101062000_101063000	chr10	101062000	101063000	Hypomethylated	0.655351	0.870792	-0.215441	0.00050087	TssBiv	TSS	hg38_cpg_islands	hg38_genes_promoters	KAZALD1
chr2_108721000_108722000	chr2	108721000	108722000	Hypomethylated	0.670598	0.921304	-0.250706	0.000501794	Quies	Quies	hg38_cpg_shores	hg38_genes_introns	RANBP2
chr12_131028000_131029000	chr12	131028000	131029000	Hypomethylated	0.640274	0.899145	-0.258871	0.00050186	ReprPC	PRC	hg38_cpg_inter	hg38_genes_promoters	NA
chr21_18493000_18494000	chr21	18493000	18494000	Hypomethylated	0.561382	0.951406	-0.390024	0.000504194	Quies	Quies	hg38_cpg_inter	hg38_genes_intergenic	NA
chr4_54095000_54096000	chr4	54095000	54096000	Hypomethylated	0.256046	0.807032	-0.550986	0.000508657	ReprPCWk	PRC	hg38_cpg_shelves	hg38_genes_introns	PDGFRA
chr10_71726000_71727000	chr10	71726000	71727000	Hypomethylated	0.462963	0.957944	-0.494981	0.000517209	TxWk	TSS	hg38_cpg_inter	hg38_genes_introns	CDH23
chr7_2203000_2204000	chr7	2203000	2204000	Hypomethylated	0.282584	0.774904	-0.49232	0.000518441	Tx	TSS	hg38_cpg_inter	hg38_genes_introns	MAD1L1
chr14_100689000_100690000	chr14	100689000	100690000	Hypomethylated	0.687106	0.921006	-0.233901	0.000518677	EnhBiv	Enh	hg38_cpg_inter	hg38_genes_intergenic	NA
chr6_16486000_16487000	chr6	16486000	16487000	Hypomethylated	0.630556	0.956667	-0.326111	0.000521166	Quies	Quies	hg38_cpg_inter	hg38_genes_introns	ATXN1
chr17_57548000_57549000	chr17	57548000	57549000	Hypomethylated	0.604938	0.87081	-0.265872	0.000522674	TxWk	TSS	hg38_cpg_inter	hg38_genes_introns	MSI2
chr7_43325000_43326000	chr7	43325000	43326000	Hypomethylated	0.662403	0.932358	-0.269955	0.000522674	Quies	Quies	hg38_cpg_inter	hg38_genes_introns	HECW1
chr21_35844000_35845000	chr21	35844000	35845000	Hypomethylated	0.631313	0.925781	-0.294468	0.000525128	ReprPCWk	PRC	hg38_cpg_inter	hg38_genes_introns	LOC101928269
chr7_4845000_4846000	chr7	4845000	4846000	Hypomethylated	0.646636	0.863003	-0.216367	0.000525128	Het	Het	hg38_cpg_inter	hg38_genes_introns	RADIL
chr11_36573000_36574000	chr11	36573000	36574000	Hypomethylated	0.654678	0.919841	-0.265163	0.00052514	ReprPCWk	PRC	hg38_cpg_inter	hg38_genes_exons	RAG1
chr16_11741000_11742000	chr16	11741000	11742000	Hypomethylated	0.529533	0.755423	-0.22589	0.000529259	TssFlnk	TSS	hg38_cpg_shores	hg38_genes_promoters	NA
chr20_20820000_20821000	chr20	20820000	20821000	Hypomethylated	0.292857	0.833778	-0.540921	0.000540617	ReprPCWk	PRC	hg38_cpg_inter	hg38_genes_intergenic	NA
chr19_7924000_7925000	chr19	7924000	7925000	Hypomethylated	0.70116	0.912104	-0.210944	0.000540958	EnhG2	Enh	hg38_cpg_shores	hg38_genes_exons	CTXN1
chr1_178513000_178514000	chr1	178513000	178514000	Hypomethylated	0.151154	0.850349	-0.699195	0.000541874	ReprPCWk	PRC	hg38_cpg_inter	hg38_genes_promoters	NA
chr1_2439000_2440000	chr1	2439000	2440000	Hypomethylated	0.463174	0.88041	-0.417236	0.000545646	ReprPC	PRC	hg38_cpg_shores	hg38_genes_introns	PLCH2
chr2_29756000_29757000	chr2	29756000	29757000	Hypomethylated	0.698374	0.904639	-0.206265	0.000545646	ReprPCWk	PRC	hg38_cpg_inter	hg38_genes_introns	ALK
chr22_32135000_32136000	chr22	32135000	32136000	Hypomethylated	0.5	0.850366	-0.350366	0.000551655	ReprPCWk	PRC	hg38_cpg_inter	hg38_genes_intergenic	NA
chr4_144357000_144358000	chr4	144357000	144358000	Hypomethylated	0.328788	0.920276	-0.591489	0.000552843	Quies	Quies	hg38_cpg_inter	hg38_genes_introns	GYPA
chr4_74960000_74961000	chr4	74960000	74961000	Hypomethylated	0.723129	0.966964	-0.243835	0.000553087	Quies	Quies	hg38_cpg_inter	hg38_genes_introns	PARM1
chr22_48155000_48156000	chr22	48155000	48156000	Hypomethylated	0.478758	0.842514	-0.363756	0.000553243	ReprPCWk	PRC	hg38_cpg_inter	hg38_genes_intergenic	NA
chr2_15142000_15143000	chr2	15142000	15143000	Hypomethylated	0.207658	0.912202	-0.704544	0.000553477	Quies	Quies	hg38_cpg_inter	hg38_genes_intergenic	NA
chr20_40583000_40584000	chr20	40583000	40584000	Hypomethylated	0.241406	0.7944	-0.552994	0.000557049	EnhA2	Enh	hg38_cpg_inter	hg38_genes_intergenic	NA
chr12_43459000_43460000	chr12	43459000	43460000	Hypomethylated	0.501339	0.924138	-0.422799	0.000559609	Quies	Quies	hg38_cpg_inter	hg38_genes_introns	ADAMTS20
chr4_1857000_1858000	chr4	1857000	1858000	Hypomethylated	0.219017	0.490441	-0.271424	0.000559609	TssFlnkD	TSS	hg38_cpg_shores	NA	NA
chr9_90095000_90096000	chr9	90095000	90096000	Hypomethylated	0.052459	0.881288	-0.828829	0.000568171	ReprPCWk	PRC	hg38_cpg_inter	hg38_genes_intergenic	NA
chr4_3286000_3287000	chr4	3286000	3287000	Hypomethylated	0.630851	0.891919	-0.261068	0.000579482	EnhWk	Enh	hg38_cpg_inter	hg38_genes_intergenic	NA
chr7_1285000_1286000	chr7	1285000	1286000	Hypomethylated	0.543683	0.800935	-0.257252	0.000583493	ReprPC	PRC	hg38_cpg_shelves	hg38_genes_intergenic	NA
chr1_90323000_90324000	chr1	90323000	90324000	Hypomethylated	0.601626	0.861272	-0.259646	0.000583941	Quies	Quies	hg38_cpg_inter	hg38_genes_intergenic	NA
chr19_3397000_3398000	chr19	3397000	3398000	Hypomethylated	0.344212	0.618944	-0.274732	0.000583941	EnhG2	Enh	hg38_cpg_shores	hg38_genes_introns	NFIC
chr10_130202000_130203000	chr10	130202000	130203000	Hypomethylated	0.609649	0.900718	-0.291069	0.000584972	ReprPCWk	PRC	hg38_cpg_shores	hg38_genes_intergenic	NA
chr19_12835000_12836000	chr19	12835000	12836000	Hypomethylated	0.217467	0.626492	-0.409025	0.000584972	TssBiv	TSS	hg38_cpg_shores	hg38_genes_promoters	RTBDN
chr19_43670000_43671000	chr19	43670000	43671000	Hypomethylated	0.109624	0.515971	-0.406347	0.000585238	ReprPCWk	PRC	hg38_cpg_shores	hg38_genes_promoters	PLAUR
chr10_4866000_4867000	chr10	4866000	4867000	Hypomethylated	0.463763	0.781291	-0.317528	0.000586808	Quies	Quies	hg38_cpg_inter	hg38_genes_intergenic	NA
chr15_57506000_57507000	chr15	57506000	57507000	Hypomethylated	0.731132	0.968352	-0.23722	0.000592461	ReprPCWk	PRC	hg38_cpg_inter	hg38_genes_introns	CGNL1
chr6_11324000_11325000	chr6	11324000	11325000	Hypomethylated	0.579167	0.972492	-0.393325	0.000600862	TxWk	TSS	hg38_cpg_inter	hg38_genes_introns	NEDD9
chr2_176122000_176123000	chr2	176122000	176123000	Hypomethylated	0.123197	0.328366	-0.205169	0.000600979	TssBiv	TSS	hg38_cpg_islands	hg38_genes_promoters	HOXD9
chr16_55105000_55106000	chr16	55105000	55106000	Hypomethylated	0.500376	0.8315	-0.331124	0.000603155	ReprPC	PRC	hg38_cpg_inter	hg38_genes_intergenic	NA
chr4_8157000_8158000	chr4	8157000	8158000	Hypomethylated	0.369341	0.802205	-0.432864	0.000603561	TssBiv	TSS	hg38_cpg_shores	hg38_genes_introns	ABLIM2
chr14_60638000_60639000	chr14	60638000	60639000	Hypomethylated	0.62037	0.83523	-0.21486	0.000605633	TxWk	TSS	hg38_cpg_shores	hg38_genes_promoters	NA
chr1_106415000_106416000	chr1	106415000	106416000	Hypomethylated	0.388445	0.594271	-0.205825	0.000609605	Quies	Quies	hg38_cpg_inter	hg38_genes_intergenic	NA
chr16_25049000_25050000	chr16	25049000	25050000	Hypomethylated	0.597917	0.835167	-0.23725	0.000615457	Quies	Quies	hg38_cpg_inter	hg38_genes_introns	NA
chr17_73437000_73438000	chr17	73437000	73438000	Hypomethylated	0.551597	0.892708	-0.341112	0.000617309	ReprPC	PRC	hg38_cpg_shores	hg38_genes_introns	SDK2
chr19_30684000_30685000	chr19	30684000	30685000	Hypomethylated	0.629622	0.903626	-0.274005	0.000617425	ReprPC	PRC	hg38_cpg_inter	hg38_genes_introns	ZNF536
chr14_99737000_99738000	chr14	99737000	99738000	Hypomethylated	0.19905	0.736452	-0.537401	0.000625481	TssBiv	TSS	hg38_cpg_shores	hg38_genes_promoters	EML1
chr9_91825000_91826000	chr9	91825000	91826000	Hypomethylated	0.580791	0.83951	-0.258719	0.000625514	ReprPC	PRC	hg38_cpg_inter	hg38_genes_introns	ROR2
chr7_102119000_102120000	chr7	102119000	102120000	Hypomethylated	0.0193333	0.456383	-0.437049	0.000626396	EnhA2	Enh	hg38_cpg_inter	hg38_genes_introns	CUX1
chr7_155985000_155986000	chr7	155985000	155986000	Hypomethylated	0.179688	0.67264	-0.492953	0.000629487	ReprPC	PRC	hg38_cpg_inter	hg38_genes_intergenic	NA
chr6_75208000_75209000	chr6	75208000	75209000	Hypomethylated	0.418316	0.682462	-0.264146	0.000630079	ReprPC	PRC	hg38_cpg_shores	NA	NA
chr14_96181000_96182000	chr14	96181000	96182000	Hypomethylated	0.452381	0.81781	-0.36543	0.00063057	ReprPCWk	PRC	hg38_cpg_inter	hg38_genes_intergenic	NA
chr18_37491000_37492000	chr18	37491000	37492000	Hypomethylated	0.441813	0.898309	-0.456496	0.000631297	ReprPC	PRC	hg38_cpg_inter	hg38_genes_introns	CELF4
chr17_77325000_77326000	chr17	77325000	77326000	Hypomethylated	0.727442	0.93204	-0.204598	0.000635634	ZNF/Rpts	ZNF/Rpts	hg38_cpg_inter	hg38_genes_introns	SEPTIN9
chr17_77425000_77426000	chr17	77425000	77426000	Hypomethylated	0.345882	0.75445	-0.408568	0.000637751	EnhG1	Enh	hg38_cpg_inter	hg38_genes_introns	SEPTIN9
chr1_157433000_157434000	chr1	157433000	157434000	Hypomethylated	0.0792683	0.604938	-0.52567	0.000643384	ReprPCWk	PRC	hg38_cpg_inter	NA	NA
chr17_34021000_34022000	chr17	34021000	34022000	Hypomethylated	0.262626	0.755952	-0.493326	0.000643384	ReprPCWk	PRC	hg38_cpg_inter	hg38_genes_introns	ASIC2
chr12_132431000_132432000	chr12	132431000	132432000	Hypomethylated	0.446654	0.812304	-0.365649	0.000648963	ReprPC	PRC	hg38_cpg_shores	hg38_genes_intergenic	NA
chr17_79089000_79090000	chr17	79089000	79090000	Hypomethylated	0.587918	0.869738	-0.281819	0.000649103	Tx	TSS	hg38_cpg_inter	hg38_genes_exons	RBFOX3
chr2_227165000_227166000	chr2	227165000	227166000	Hypomethylated	0.149834	0.674402	-0.524568	0.000649103	ReprPCWk	PRC	hg38_cpg_shores	hg38_genes_introns	COL4A3
chr2_41879000_41880000	chr2	41879000	41880000	Hypomethylated	0.111789	0.417606	-0.305817	0.00065043	EnhA2	Enh	hg38_cpg_inter	hg38_genes_introns	LINC01913
chr19_1319000_1320000	chr19	1319000	1320000	Hypomethylated	0.295578	0.819584	-0.524006	0.000651138	ReprPC	PRC	hg38_cpg_shelves	NA	NA
chr20_62472000_62473000	chr20	62472000	62473000	Hypomethylated	0.594363	0.850772	-0.256409	0.000652204	ReprPC	PRC	hg38_cpg_shores	hg38_genes_introns	GATA5
chr7_47475000_47476000	chr7	47475000	47476000	Hypomethylated	0.696474	0.941452	-0.244978	0.000652204	EnhA2	Enh	hg38_cpg_inter	hg38_genes_introns	TNS3
chr1_3335000_3336000	chr1	3335000	3336000	Hypomethylated	0.444722	0.868834	-0.424112	0.000653056	ZNF/Rpts	ZNF/Rpts	hg38_cpg_inter	hg38_genes_introns	PRDM16
chr11_8269000_8270000	chr11	8269000	8270000	Hypomethylated	0.112069	0.589831	-0.477762	0.000654509	Active_TSS	TSS	hg38_cpg_shores	hg38_genes_promoters	LMO1
chr19_31555000_31556000	chr19	31555000	31556000	Hypomethylated	0.419118	0.844203	-0.425085	0.000658093	ReprPC	PRC	hg38_cpg_inter	hg38_genes_intergenic	NA
chr16_88525000_88526000	chr16	88525000	88526000	Hypomethylated	0.198597	0.773875	-0.575277	0.000659506	EnhBiv	Enh	hg38_cpg_shores	hg38_genes_introns	ZFPM1
chr22_39233000_39234000	chr22	39233000	39234000	Hypomethylated	0.311977	0.867765	-0.555788	0.000668261	Tx	TSS	hg38_cpg_shores	NA	NA
chr8_22626000_22627000	chr8	22626000	22627000	Hypomethylated	0.426714	0.855841	-0.429126	0.000670226	EnhG1	Enh	hg38_cpg_inter	hg38_genes_introns	BIN3
chr3_54342000_54343000	chr3	54342000	54343000	Hypomethylated	0.110507	0.433939	-0.323432	0.000671968	ReprPCWk	PRC	hg38_cpg_inter	hg38_genes_introns	CACNA2D3
[truncated: 1,920 more rows]

## Sheet: Table S4
Supplementary Table 4. Differential gene expression analysis between G-CIMP high and low tumors based on two methods
[truncated: 9,053 more rows]

[truncated: 1 more sheets: Table S5]
